# Supplementary material for: Lower variability in female students than male students at multiple timescales supports the use of sex as a biological variable in human studies
Source: Biol Sex Differ. 2021 Apr 22;12:32. doi: 10.1186/s13293-021-00375-2 (PMC8061019; doi:10.1186/s13293-021-00375-2)
Supplement: Supplementary file 1 — Additional file 1. [file 13293_2021_375_MOESM1_ESM.m]

%Pub_SexDiff_Students
%code sufficient to recreate the subset of figures and analyses for Smarr, Ishami,
%Schirmer 2020 that were run in matlab
%%%Comparing student records for evidence of variance by sex
%%average hourly SD
%%median variance per individual

dataF14(:,1) = xlsread('PubDataSexDiff1.xlsx','dataF14','A2:A87034'); %ID
dataF14(:,2) = xlsread('PubDataSexDiff1.xlsx','dataF14','B2:B87034'); %sex - 1 = male, 0 = female
dataF14(:,3) = xlsread('PubDataSexDiff1.xlsx','dataF14','C2:C87034'); %time
dataF14(:,4) = xlsread('PubDataSexDiff1.xlsx','dataF14','D2:D87034'); %norm act

dataS15(:,1) = xlsread('PubDataSexDiff1.xlsx','dataS15','A2:A94952'); % sex
dataS15(:,2) = xlsread('PubDataSexDiff1.xlsx','dataS15','B2:B94952'); % sex
dataS15(:,3) = xlsread('PubDataSexDiff1.xlsx','dataS15','C2:C94952'); % time
dataS15(:,4) = xlsread('PubDataSexDiff1.xlsx','dataS15','D2:D94952'); % norm act

dataF15(:,1) = xlsread('PubDataSexDiff1.xlsx','dataF15','A2:A103469');
dataF15(:,2) = xlsread('PubDataSexDiff1.xlsx','dataF15','B2:B103469');
dataF15(:,3) = xlsread('PubDataSexDiff1.xlsx','dataF15','C2:C103469');
dataF15(:,4) = xlsread('PubDataSexDiff1.xlsx','dataF15','D2:D103469');

dataS16(:,1) = xlsread('PubDataSexDiff1.xlsx','dataS16','A2:A98747'); % sex
dataS16(:,2) = xlsread('PubDataSexDiff1.xlsx','dataS16','B2:B98747'); % sex
dataS16(:,3) = xlsread('PubDataSexDiff1.xlsx','dataS16','C2:C98747'); % time
dataS16(:,4) = xlsread('PubDataSexDiff1.xlsx','dataS16','D2:D98747'); % norm act

N = 12; %threshold of entry number for inclusion

%% fall 2014

a9 = find(dataF14(:,2) == 1); d9 = dataF14(a9,2:4); %1 = male
a10 = find(dataF14(:,2) == 0); d10 = dataF14(a10,2:4); %0 = female

dataF14m = dataF14(dataF14(:,2)==1,:);
dataF14f = dataF14(dataF14(:,2)==0,:);
[Um9, Uim9] = unique(dataF14m(:,1));
[Uf9, Uif9] = unique(dataF14f(:,1));

k = 0;
for i = 1:length(Um9)
    um = find(dataF14m(:,1)==Um9(i));
    if length(um)>=N
        k = k+1;
        for j = 1:24
        umJ = find(dataF14m(um,3)==j);
        if isempty(umJ)
             U_F14m(k,j) = 0;
        else U_F14m(k,j) = sum(dataF14m(umJ,4));
        end            
    end
    else 
        k = k;
    end
end

k = 0;
for i = 1:length(Uf9)
    uf = find(dataF14f(:,1)==Uf9(i));
    if length(uf)>=N
        k = k+1;
        for j = 1:24
        ufJ = find(dataF14f(uf,3)==j);
        if isempty(ufJ)
             U_F14f(k,j) = 0;
        else U_F14f(k,j) = sum(dataF14f(ufJ,4));
        end
    end
    else
        k = k;
    end
end

F14MeansM = circ_mean(U_F14m(:,2:24).*(2*pi)/24,[],2); 
F14StdM = circ_std(U_F14m(:,2:24).*(2*pi)/24,[],2);
[MeanM9, MeanMi9] = sort(F14MeansM,1);
F14MeansF = circ_mean(U_F14f(:,2:24).*(2*pi)/24,[],2);
F14StdF = std(U_F14f(:,2:24).*(2*pi)/24,[],2);
[MeanF9, MeanFi9] = sort(F14MeansF,1);
subplot(1,2,1); imagesc(U_F14m(MeanMi9,:))
subplot(1,2,2); imagesc(U_F14f(MeanFi9,:))

fill([1:1:24 24:-1:1], [mean(U_F14m)+std(U_F14m) fliplr(mean(U_F14m)-std(U_F14m))],'r','LineStyle','none'); alpha(0.5)
hold on; fill([1:1:24 24:-1:1], [mean(U_F14f)+std(U_F14f) fliplr(mean(U_F14f)-std(U_F14f))],'b','LineStyle','none'); alpha(0.5)
plot(mean(U_F14m),'r'); plot(mean(U_F14f),'b');

for i = 1:24
    na9 = find(d9(:,2) == i);
    TimeA9(i,1) = mean(d9(na9,3));
    TimeA9(i,2) = std(d9(na9,3))/length(na9)^0.5;
    Timebyhour9{i,1} = d9(na9,3);
    
    na10 = find(d10(:,2) == i);
    TimeA10(i,1) = mean(d10(na10,3));
    TimeA10(i,2) = std(d10(na10,3))/length(na10)^0.5;
    Timebyhour10{i,1} = d10(na10,3);
end

%% spring 2015
a11 = find(dataS15(:,2) == 1); d11 = dataS15(a11,2:4); %1 = male
a12 = find(dataS15(:,2) == 0); d12 = dataS15(a12,2:4); %0 = female

dataS15m = dataS15(dataS15(:,2)==1,:);
dataS15f = dataS15(dataS15(:,2)==0,:);
[Um11, Uim11] = unique(dataS15m(:,1));
[Uf11, Uif11] = unique(dataS15f(:,1));

k = 0;
for i = 1:length(Um11)
    um = find(dataS15m(:,1)==Um11(i));
    if length(um)>=N
        k = k+1;
        for j = 1:24
        umJ = find(dataS15m(um,3)==j);
        if isempty(umJ)
             U_S15m(k,j) = 0;
        else U_S15m(k,j) = sum(dataS15m(umJ,4));
        end
    end
    else 
        k = k;
    end
end

k = 0;
for i = 1:length(Uf11)
    uf = find(dataS15f(:,1)==Uf11(i));
    if length(uf)>=N
        k = k+1;
        for j = 1:24
        ufJ = find(dataS15f(uf,3)==j);
        if isempty(ufJ)
             U_S15f(k,j) = 0;
        else U_S15f(k,j) = sum(dataS15f(ufJ,4));
        end
    end
    else 
        k = k;
    end
end

S15MeansM = circ_mean(U_S15m(:,2:24).*(2*pi)/24,[],2);
S15StdM = circ_std(U_S15m(:,2:24).*(2*pi)/24,[],2);
[MeanM11, MeanMi11] = sort(S15MeansM,1);
S15MeansF = circ_mean(U_S15f(:,2:24).*(2*pi)/24,[],2);
S15StdF = std(U_S15f(:,2:24).*(2*pi)/24,[],2);
[MeanF11, MeanFi11] = sort(S15MeansF,1);
subplot(1,2,1); imagesc(U_S15m(MeanMi11,:))
subplot(1,2,2); imagesc(U_S15f(MeanFi11,:))

fill([1:1:24 24:-1:1], [mean(U_S15m)+std(U_S15m) fliplr(mean(U_S15m)-std(U_S15m))],'r','LineStyle','none'); alpha(0.5)
hold on; fill([1:1:24 24:-1:1], [mean(U_S15f)+std(U_S15f) fliplr(mean(U_S15f)-std(U_S15f))],'b','LineStyle','none'); alpha(0.5)
plot(mean(U_S15m),'r'); plot(mean(U_S15f),'b');

for i = 1:24
    na11 = find(d11(:,2) == i);
    TimeA11(i,1) = mean(d11(na11,3));
    TimeA11(i,2) = std(d11(na11,3))/length(na11)^0.5;
    Timebyhour11{i,1} = d11(na11,3);
    
    na12 = find(d12(:,2) == i);
    TimeA12(i,1) = mean(d12(na12,3));
    TimeA12(i,2) = std(d12(na12,3))/length(na12)^0.5;
    Timebyhour12{i,1} = d12(na12,3);
end

%% fall 2015
a13 = find(dataF15(:,2) == 1); d13 = dataF15(a13,2:4); %1 = male
a14 = find(dataF15(:,2) == 0); d14 = dataF15(a14,2:4); %0 = female

for i = 1:24
    na13 = find(d13(:,2) == i);
    TimeA13(i,1) = mean(d13(na13,3));
    TimeA13(i,2) = std(d13(na13,3))/length(na13)^0.5;
    Timebyhour13{i,1} = d13(na13,3);
    
    na14 = find(d12(:,2) == i);
    TimeA14(i,1) = mean(d14(na14,3));
    TimeA14(i,2) = std(d14(na14,3))/length(na14)^0.5;
    Timebyhour14{i,1} = d14(na14,3);
end

dataF15m = dataF15(dataF15(:,2)==1,:);
dataF15f = dataF15(dataF15(:,2)==0,:);
[Um13, Uim13] = unique(dataF15m(:,1));
[Uf14, Uif14] = unique(dataF15f(:,1));

k = 0;
for i = 1:length(Um13)
    um = find(dataF15m(:,1)==Um13(i));
    if length(um)>=N
        k = k+1;
        for j = 1:24
        umJ = find(dataF15m(um,3)==j);
        if isempty(umJ)
             U_F15m(k,j) = 0;
        else U_F15m(k,j) = sum(dataF15m(umJ,4));
        end
    end
    else 
        k = k;
    end
end

k = 0;
for i = 1:length(Uf14)
    uf = find(dataF15f(:,1)==Uf14(i));
    if length(uf)>=N
        k = k+1;
        for j = 1:24
        ufJ = find(dataF15f(uf,3)==j);
        if isempty(ufJ)
             U_F15f(k,j) = 0;
        else U_F15f(k,j) = sum(dataF15f(ufJ,4));
        end
    end
    else 
        k = k;
    end
end

F15MeansM = circ_mean(U_F15m(:,2:24).*(2*pi)/24,[],2);
F15StdM = circ_std(U_F15m(:,2:24).*(2*pi)/24,[],2);
[MeanM13, MeanMi13] = sort(F15MeansM,1);
F15MeansF = circ_mean(U_F15f(:,2:24).*(2*pi)/24,[],2);
F15StdF = circ_std(U_F15f(:,2:24).*(2*pi)/24,[],2);
[MeanF13, MeanFi13] = sort(F15MeansF,1);
subplot(1,2,1); imagesc(U_F15m(MeanMi13,:))
subplot(1,2,2); imagesc(U_F15f(MeanFi13,:))

fill([1:1:24 24:-1:1], [mean(U_F15m)+std(U_F15m) fliplr(mean(U_F15m)-std(U_F15m))],'r','LineStyle','none'); alpha(0.5)
hold on; fill([1:1:24 24:-1:1], [mean(U_F15f)+std(U_F15f) fliplr(mean(U_F15f)-std(U_F15f))],'b','LineStyle','none'); alpha(0.5)
plot(mean(U_F15m),'r'); plot(mean(U_F15f),'b');

%% spring 2016
a15 = find(dataS16(:,2) == 1); d15 = dataS16(a15,2:4); %1 = male
a16 = find(dataS16(:,2) == 0); d16 = dataS16(a16,2:4); %0 = female

dataS16m = dataS16(dataS16(:,2)==1,:);
dataS16f = dataS16(dataS16(:,2)==0,:);
[Um15, Uim15] = unique(dataS16m(:,1));
[Uf15, Uif15] = unique(dataS16f(:,1));

k = 0;
for i = 1:length(Um15)
    um = find(dataS16m(:,1)==Um15(i));
    if length(um)>=N
        k = k+1;
        for j = 1:24
        umJ = find(dataS16m(um,3)==j);
        if isempty(umJ)
             U_S16m(k,j) = 0;
        else U_S16m(k,j) = sum(dataS16m(umJ,4));
        end
    end
    else 
        k = k;
    end
end

k = 0;
for i = 1:length(Uf15)
    uf = find(dataS16f(:,1)==Uf15(i));
    if length(uf)>=N
        k = k+1;
        for j = 1:24
        ufJ = find(dataS16f(uf,3)==j);
        if isempty(ufJ)
             U_S16f(k,j) = 0;
        else U_S16f(k,j) = sum(dataS16f(ufJ,4));
        end
    end
    else 
        k = k;
    end
end

S16MeansM = circ_mean(U_S16m(:,2:24).*(2*pi)/24,[],2);
S16StdM = circ_std(U_S16m(:,2:24).*(2*pi)/24,[],2);
[MeanM15, MeanMi15] = sort(S16MeansM,1);
S16MeansF = circ_mean(U_S16f(:,2:24).*(2*pi)/24,[],2);
S16StdF = circ_std(U_S16f(:,2:24).*(2*pi)/24,[],2);
[MeanF15, MeanFi15] = sort(S16MeansF,1);
subplot(1,2,1); imagesc(U_S16m(MeanMi15,:))
subplot(1,2,2); imagesc(U_S16f(MeanFi15,:))

fill([1:1:24 24:-1:1], [mean(U_S16m)+std(U_S16m) fliplr(mean(U_S16m)-std(U_S16m))],'r','LineStyle','none'); alpha(0.5)
hold on; fill([1:1:24 24:-1:1], [mean(U_S16f)+std(U_S16f) fliplr(mean(U_S16f)-std(U_S16f))],'b','LineStyle','none'); alpha(0.5)
plot(mean(U_S16m),'r'); plot(mean(U_S16f),'b');

for i = 1:24
    na15 = find(d15(:,2) == i);
    TimeA15(i,1) = mean(d15(na15,3));
    TimeA15(i,2) = std(d15(na15,3))/length(na15)^0.5;
    Timebyhour15{i,1} = d15(na15,3);
    
    na16 = find(d16(:,2) == i);
    TimeA16(i,1) = mean(d16(na16,3));
    TimeA16(i,2) = std(d16(na16,3))/length(na16)^0.5;
    Timebyhour16{i,1} = d16(na16,3);
end

AFemales1 = [TimeA10(:,1) TimeA12(:,1) TimeA14(:,1) TimeA16(:,1)];
AMales1 = [TimeA9(:,1) TimeA11(:,1) TimeA13(:,1) TimeA15(:,1)];
SFemales1 = [TimeA10(:,2) TimeA12(:,2) TimeA14(:,2) TimeA16(:,2)];
SMales1 = [TimeA9(:,2) TimeA11(:,2) TimeA13(:,2) TimeA15(:,2)];

AF = mean(AFemales1,2);
AM = mean(AMales1,2);
SF = mean(SFemales1,2);
SM = mean(SMales1,2);

%Figure 1E
sexday = figure;
hold on; 
fill([1:1:24 24:-1:1],[AF'+SF' fliplr(AF'-SF')],'b','LineStyle','none'); alpha(0.25);
fill([1:1:24 24:-1:1],[AM'+SM' fliplr(AM'-SM')],'r','LineStyle','none'); alpha(0.25);
plot(mean(AFemales1,2),'b','Linewidth',3)
plot(mean(AMales1,2),'r','Linewidth',3)


Females1 = [TimeA10(:,2)' TimeA12(:,2)' TimeA14(:,2)' TimeA16(:,2)'];
Males1 = [TimeA9(:,2)' TimeA11(:,2)' TimeA13(:,2)' TimeA15(:,2)'];
SexSemesters = [TimeA9(:,2) TimeA10(:,2) TimeA11(:,2) TimeA12(:,2) TimeA13(:,2) TimeA14(:,2) TimeA15(:,2) TimeA16(:,2)];

%Figure 1F
boxplot([Females1' Males1']); xticklabels({'Women','Men'})
boxplot(SexSemesters); xticklabels({'Men F14','Women F14','Men S15','Women S15','Men F15','Women F15','Men S16','Women S16'})

%Figure 1G
scatter(TimeA9(:,2),TimeA10(:,2),300,[0 0 0],'^','filled'); hold on;
scatter(TimeA11(:,2),TimeA12(:,2),300,[0.25 0.25 0.25],'>','filled')
scatter(TimeA13(:,2),TimeA14(:,2),300,[0.5 0.5 0.5],'v','filled')
scatter(TimeA15(:,2),TimeA16(:,2),300,[0.75 0.75 0.75],'<','filled')
axis([0.0006 0.0022 0.0006 0.0022]); alpha(0.7)
plot([0 1],[0 1],'k','LIneStyle','--')
xlabel('Male S.D.'); ylabel('Female S.D.'); title('Female have lower variance in all timepoints');

% loading pre-sorted media data to reduce load times
IDs_rawALL = xlsread('PubDataSexDiff1.xlsx','IDs_rawALL','A1:A96867');%,'A1:A85197'); %all IDs across all semesters
medNOCALL = xlsread('MedianValueswithGPAALL.xlsx','E1:E96867');%'E1:E85197'); %median phase on non-class days, in radians
medCALL = xlsread('MedianValueswithGPAALL.xlsx','I1:I96867');%'I1:I85197'); %median phase on class days, in radians
NGALL = xlsread('MedianValueswithGPAALL.xlsx','W1:W96867');%'Z1:Z85197'); %grade point
SexALL = xlsread('IDs_Sex.xlsx','A1:B36656');%'Z1:Z85197'); %grade point
IDsALL = unique(IDs_rawALL(:,1)); %make list of unique IDs, eliminating repeats from same student across semesters

for i = 1:length(IDsALL) %D for data
    bALL = find(IDs_rawALL(:,1) == IDsALL(i,1)); %rows from data for each ID
    DALL(i,1) = IDs_rawALL(bALL(1,:),1); %ID
    DALL(i,2) = medNOCALL(bALL(1,:),1); %Med phase Non Class Days
    DALL(i,3) = medCALL(bALL(1,:),1); %Med phase Class Days
    DALL(i,4) = NGALL(bALL(1,:),1); %Grade
    s = find(SexALL(:,1) == IDsALL(i));
    DALL(i,5) = SexALL(s(1,1),2); %Sex (F=1, M=0)
    disp(i)
end

[m1ALL miALL] = sort(DALL(:,2));

%% sex vs medians and SJL 
Wom = find(DALL(:,5)==1);
Men = find(DALL(:,5)==0);

MedNC_F = hist(DALL(Wom,2),0:pi/24:2*pi);
MedNC_M = hist(DALL(Men,2),0:pi/24:2*pi);

MedC_F = hist(DALL(Wom,3),0:pi/24:2*pi);
MedC_M = hist(DALL(Men,3),0:pi/24:2*pi);

%Figure 1 A,B
fig1 = figure
subplot(2,3,1:2); hold on; plot(MedNC_F./length(Wom),'b','LineWidth',4); plot(MedNC_M./length(Men),'r','LineWidth',4); title('No Class')
axis([0 50 -0.01 0.1]); xticks(1:2:49); xticklabels(0:1:24)
subplot(2,3,4:5); hold on; plot(MedC_F./length(Wom),'b','LineWidth',4); plot(MedC_M./length(Men),'r','LineWidth',4);  title('Class Days')
axis([0 50 -0.01 0.1]); xticks(1:2:49); xticklabels(0:1:24)
subplot(2,3,3); boxplot(DALL(:,2),DALL(:,5),'plotstyle','compact','Outliersize',12,'jitter',0.24);
yticks(0:pi/12:2*pi); yticklabels(0:1:24)
subplot(2,3,6); boxplot(DALL(:,3),DALL(:,5),'plotstyle','compact','Outliersize',12,'jitter',0.24); 
yticks(0:pi/12:2*pi); yticklabels(0:1:24)
%print(fig1,'-djpeg','-r300','median phase distributions by sex')
%[P,ANOVATAB,STATS] = kruskalwallis(DALL(:,2),DALL(:,5)); % X2 = 14.02, p = 0.0002
%[P,ANOVATAB,STATS] = kruskalwallis(DALL(:,3),DALL(:,5)); % X2 = 2.58, p = 0.11

%constructing sets for t-test comparison across extremes of chronotype
Test_MedNC_F = MedNC_F./length(Wom); Test_MedNC_F = [Test_MedNC_F Test_MedNC_F(1:17)]; 
Test_MedNC_M = MedNC_M./length(Men); Test_MedNC_M = [Test_MedNC_M Test_MedNC_M(1:17)];

%distance from median as a lump, sex ratio as the variable
distmed = [0:1:32 32:-1:0];
scatter(distmed, Test_MedNC_M,'r','filled');
hold on;
scatter(distmed, Test_MedNC_F,'b','filled');

for i = 1:49
    [p(i)] = ranksum(Test_MedNC_F(i:i+6)/Test_MedNC_M(i:i+6));
end
[H,P] = ttest(Test_MedNC_F([14:21 44:51]),Test_MedNC_M([14:21 44:51])); %p = 0.0014


%relative distributions of mean phases across the day
subplot(2,2,1); plot(hist(F14MeansM,24),'r','LineWidth',2); hold on; plot(hist(F14MeansF,24),'b','LineWidth',2); title('distribution of mean phases')
subplot(2,2,1); plot(hist(S15MeansM,24),'r'); hold on; plot(hist(S15MeansF,24),'b'); 
subplot(2,2,3); plot(hist(F15MeansM,24),'r','LineWidth',2); hold on; plot(hist(F15MeansF,24),'b','LineWidth',2); title('distribution of mean phases')
subplot(2,2,3); plot(hist(S16MeansM,24),'r'); hold on; plot(hist(S16MeansF,24),'b'); 
subplot(2,2,2); plot(hist(F14StdM,24),'r','LineWidth',2); hold on; plot(hist(F14StdF,24),'b','LineWidth',2); title('distribution of phase Stds')
subplot(2,2,2); plot(hist(S15StdM,24),'r'); hold on; plot(hist(S15StdF,24),'b'); 
subplot(2,2,4); plot(hist(F15StdM,24),'r','LineWidth',2); hold on; plot(hist(F15StdF,24),'b','LineWidth',2); title('distribution of phase Stds')
subplot(2,2,4); plot(hist(S16StdM,24),'r'); hold on; plot(hist(S16StdF,24),'b'); 

subplot(2,4,1); imagesc(U_F14m(MeanMi9,:)); title('Males')
subplot(2,4,5); imagesc(U_F14f(MeanFi9,:)); title('Females')
subplot(2,4,2); imagesc(U_S15m(MeanMi11,:)); title('Males')
subplot(2,4,6); imagesc(U_S15f(MeanFi11,:)); title('Females')
subplot(2,4,3); imagesc(U_F15m(MeanMi13,:)); title('Males')
subplot(2,4,7); imagesc(U_F15f(MeanFi13,:)); title('Females')
subplot(2,4,4); imagesc(U_S16m(MeanMi15,:)); title('Males')
subplot(2,4,8); imagesc(U_S16f(MeanFi15,:)); title('Females')
 
Females1 = [TimeA10(:,2)' TimeA12(:,2)' TimeA14(:,2)' TimeA16(:,2)'];
Males1 = [TimeA9(:,2)' TimeA11(:,2)' TimeA13(:,2)' TimeA15(:,2)'];
SexSemesters = [TimeA9(:,2) TimeA10(:,2) TimeA11(:,2) TimeA12(:,2) TimeA13(:,2) TimeA14(:,2) TimeA15(:,2) TimeA16(:,2)];

%Figure 1F
boxplot([Females1' Males1']); xticklabels({'Women','Men'})
boxplot(SexSemesters); xticklabels({'Men F14','Women F14','Men S15','Women S15','Men F15','Women F15','Men S16','Women S16'})

%Figure 1G
scatter(TimeA9(:,2),TimeA10(:,2),300,[0.2 0.2 0.2],'filled'); hold on;
scatter(TimeA11(:,2),TimeA12(:,2),300,[0.4 0.4 0.4],'filled')
scatter(TimeA13(:,2),TimeA14(:,2),300,[0.6 0.6 0.6],'filled')
scatter(TimeA15(:,2),TimeA16(:,2),300,[0.8 0.8 0.8],'filled')
axis([0.0003 0.003 0.0003 0.003]); alpha(0.6)
plot([0 1],[0 1],'k','LIneStyle','--')
xlabel('Male S.D.'); ylabel('Female S.D.'); title('Female have lower variance in all timepoints');

%loading data from each of 4 semesters
Sem1 = xlsread('PubDataSexDiff2.xlsx','A3:D5522');
Sem2 = xlsread('PubDataSexDiff2.xlsx','G3:J5675');
Sem3 = xlsread('PubDataSexDiff2.xlsx','M3:P6235');
Sem4 = xlsread('PubDataSexDiff2.xlsx','S3:V5917');
%separating semesters by sex
S1F = find(Sem1(:,2)==1);
S1M = find(Sem1(:,2)==0);
S2F = find(Sem2(:,2)==1);
S2M = find(Sem2(:,2)==0);
S3F = find(Sem3(:,2)==1);
S3M = find(Sem3(:,2)==0);
S4F = find(Sem4(:,2)==1);
S4M = find(Sem4(:,2)==0);

A = 3; %for files using MedActSDs.xlsx, this is SD
SemSDHF(1,:) = hist(Sem1(S1F,A),x0)./length(S1F); %semester standard deviation histogram female
SemSDHF(2,:) = hist(Sem2(S2F,A),x0)./length(S2F);
SemSDHF(3,:) = hist(Sem3(S3F,A),x0)./length(S3F);
SemSDHF(4,:) = hist(Sem4(S4F,A),x0)./length(S4F);
SemSDHM(1,:) = hist(Sem1(S1M,A),x0)./length(S1M);
SemSDHM(2,:) = hist(Sem2(S2M,A),x0)./length(S2M);
SemSDHM(3,:) = hist(Sem3(S3M,A),x0)./length(S3M);
SemSDHM(4,:) = hist(Sem4(S4M,A),x0)./length(S4M);

SemSDSumF = mean(SemSDHF);
SemSDSumM = mean(SemSDHM);

%Figure 1C
SDsexdifMain = figure; hold on; title('Distribution of the S.D. of individuals - all semesters'); xlabel('Standard deviation of median activity phase'); ylabel('% students')
plot(x0,SemSDSumF,'Color',[0 0.4 1],'LineWidth',4)
plot(x0,SemSDSumM,'Color',[1 0.2 0.2],'LineWidth',4)
fill([0 x0],[0 (SemSDSumF-SemSDSumM)],'k','LineStyle','none'); alpha(0.2); axis([-0.1 3.5 -0.025 0.2])
%print(SDsexdifMain, '-djpeg','-r300','SexDiff-SD.jpg')

%Figure 1D
SDsexdifSub = figure; subplot(2,2,1); hold on; title('Fall 14'); axis([-0.1 3.5 -0.025 0.2]); xtick(0:pi/12:3.5); xticklabels(0:1:13); ytick(-0.025:0.025:0.2)
plot(x0,SemSDHF(1,:),'Color',[0 0.4 1],'LineWidth',3); plot(x0,SemSDHM(1,:),'Color',[1 0.2 0],'LineWidth',3); fill([0 x0],[0 (SemSDHF(1,:)-SemSDHM(1,:))],'k','LineStyle','none'); alpha(0.2)

subplot(2,2,2); hold on; title('Spring 15'); axis([-0.1 3.5 -0.025 0.2]); xtick(0:pi/12:3.5); xticklabels(0:1:13); ytick(-0.025:0.025:0.2)
plot(x0,SemSDHF(2,:),'Color',[0 0.4 1],'LineWidth',3); plot(x0,SemSDHM(2,:),'Color',[1 0.2 0],'LineWidth',3); fill([0 x0],[0 (SemSDHF(2,:)-SemSDHM(2,:))],'k','LineStyle','none'); alpha(0.2)

subplot(2,2,3); hold on; title('Fall 15'); axis([-0.1 3.5 -0.025 0.2]); xtick(0:pi/12:3.5); xticklabels(0:1:13); ytick(-0.025:0.025:0.2)
plot(x0,SemSDHF(3,:),'Color',[0 0.4 1],'LineWidth',3); plot(x0,SemSDHM(3,:),'Color',[1 0.2 0],'LineWidth',3); fill([0 x0],[0 (SemSDHF(3,:)-SemSDHM(3,:))],'k','LineStyle','none'); alpha(0.2)

subplot(2,2,4); hold on; title('Spring 16'); axis([-0.1 3.5 -0.025 0.2]); xtick(0:pi/12:3.5); xticklabels(0:1:13); ytick(-0.025:0.025:0.2)
plot(x0,SemSDHF(4,:),'Color',[0 0.4 1],'LineWidth',3); plot(x0,SemSDHM(4,:),'Color',[1 0.2 0],'LineWidth',3); fill([0 x0],[0 (SemSDHF(4,:)-SemSDHM(4,:))],'k','LineStyle','none'); alpha(0.2)
%print(SDsexdifSub, '-djpeg','-r300','SexDiff-SDSub.jpg')


[P,ANOVATAB,STATS] = kruskalwallis([[SemSDHF(:,1:5)-SemSDHM(:,1:5)]' [SemSDHF(:,6:10)-SemSDHM(:,6:10)]'], [1 1 1 1 2 2 2 2]); %X2 = 40.48, p = 3.4x10-8; multcompare ==> first group different than all others, and that's it.
% kruskal wallis between 0-2 h SD and 2-4 h SD. Clear difference. X2 = 12.94, 0.0003
[P,ANOVATAB,STATS] = kruskalwallis([[SemSDHF(:,1:5)-SemSDHM(:,1:5)]' [zeros(4,5)]'], [1 1 1 1 2 2 2 2]); %X2 = 40.48, p = 3.4x10-8; multcompare ==> first group different than all others, and that's it.
% kruskal wallis between 0-2 h SD 0s. Clear difference. X2 = 8.36, 0.0038
[P,ANOVATAB,STATS] = kruskalwallis([[SemSDHF(:,6:10)-SemSDHM(:,6:10)]' [zeros(4,5)]'], [1 1 1 1 2 2 2 2]); %X2 = 40.48, p = 3.4x10-8; multcompare ==> first group different than all others, and that's it.
% kruskal wallis between 0-2 h SD and 2-4 h SD. Clear difference. X2 = 12.04, 0.0005

%% correlating SD with grade across sexes
Sems = xlsread('PubDataSexDiff2.xlsx','Y3:AA23344');
SemsF = Sems(Sems(:,1)==1,:);
SemsM = Sems(Sems(:,1)==0,:);

N = 24;
for i = 1:N
    GPAvSD(i,1) = mean(Sems((length(Sems)./N)*(i-1)+1:(length(Sems)./N)*i,2));
    GPAvSD(i,2) = mean(Sems((length(Sems)./N)*(i-1)+1:(length(Sems)./N)*i,3));
    GPAvSD_F(i,1) = mean(SemsF((length(SemsF)./N)*(i-1)+1:(length(SemsF)./N)*i,2));
    GPAvSD_F(i,2) = mean(SemsF((length(SemsF)./N)*(i-1)+1:(length(SemsF)./N)*i,3));
    GPAvSD_M(i,1) = mean(SemsM((length(SemsM)./N)*(i-1)+1:(length(SemsM)./N)*i,2));
    GPAvSD_M(i,2) = mean(SemsM((length(SemsM)./N)*(i-1)+1:(length(SemsM)./N)*i,3));
end

GPAvSD_Reg = feval(fit(GPAvSD(:,1),GPAvSD(:,2),'poly2'),(0:0.01:1.5));
GPAvSD_F_Reg = feval(fit(GPAvSD_F(:,1),GPAvSD_F(:,2),'poly2'),(0:0.01:1.5));
GPAvSD_M_Reg = feval(fit(GPAvSD_M(:,1),GPAvSD_M(:,2),'poly2'),(0:0.01:1.5));

%Figure 2C
GPAReg = figure; hold on; 
scatter(GPAvSD(:,1),GPAvSD(:,2),100,'k','filled'); scatter(GPAvSD(:,1),GPAvSD(:,2),50,'w','filled');
plot(0:0.01:1.5,GPAvSD_Reg,'k'); %plot(0:0.01:1.5,GPAvSD_F_Reg,'Color',[0 0.3 1]); plot(0:0.01:1.5,GPAvSD_M_Reg,'Color',[1 0.2 0])
scatter(GPAvSD_F(:,1),GPAvSD_F(:,2),75,[0 0.3 1],'filled');
scatter(GPAvSD_M(:,1),GPAvSD_M(:,2),75,[1 0.2 0],'filled');
xlabel('Standard deviation of median activity phase'); ylabel('GPA')
scatter(mean(SemsF(:,2)),mean(SemsF(:,3)),150,[0 0.3 1],'filled'); scatter(mean(SemsF(:,2)),mean(SemsF(:,3)),50,'w','filled')
scatter(mean(SemsM(:,2)),mean(SemsM(:,3)),150,[1 0.2 0],'filled'); scatter(mean(SemsM(:,2)),mean(SemsM(:,3)),50,'w','filled')
scatter(mean(Sems(:,2)),mean(Sems(:,3)),150,'k','filled'); scatter(mean(Sems(:,2)),mean(Sems(:,3)),50,'w','filled')

%print(GPAReg, '-djpeg','-r300','SexDiff-GPAreg_simp.jpg')


%% regression from Annick with dot size proportional to sex ratio

AnnM = xlsread('PubDataSexDiff1.xlsx','Processed','B2:F11');
AnnF = xlsread('PubDataSexDiff1.xlsx','Processed','B12:F21');

a = AnnM(:,2); b = AnnM(:,5)./(AnnF(:,5)+AnnM(:,5));
[r,p] = corrcoef(a,b);
Ann_Reg = feval(fit(a, b,'poly1'),(0:1:2));
%r2 = 0.82

%Figure 2A,B
Annick = figure; 
subplot(4,1,1:3); hold on; xlabel('Standard deviation'); ylabel('GPA')
scatter(AnnM(:,2),AnnM(:,1),(AnnM(:,5)-5).^4.*2,[1 0.2 0],'filled')
scatter(AnnF(:,2),AnnF(:,1),(AnnF(:,5)-5).^4.*2,[0 0.4 1],'filled')
axis([0 1.4 2.75 3.4])

subplot(4,1,4); xlabel('Standard deviation'); ylabel('women - men')
bar(a, b)
hold on; plot([0:1:2],Ann_Reg,'k')
axis([0 1.4 0.45 0.55])

% print(Annick, '-djpeg','-r300','SexDiff-Annick.jpg')
