# Supplementary material for: Lower variability in female students than male students at multiple timescales supports the use of sex as a biological variable in human studies
Source: Biol Sex Differ. 2021 Apr 22;12:32. doi: 10.1186/s13293-021-00375-2 (PMC8061019; doi:10.1186/s13293-021-00375-2)
Supplement: Supplementary file 2 — Additional file 2. [file 13293_2021_375_MOESM2_ESM.xlsx]

## Sheet: dataF14
ID	1 = men; 0 = women	hour from midnight	normalized activity
30559	1	1	0.0501605
100945	1	1	0.0167202
118433	1	1	0.0167202
153127	1	1	0.0167202
208167	1	1	0.0167202
227173	1	1	0.0167202
254009	1	1	0.0167202
260311	1	1	0.0167202
267619	1	1	0.0167202
269133	1	1	0.0334403
270509	1	1	0.0167202
273221	1	1	0.0836009
283257	1	1	0.0501605
287409	1	1	0.0167202
288145	1	1	0.0167202
295729	1	1	0.0167202
295865	1	1	0.0334403
299073	1	1	0.0167202
300783	1	1	0.0167202
306575	1	1	0.0167202
307043	1	1	0.0334403
310357	1	1	0.0334403
313199	1	1	0.0334403
315827	1	1	0.0334403
316277	1	1	0.0167202
316751	1	1	0.0167202
319909	1	1	0.0334403
323501	1	1	0.0167202
326163	1	1	0.0167202
332759	1	1	0.0334403
333831	1	1	0.200642
340805	1	1	0.0334403
341199	1	1	0.0167202
343203	1	1	0.0167202
346383	1	1	0.0167202
348057	1	1	0.0334403
348191	1	1	0.0167202
348297	1	1	0.0167202
349961	1	1	0.0167202
351535	1	1	0.0167202
356055	1	1	0.0167202
356635	1	1	0.0167202
358671	1	1	0.0167202
358777	1	1	0.0167202
362253	1	1	0.0501605
362969	1	1	0.0167202
363477	1	1	0.0334403
365703	1	1	0.0167202
366419	1	1	0.0501605
367497	1	1	0.0501605
367535	1	1	0.0668807
368795	1	1	0.0167202
369667	1	1	0.0501605
370411	1	1	0.0167202
371171	1	1	0.0334403
371457	1	1	0.0167202
373151	1	1	0.0668807
373591	1	1	0.0334403
374359	1	1	0.0501605
378381	1	1	0.0501605
378645	1	1	0.0167202
378905	1	1	0.150482
381557	1	1	0.133761
381689	1	1	0.100321
382745	1	1	0.0501605
383087	1	1	0.0167202
383241	1	1	0.0167202
383269	1	1	0.0167202
385139	1	1	0.0167202
385993	1	1	0.0501605
386101	1	1	0.0501605
386747	1	1	0.0668807
386977	1	1	0.0501605
387835	1	1	0.0167202
387877	1	1	0.0167202
387929	1	1	0.0167202
388469	1	1	0.0167202
388599	1	1	0.0501605
388801	1	1	0.0167202
389099	1	1	0.0167202
389503	1	1	0.0167202
389983	1	1	0.0334403
390615	1	1	0.0167202
390685	1	1	0.0501605
392095	1	1	0.0334403
392469	1	1	0.0334403
393917	1	1	0.0167202
394463	1	1	0.0501605
395543	1	1	0.0167202
398949	1	1	0.0167202
398977	1	1	0.0167202
400667	1	1	0.0334403
400693	1	1	0.200642
400953	1	1	0.0334403
401539	1	1	0.0334403
402227	1	1	0.0334403
404013	1	1	0.100321
404287	1	1	0.0668807
405303	1	1	0.0167202
407449	1	1	0.0167202
407713	1	1	0.0334403
408599	1	1	0.0668807
408635	1	1	0.0334403
410531	1	1	0.0334403
412011	1	1	0.0334403
412885	1	1	0.0167202
414653	1	1	0.0167202
414773	1	1	0.0167202
416021	1	1	0.0167202
416329	1	1	0.0501605
416715	1	1	0.0334403
417001	1	1	0.0334403
417419	1	1	0.0167202
417651	1	1	0.0167202
417865	1	1	0.0167202
418803	1	1	0.0836009
419369	1	1	0.0167202
419437	1	1	0.0167202
419545	1	1	0.0167202
421511	1	1	0.0167202
421983	1	1	0.183922
422133	1	1	0.0167202
422729	1	1	0.0501605
423009	1	1	0.0167202
423333	1	1	0.0167202
423519	1	1	0.0501605
423677	1	1	0.0167202
424087	1	1	0.0167202
424323	1	1	0.0167202
424555	1	1	0.0167202
424637	1	1	0.0334403
425105	1	1	0.0167202
425223	1	1	0.0167202
425267	1	1	0.0334403
425739	1	1	0.0167202
425855	1	1	0.284243
426893	1	1	0.0334403
430709	1	1	0.150482
432015	1	1	0.0167202
432087	1	1	0.0167202
432437	1	1	0.0334403
434193	1	1	0.0334403
434555	1	1	0.0167202
435415	1	1	0.0167202
435741	1	1	0.0334403
435923	1	1	0.0167202
436639	1	1	0.0167202
436649	1	1	0.0334403
437089	1	1	0.0167202
437269	1	1	0.0334403
437445	1	1	0.0334403
437851	1	1	0.0167202
437911	1	1	0.0167202
438513	1	1	0.100321
438901	1	1	0.0167202
440413	1	1	0.0167202
441187	1	1	0.0334403
442205	1	1	0.0501605
442337	1	1	0.0334403
443585	1	1	0.0668807
445037	1	1	0.0167202
445213	1	1	0.0167202
445715	1	1	0.100321
445767	1	1	0.0167202
445803	1	1	0.0334403
446337	1	1	0.0167202
446381	1	1	0.0334403
446943	1	1	0.0501605
447345	1	1	0.0836009
448013	1	1	0.0167202
448043	1	1	0.0501605
448107	1	1	0.0167202
448357	1	1	0.0668807
448867	1	1	0.0334403
449101	1	1	0.0167202
449855	1	1	0.0167202
450583	1	1	0.0167202
450823	1	1	0.0167202
451213	1	1	0.0167202
451241	1	1	0.0167202
451307	1	1	0.0167202
452305	1	1	0.0167202
452415	1	1	0.0501605
452505	1	1	0.0167202
453037	1	1	0.0167202
454089	1	1	0.0167202
454783	1	1	0.0167202
454935	1	1	0.0334403
455625	1	1	0.117041
455823	1	1	0.0167202
456023	1	1	0.0167202
456481	1	1	0.0167202
456837	1	1	0.0167202
456911	1	1	0.0167202
457133	1	1	0.0668807
457533	1	1	0.0501605
458093	1	1	0.100321
458233	1	1	0.0167202
458333	1	1	0.0167202
458567	1	1	0.0167202
458641	1	1	0.0167202
458733	1	1	0.100321
459013	1	1	0.0167202
459325	1	1	0.117041
460043	1	1	0.0167202
460061	1	1	0.0167202
460247	1	1	0.0167202
460443	1	1	0.0167202
460933	1	1	0.0167202
461381	1	1	0.0167202
461567	1	1	0.0334403
461819	1	1	0.0167202
462327	1	1	0.0167202
462805	1	1	0.0167202
462849	1	1	0.0334403
463015	1	1	0.0167202
463653	1	1	0.0668807
463767	1	1	0.0167202
464077	1	1	0.0334403
464513	1	1	0.0334403
465227	1	1	0.0668807
465613	1	1	0.0167202
465781	1	1	0.0167202
466827	1	1	0.0167202
467363	1	1	0.0334403
467737	1	1	0.0167202
468103	1	1	0.0167202
468107	1	1	0.0167202
468533	1	1	0.0167202
468673	1	1	0.100321
469197	1	1	0.0501605
469829	1	1	0.0668807
470273	1	1	0.100321
470831	1	1	0.0334403
471059	1	1	0.0167202
471435	1	1	0.0167202
471979	1	1	0.0167202
472361	1	1	0.133761
473015	1	1	0.0167202
473029	1	1	0.0167202
473139	1	1	0.0668807
473669	1	1	0.0668807
473963	1	1	0.0334403
474579	1	1	0.0167202
475573	1	1	0.0501605
475807	1	1	0.0167202
475821	1	1	0.0501605
476453	1	1	0.0501605
476495	1	1	0.0501605
476817	1	1	0.0167202
476977	1	1	0.0167202
477937	1	1	0.0167202
478089	1	1	0.0167202
478281	1	1	0.0167202
478485	1	1	0.0167202
478493	1	1	0.0167202
479305	1	1	0.0501605
479335	1	1	0.0334403
479441	1	1	0.0334403
479815	1	1	0.117041
479871	1	1	0.0167202
479935	1	1	0.0167202
480267	1	1	0.0167202
480419	1	1	0.0167202
480693	1	1	0.0334403
480717	1	1	0.150482
480791	1	1	0.0167202
480845	1	1	0.0668807
481041	1	1	0.0334403
482189	1	1	0.0167202
482323	1	1	0.100321
482463	1	1	0.267523
482777	1	1	0.0167202
482953	1	1	0.0167202
483033	1	1	0.0334403
483243	1	1	0.0167202
483709	1	1	0.0334403
483901	1	1	0.0334403
484305	1	1	0.0668807
484887	1	1	0.0167202
485327	1	1	0.0167202
485481	1	1	0.0167202
485623	1	1	0.0334403
485917	1	1	0.0836009
486243	1	1	0.0167202
486263	1	1	0.0167202
486723	1	1	0.0167202
486841	1	1	0.0167202
486991	1	1	0.117041
487657	1	1	0.0167202
487757	1	1	0.0167202
487797	1	1	0.0167202
487907	1	1	0.0167202
487937	1	1	0.0167202
487965	1	1	0.0836009
488311	1	1	0.0167202
488565	1	1	0.0167202
488641	1	1	0.0167202
488949	1	1	0.100321
489115	1	1	0.0167202
489227	1	1	0.0501605
489501	1	1	0.100321
489513	1	1	0.0167202
489579	1	1	0.0668807
489815	1	1	0.0167202
490191	1	1	0.0334403
490733	1	1	0.0167202
491007	1	1	0.0334403
491231	1	1	0.0334403
491565	1	1	0.0167202
491671	1	1	0.0167202
491681	1	1	0.0167202
492023	1	1	0.0836009
492093	1	1	0.0167202
492127	1	1	0.0668807
492239	1	1	0.0334403
492417	1	1	0.0167202
493059	1	1	0.0334403
493143	1	1	0.0334403
493467	1	1	0.0167202
493779	1	1	0.0334403
494093	1	1	0.0167202
494099	1	1	0.0334403
494249	1	1	0.0167202
494857	1	1	0.0167202
495441	1	1	0.0167202
495605	1	1	0.0167202
496211	1	1	0.0167202
496319	1	1	0.133761
496381	1	1	0.0167202
496525	1	1	0.0167202
496905	1	1	0.0334403
496911	1	1	0.0836009
496957	1	1	0.0334403
497179	1	1	0.100321
497279	1	1	0.0334403
497399	1	1	0.0167202
497407	1	1	0.0167202
497919	1	1	0.0167202
498003	1	1	0.0501605
498171	1	1	0.0167202
498435	1	1	0.0334403
498511	1	1	0.0501605
498543	1	1	0.0167202
498647	1	1	0.0167202
498649	1	1	0.0501605
498711	1	1	0.0167202
499361	1	1	0.0334403
500003	1	1	0.0334403
500083	1	1	0.0167202
500189	1	1	0.0167202
500227	1	1	0.0167202
500479	1	1	0.0167202
500787	1	1	0.0501605
501093	1	1	0.0167202
501099	1	1	0.0167202
501133	1	1	0.0167202
501237	1	1	0.0167202
501337	1	1	0.0501605
501499	1	1	0.0167202
501517	1	1	0.0501605
501549	1	1	0.0334403
501599	1	1	0.0167202
502039	1	1	0.0167202
502187	1	1	0.100321
502309	1	1	0.0501605
502549	1	1	0.0167202
502849	1	1	0.0167202
502885	1	1	0.0836009
503161	1	1	0.0334403
503203	1	1	0.0167202
503325	1	1	0.100321
503641	1	1	0.0167202
503725	1	1	0.0167202
503851	1	1	0.0167202
504013	1	1	0.0334403
504107	1	1	0.0167202
504255	1	1	0.0334403
504565	1	1	0.0334403
505347	1	1	0.0836009
505417	1	1	0.0167202
505507	1	1	0.0501605
505661	1	1	0.0167202
505709	1	1	0.0836009
507669	1	1	0.0668807
508155	1	1	0.117041
508369	1	1	0.0167202
508659	1	1	0.0167202
509163	1	1	0.0167202
509529	1	1	0.0501605
510393	1	1	0.0334403
510417	1	1	0.0167202
510703	1	1	0.250803
510937	1	1	0.0167202
511155	1	1	0.0668807
511377	1	1	0.0334403
511397	1	1	0.0167202
511495	1	1	0.0167202
511775	1	1	0.0167202
511801	1	1	0.0167202
511807	1	1	0.0167202
512085	1	1	0.0167202
512339	1	1	0.0167202
512529	1	1	0.0334403
512649	1	1	0.0167202
512837	1	1	0.0167202
512907	1	1	0.0167202
513095	1	1	0.0334403
513099	1	1	0.0334403
513617	1	1	0.0167202
514019	1	1	0.0167202
514021	1	1	0.0167202
514071	1	1	0.0167202
514779	1	1	0.0334403
514821	1	1	0.117041
514931	1	1	0.217362
515401	1	1	0.0167202
515959	1	1	0.0167202
516049	1	1	0.0167202
516137	1	1	0.0501605
516215	1	1	0.0167202
516281	1	1	0.0167202
517419	1	1	0.0167202
519203	1	1	0.0167202
520087	1	1	0.133761
520595	1	1	0.0167202
520697	1	1	0.0167202
521027	1	1	0.0167202
521101	1	1	0.217362
521111	1	1	0.0334403
521481	1	1	0.0836009
521571	1	1	0.0167202
521579	1	1	0.0501605
521817	1	1	0.0167202
521849	1	1	0.0167202
522139	1	1	0.0501605
522163	1	1	0.0501605
522773	1	1	0.0167202
522831	1	1	0.0334403
522949	1	1	0.0167202
522959	1	1	0.0167202
523225	1	1	0.0167202
523313	1	1	0.0167202
523321	1	1	0.0167202
523457	1	1	0.0167202
523669	1	1	0.0668807
523677	1	1	0.0167202
523923	1	1	0.100321
523927	1	1	0.0167202
524107	1	1	0.0167202
524203	1	1	0.0167202
524367	1	1	0.0334403
524443	1	1	0.0668807
524751	1	1	0.0334403
524817	1	1	0.0501605
524917	1	1	0.0167202
524959	1	1	0.0167202
524977	1	1	0.0334403
525061	1	1	0.0167202
525099	1	1	0.0501605
525115	1	1	0.0167202
525243	1	1	0.0167202
525455	1	1	0.0501605
525547	1	1	0.0501605
525599	1	1	0.0668807
526013	1	1	0.0167202
526099	1	1	0.0334403
526461	1	1	0.0836009
526611	1	1	0.100321
526629	1	1	0.0668807
526653	1	1	0.0167202
526663	1	1	0.0167202
526773	1	1	0.0334403
527437	1	1	0.0167202
527439	1	1	0.0501605
527455	1	1	0.0167202
527579	1	1	0.0501605
527619	1	1	0.0334403
527665	1	1	0.0501605
527709	1	1	0.0334403
527947	1	1	0.0167202
528033	1	1	0.0836009
528261	1	1	0.0334403
528291	1	1	0.0167202
528337	1	1	0.0167202
528739	1	1	0.0501605
528785	1	1	0.0167202
530423	1	1	0.0167202
530441	1	1	0.0167202
530487	1	1	0.0167202
530801	1	1	0.0167202
532839	1	1	0.0167202
533015	1	1	0.0167202
533983	1	1	0.0167202
534013	1	1	0.0334403
534017	1	1	0.0167202
535187	1	1	0.0167202
535303	1	1	0.0668807
536051	1	1	0.0334403
536161	1	1	0.0167202
536167	1	1	0.0167202
536185	1	1	0.0167202
536591	1	1	0.0167202
536813	1	1	0.0167202
537237	1	1	0.0167202
537641	1	1	0.0334403
537729	1	1	0.0836009
538137	1	1	0.0334403
538215	1	1	0.0167202
538319	1	1	0.0501605
538473	1	1	0.0167202
538557	1	1	0.0334403
538769	1	1	0.0167202
538855	1	1	0.0334403
538957	1	1	0.0334403
539133	1	1	0.0167202
539135	1	1	0.0334403
539137	1	1	0.0167202
539669	1	1	0.0501605
540555	1	1	0.0167202
540579	1	1	0.0836009
540693	1	1	0.0167202
540811	1	1	0.0501605
540993	1	1	0.0167202
541101	1	1	0.0167202
541197	1	1	0.0668807
541205	1	1	0.0334403
541379	1	1	0.117041
541595	1	1	0.0167202
541679	1	1	0.0167202
541793	1	1	0.0167202
541931	1	1	0.0167202
542023	1	1	0.0167202
542041	1	1	0.0167202
542061	1	1	0.0334403
542421	1	1	0.0167202
542607	1	1	0.0167202
543011	1	1	0.0167202
543023	1	1	0.0334403
543037	1	1	0.0836009
543057	1	1	0.0167202
543127	1	1	0.0501605
543133	1	1	0.0167202
543203	1	1	0.0668807
543231	1	1	0.117041
543253	1	1	0.0501605
543369	1	1	0.0167202
543461	1	1	0.0334403
543729	1	1	0.0167202
544197	1	1	0.0501605
544315	1	1	0.0334403
544453	1	1	0.0501605
544541	1	1	0.0668807
544625	1	1	0.0167202
544819	1	1	0.0167202
544923	1	1	0.0167202
544997	1	1	0.0334403
545007	1	1	0.0167202
545177	1	1	0.0334403
545975	1	1	0.0167202
546191	1	1	0.0167202
546527	1	1	0.0668807
546535	1	1	0.0334403
546591	1	1	0.0334403
546743	1	1	0.0167202
546753	1	1	0.0501605
546979	1	1	0.0167202
547005	1	1	0.0167202
547207	1	1	0.0167202
547379	1	1	0.0167202
547581	1	1	0.0167202
547595	1	1	0.0334403
547665	1	1	0.0836009
547907	1	1	0.0501605
547951	1	1	0.0167202
548855	1	1	0.0167202
548871	1	1	0.0167202
548937	1	1	0.0167202
549101	1	1	0.0167202
549875	1	1	0.0501605
549885	1	1	0.0501605
550011	1	1	0.0167202
550419	1	1	0.0501605
550447	1	1	0.0501605
550631	1	1	0.0167202
550721	1	1	0.0167202
550803	1	1	0.0501605
550841	1	1	0.0334403
550859	1	1	0.0334403
551299	1	1	0.0167202
551427	1	1	0.0167202
551701	1	1	0.0167202
552971	1	1	0.0668807
553127	1	1	0.0167202
553789	1	1	0.0334403
553855	1	1	0.0167202
553973	1	1	0.0668807
554069	1	1	0.0167202
554189	1	1	0.0167202
554293	1	1	0.0334403
554339	1	1	0.0167202
554421	1	1	0.0167202
554697	1	1	0.0334403
554797	1	1	0.0167202
555355	1	1	0.0836009
555641	1	1	0.0167202
555679	1	1	0.0167202
556181	1	1	0.0501605
556371	1	1	0.0167202
556665	1	1	0.0167202
556793	1	1	0.0167202
556813	1	1	0.100321
557041	1	1	0.0167202
557213	1	1	0.0334403
557299	1	1	0.0501605
557337	1	1	0.0167202
557421	1	1	0.0501605
557743	1	1	0.0167202
557975	1	1	0.0167202
558025	1	1	0.0334403
558033	1	1	0.0836009
558037	1	1	0.0334403
558339	1	1	0.0167202
558441	1	1	0.0167202
558475	1	1	0.0167202
558489	1	1	0.0668807
558667	1	1	0.0167202
558707	1	1	0.0167202
559923	1	1	0.0167202
559955	1	1	0.0167202
560001	1	1	0.0167202
560101	1	1	0.0334403
560331	1	1	0.0836009
561233	1	1	0.0668807
562681	1	1	0.0334403
563075	1	1	0.0334403
563079	1	1	0.0334403
563093	1	1	0.0167202
563211	1	1	0.0334403
563411	1	1	0.0167202
563931	1	1	0.0167202
563951	1	1	0.0501605
564033	1	1	0.0334403
564051	1	1	0.0836009
564081	1	1	0.117041
564085	1	1	0.0167202
564127	1	1	0.0167202
564281	1	1	0.0836009
564357	1	1	0.0167202
564689	1	1	0.0167202
564777	1	1	0.0167202
564905	1	1	0.0167202
564969	1	1	0.0167202
565043	1	1	0.117041
565159	1	1	0.0167202
565177	1	1	0.0836009
565345	1	1	0.0167202
565387	1	1	0.0167202
565393	1	1	0.100321
565535	1	1	0.0334403
565593	1	1	0.0501605
565617	1	1	0.0167202
565729	1	1	0.0167202
565815	1	1	0.0167202
566041	1	1	0.0167202
566075	1	1	0.0334403
566169	1	1	0.0167202
566245	1	1	0.0167202
566259	1	1	0.0334403
566271	1	1	0.100321
566421	1	1	0.0167202
566697	1	1	0.0167202
566711	1	1	0.0668807
566739	1	1	0.0334403
566897	1	1	0.0501605
567145	1	1	0.0167202
567155	1	1	0.0167202
567211	1	1	0.0167202
567287	1	1	0.0167202
567671	1	1	0.183922
567743	1	1	0.0167202
568025	1	1	0.0167202
568061	1	1	0.183922
568083	1	1	0.0334403
568321	1	1	0.167202
568849	1	1	0.0334403
570001	1	1	0.0334403
570569	1	1	0.100321
571547	1	1	0.0167202
571949	1	1	0.0167202
571953	1	1	0.0668807
572173	1	1	0.0334403
572963	1	1	0.0334403
572973	1	1	0.0167202
572977	1	1	0.183922
573287	1	1	0.0167202
573641	1	1	0.0167202
573653	1	1	0.0167202
573781	1	1	0.0167202
574399	1	1	0.117041
574435	1	1	0.0501605
574791	1	1	0.0167202
574925	1	1	0.0167202
574949	1	1	0.0501605
575079	1	1	0.0334403
575163	1	1	0.0167202
575209	1	1	0.0167202
575261	1	1	0.0167202
575321	1	1	0.0334403
575677	1	1	0.0334403
575905	1	1	0.0167202
575965	1	1	0.0167202
576055	1	1	0.0501605
576089	1	1	0.0334403
576143	1	1	0.0167202
576171	1	1	0.0167202
576273	1	1	0.0167202
576309	1	1	0.0167202
576363	1	1	0.0501605
576421	1	1	0.0167202
576423	1	1	0.0167202
576427	1	1	0.0167202
576479	1	1	0.0167202
576507	1	1	0.0501605
576983	1	1	0.0167202
577313	1	1	0.0334403
577635	1	1	0.0167202
577843	1	1	0.0167202
577851	1	1	0.0668807
577853	1	1	0.0167202
577941	1	1	0.0167202
577991	1	1	0.0334403
578359	1	1	0.0167202
578521	1	1	0.0167202
578639	1	1	0.0501605
578657	1	1	0.0668807
578691	1	1	0.0167202
578813	1	1	0.0167202
578873	1	1	0.0167202
578957	1	1	0.0167202
579225	1	1	0.0668807
579603	1	1	0.0167202
579849	1	1	0.0501605
579981	1	1	0.0334403
580007	1	1	0.0501605
580259	1	1	0.0167202
580281	1	1	0.0334403
580465	1	1	0.0501605
580641	1	1	0.0334403
580705	1	1	0.0836009
580751	1	1	0.0167202
580755	1	1	0.0334403
580771	1	1	0.0167202
580959	1	1	0.0334403
581063	1	1	0.0167202
581293	1	1	0.0334403
581397	1	1	0.0167202
581569	1	1	0.0167202
581615	1	1	0.0334403
581621	1	1	0.0501605
581677	1	1	0.0334403
581703	1	1	0.0334403
581733	1	1	0.0334403
581763	1	1	0.0334403
581815	1	1	0.0167202
581929	1	1	0.0501605
581959	1	1	0.0167202
581961	1	1	0.0167202
582021	1	1	0.0167202
582051	1	1	0.0334403
582101	1	1	0.0167202
582325	1	1	0.0334403
582557	1	1	0.0167202
582577	1	1	0.0334403
582631	1	1	0.0167202
582747	1	1	0.0334403
583069	1	1	0.0167202
583125	1	1	0.0167202
583287	1	1	0.0501605
583525	1	1	0.0167202
583813	1	1	0.0167202
583885	1	1	0.0334403
583917	1	1	0.0836009
584025	1	1	0.0167202
584213	1	1	0.0167202
584339	1	1	0.0668807
584545	1	1	0.0334403
584589	1	1	0.0501605
584823	1	1	0.0167202
585475	1	1	0.0167202
585807	1	1	0.0334403
585841	1	1	0.0167202
585915	1	1	0.0167202
585949	1	1	0.0501605
586007	1	1	0.0167202
586221	1	1	0.0167202
586239	1	1	0.117041
586275	1	1	0.0167202
586353	1	1	0.0167202
586367	1	1	0.0167202
587519	1	1	0.0167202
587727	1	1	0.0167202
588053	1	1	0.0334403
588425	1	1	0.0501605
588591	1	1	0.0167202
588619	1	1	0.0167202
588815	1	1	0.0167202
589121	1	1	0.133761
589131	1	1	0.0334403
589497	1	1	0.0501605
589987	1	1	0.0167202
591307	1	1	0.0334403
591415	1	1	0.0167202
591513	1	1	0.0501605
591851	1	1	0.0334403
592349	1	1	0.0167202
592423	1	1	0.0836009
592897	1	1	0.0167202
593377	1	1	0.0334403
593569	1	1	0.0334403
593701	1	1	0.0167202
593825	1	1	0.0167202
593931	1	1	0.0167202
594483	1	1	0.0167202
594617	1	1	0.0501605
594677	1	1	0.0334403
594815	1	1	0.0167202
594845	1	1	0.0334403
594891	1	1	0.0334403
594915	1	1	0.0167202
595207	1	1	0.0167202
595415	1	1	0.0167202
595549	1	1	0.0334403
595671	1	1	0.0167202
595845	1	1	0.0167202
596161	1	1	0.0501605
596207	1	1	0.0167202
596265	1	1	0.0167202
596437	1	1	0.0836009
596569	1	1	0.0501605
596577	1	1	0.0334403
596679	1	1	0.0334403
596963	1	1	0.0167202
597001	1	1	0.0334403
597093	1	1	0.0167202
597115	1	1	0.0167202
597117	1	1	0.0334403
597295	1	1	0.0334403
597329	1	1	0.0501605
597335	1	1	0.0167202
597451	1	1	0.0334403
597465	1	1	0.0167202
597853	1	1	0.0167202
598315	1	1	0.0334403
598559	1	1	0.0334403
598589	1	1	0.0334403
598711	1	1	0.0501605
598843	1	1	0.0668807
599015	1	1	0.0167202
599043	1	1	0.0167202
599291	1	1	0.0334403
599367	1	1	0.0167202
599395	1	1	0.0167202
599405	1	1	0.0167202
599509	1	1	0.0836009
599623	1	1	0.0167202
599669	1	1	0.0501605
600281	1	1	0.0167202
600633	1	1	0.0501605
600637	1	1	0.0167202
600689	1	1	0.0167202
600799	1	1	0.0334403
600833	1	1	0.0167202
600885	1	1	0.0836009
600903	1	1	0.0167202
601077	1	1	0.0167202
601379	1	1	0.0334403
601677	1	1	0.0334403
601729	1	1	0.0167202
602543	1	1	0.0167202
602661	1	1	0.0167202
602663	1	1	0.0334403
602721	1	1	0.0334403
602815	1	1	0.0167202
603129	1	1	0.0334403
603267	1	1	0.0334403
604019	1	1	0.0668807
604599	1	1	0.0167202
604805	1	1	0.0167202
604831	1	1	0.0167202
604899	1	1	0.0167202
604989	1	1	0.0167202
605075	1	1	0.0334403
605173	1	1	0.0167202
605439	1	1	0.0167202
605511	1	1	0.0167202
605623	1	1	0.0167202
605643	1	1	0.0167202
605653	1	1	0.0334403
605675	1	1	0.0334403
605693	1	1	0.0167202
605839	1	1	0.0167202
605911	1	1	0.0167202
606139	1	1	0.0167202
606161	1	1	0.0334403
606197	1	1	0.0334403
606243	1	1	0.0668807
608637	1	1	0.0167202
609509	1	1	0.100321
609523	1	1	0.0167202
609533	1	1	0.0167202
610671	1	1	0.0167202
610775	1	1	0.0167202
610843	1	1	0.0167202
610871	1	1	0.0167202
610915	1	1	0.0167202
611125	1	1	0.0167202
611143	1	1	0.0334403
611237	1	1	0.0167202
611369	1	1	0.0668807
611483	1	1	0.0501605
611699	1	1	0.0167202
611841	1	1	0.0167202
611883	1	1	0.0501605
612041	1	1	0.0501605
612223	1	1	0.0167202
612357	1	1	0.0167202
612505	1	1	0.0167202
612549	1	1	0.0334403
612569	1	1	0.0167202
612605	1	1	0.0167202
612679	1	1	0.0334403
612713	1	1	0.0668807
612819	1	1	0.0167202
613199	1	1	0.0167202
613309	1	1	0.0167202
613323	1	1	0.0167202
613331	1	1	0.0167202
613355	1	1	0.0501605
613357	1	1	0.0167202
613603	1	1	0.0167202
613613	1	1	0.0334403
614093	1	1	0.217362
614193	1	1	0.0501605
614695	1	1	0.0167202
614775	1	1	0.100321
614815	1	1	0.0501605
614935	1	1	0.0167202
615017	1	1	0.0167202
615093	1	1	0.0167202
615417	1	1	0.0167202
615443	1	1	0.0167202
615555	1	1	0.0334403
615769	1	1	0.0167202
616105	1	1	0.0668807
616421	1	1	0.0501605
616437	1	1	0.0334403
616573	1	1	0.0501605
617229	1	1	0.0167202
617649	1	1	0.0334403
617675	1	1	0.0167202
30559	1	2	0.0668807
122229	1	2	0.0167202
132411	1	2	0.0334403
153127	1	2	0.0501605
249089	1	2	0.0167202
254009	1	2	0.0167202
273221	1	2	0.0334403
277763	1	2	0.0167202
295729	1	2	0.0501605
295865	1	2	0.0334403
300195	1	2	0.0167202
310357	1	2	0.0167202
315827	1	2	0.0167202
316027	1	2	0.0334403
316277	1	2	0.0167202
316751	1	2	0.0334403
324807	1	2	0.0167202
326163	1	2	0.0334403
326725	1	2	0.0501605
328571	1	2	0.0167202
332759	1	2	0.0334403
333831	1	2	0.0501605
340613	1	2	0.0334403
340805	1	2	0.0167202
341421	1	2	0.0167202
346383	1	2	0.0334403
348191	1	2	0.0167202
351535	1	2	0.0167202
356635	1	2	0.0167202
357921	1	2	0.0334403
358777	1	2	0.0334403
362969	1	2	0.0167202
363477	1	2	0.0167202
367535	1	2	0.0167202
368829	1	2	0.0334403
369421	1	2	0.0167202
370105	1	2	0.0167202
373151	1	2	0.117041
373591	1	2	0.0334403
378381	1	2	0.0334403
378905	1	2	0.117041
379377	1	2	0.0334403
379619	1	2	0.0167202
379929	1	2	0.0167202
381557	1	2	0.217362
381689	1	2	0.0334403
382601	1	2	0.0334403
382745	1	2	0.0167202
382789	1	2	0.0167202
383087	1	2	0.0501605
383269	1	2	0.0167202
386101	1	2	0.0167202
386977	1	2	0.0167202
387047	1	2	0.0334403
387877	1	2	0.0167202
388287	1	2	0.0167202
388469	1	2	0.0167202
388599	1	2	0.0334403
389503	1	2	0.0334403
390685	1	2	0.0334403
392095	1	2	0.0334403
393917	1	2	0.0167202
394463	1	2	0.0501605
395451	1	2	0.0167202
398949	1	2	0.0334403
400667	1	2	0.0167202
400693	1	2	0.200642
400953	1	2	0.0167202
402227	1	2	0.0501605
403875	1	2	0.0167202
404013	1	2	0.0334403
404287	1	2	0.0167202
405799	1	2	0.0167202
406133	1	2	0.0167202
406575	1	2	0.0334403
407449	1	2	0.0334403
407561	1	2	0.0167202
407713	1	2	0.0167202
408209	1	2	0.0668807
408599	1	2	0.0836009
410531	1	2	0.0167202
410881	1	2	0.0167202
412417	1	2	0.0167202
412885	1	2	0.0167202
414653	1	2	0.0167202
414773	1	2	0.0167202
415157	1	2	0.0334403
415249	1	2	0.0167202
416021	1	2	0.0167202
416329	1	2	0.0167202
416715	1	2	0.0501605
417001	1	2	0.0501605
417109	1	2	0.0334403
417651	1	2	0.0334403
418803	1	2	0.0167202
419369	1	2	0.0167202
419437	1	2	0.0167202
420313	1	2	0.0167202
420337	1	2	0.0167202
421511	1	2	0.0334403
421669	1	2	0.0167202
421983	1	2	0.0668807
422133	1	2	0.0167202
422729	1	2	0.0334403
423009	1	2	0.0668807
423333	1	2	0.0334403
423677	1	2	0.0167202
424051	1	2	0.0334403
424555	1	2	0.0334403
424763	1	2	0.0167202
425105	1	2	0.0167202
425855	1	2	0.0167202
426893	1	2	0.0167202
426947	1	2	0.0167202
428193	1	2	0.0334403
429173	1	2	0.0167202
429313	1	2	0.0167202
430709	1	2	0.0836009
431485	1	2	0.0167202
432437	1	2	0.0668807
434193	1	2	0.0167202
434589	1	2	0.0167202
434815	1	2	0.0167202
435415	1	2	0.0167202
435639	1	2	0.0167202
435741	1	2	0.0501605
437269	1	2	0.0668807
437445	1	2	0.0167202
437737	1	2	0.0167202
437851	1	2	0.0167202
438513	1	2	0.0836009
441187	1	2	0.0334403
442337	1	2	0.0167202
444123	1	2	0.0334403
445715	1	2	0.100321
445803	1	2	0.0167202
447345	1	2	0.0668807
448107	1	2	0.0334403
448357	1	2	0.0836009
448829	1	2	0.0167202
448867	1	2	0.0167202
449101	1	2	0.100321
450863	1	2	0.0167202
452367	1	2	0.0167202
452415	1	2	0.0836009
454089	1	2	0.0334403
454229	1	2	0.0167202
454783	1	2	0.0334403
455625	1	2	0.0167202
457387	1	2	0.0167202
457533	1	2	0.0334403
457567	1	2	0.0167202
458069	1	2	0.0501605
458093	1	2	0.0501605
458233	1	2	0.0167202
458567	1	2	0.0501605
458641	1	2	0.0167202
458733	1	2	0.0334403
459013	1	2	0.0167202
459325	1	2	0.0668807
459345	1	2	0.0334403
459473	1	2	0.0334403
459671	1	2	0.0167202
460247	1	2	0.0167202
460421	1	2	0.0167202
460443	1	2	0.0167202
462789	1	2	0.0167202
462805	1	2	0.0167202
463653	1	2	0.0334403
463767	1	2	0.0167202
464911	1	2	0.0167202
465049	1	2	0.0167202
465227	1	2	0.0501605
465613	1	2	0.0167202
466557	1	2	0.0167202
467081	1	2	0.0167202
467363	1	2	0.0334403
467737	1	2	0.0167202
467983	1	2	0.0167202
468673	1	2	0.0167202
469197	1	2	0.0836009
469829	1	2	0.0501605
470273	1	2	0.0167202
470615	1	2	0.0167202
471435	1	2	0.0167202
472361	1	2	0.0167202
473015	1	2	0.0167202
473139	1	2	0.0334403
473669	1	2	0.0836009
473783	1	2	0.0167202
474579	1	2	0.0167202
475573	1	2	0.0668807
475593	1	2	0.0167202
475807	1	2	0.0334403
475821	1	2	0.0334403
476495	1	2	0.0668807
476577	1	2	0.0167202
476977	1	2	0.0167202
478281	1	2	0.0167202
478485	1	2	0.0167202
478493	1	2	0.0167202
479255	1	2	0.0167202
479815	1	2	0.100321
480095	1	2	0.0167202
480791	1	2	0.0167202
480845	1	2	0.0501605
481081	1	2	0.0167202
482323	1	2	0.0167202
482463	1	2	0.133761
482777	1	2	0.0167202
482953	1	2	0.0334403
482957	1	2	0.0167202
483089	1	2	0.0167202
483437	1	2	0.0167202
483687	1	2	0.0167202
484305	1	2	0.133761
484939	1	2	0.0167202
485243	1	2	0.0167202
485481	1	2	0.0334403
485623	1	2	0.0167202
485917	1	2	0.117041
486397	1	2	0.0167202
486625	1	2	0.0334403
486809	1	2	0.0167202
486991	1	2	0.0501605
487657	1	2	0.0167202
487757	1	2	0.0167202
487907	1	2	0.0167202
487965	1	2	0.100321
488311	1	2	0.0167202
488493	1	2	0.0167202
488565	1	2	0.0167202
488641	1	2	0.0167202
488949	1	2	0.0167202
489045	1	2	0.0167202
489227	1	2	0.0501605
489501	1	2	0.0334403
489579	1	2	0.0501605
489815	1	2	0.0167202
490191	1	2	0.0334403
490357	1	2	0.0167202
491231	1	2	0.0167202
491671	1	2	0.0334403
491861	1	2	0.0334403
492023	1	2	0.0167202
492127	1	2	0.0501605
492231	1	2	0.0167202
492239	1	2	0.0167202
493059	1	2	0.0501605
493237	1	2	0.0501605
493779	1	2	0.0167202
493885	1	2	0.0167202
494093	1	2	0.0167202
494099	1	2	0.0334403
494305	1	2	0.0167202
494671	1	2	0.0334403
495605	1	2	0.0167202
496211	1	2	0.0167202
496319	1	2	0.0334403
496911	1	2	0.0167202
497179	1	2	0.0167202
497251	1	2	0.0334403
497279	1	2	0.0167202
497399	1	2	0.0167202
497613	1	2	0.0167202
498003	1	2	0.0167202
498647	1	2	0.0167202
498649	1	2	0.0334403
499619	1	2	0.0167202
500787	1	2	0.0501605
501099	1	2	0.0334403
501337	1	2	0.0167202
501477	1	2	0.0167202
501549	1	2	0.0334403
502039	1	2	0.0167202
502187	1	2	0.0167202
502309	1	2	0.0334403
502549	1	2	0.0167202
502589	1	2	0.0167202
503203	1	2	0.0501605
503383	1	2	0.0167202
504013	1	2	0.0668807
504605	1	2	0.0167202
505263	1	2	0.0334403
505507	1	2	0.0836009
505661	1	2	0.0167202
505709	1	2	0.0501605
505761	1	2	0.0167202
506767	1	2	0.0167202
507587	1	2	0.0167202
507669	1	2	0.0668807
508155	1	2	0.0334403
509529	1	2	0.0167202
510703	1	2	0.200642
511155	1	2	0.0501605
511397	1	2	0.0167202
511613	1	2	0.0167202
511775	1	2	0.0334403
512339	1	2	0.0167202
513095	1	2	0.0167202
513099	1	2	0.0501605
514821	1	2	0.0167202
514931	1	2	0.183922
516049	1	2	0.0167202
516137	1	2	0.0836009
516281	1	2	0.0334403
517919	1	2	0.0167202
520087	1	2	0.117041
521101	1	2	0.0501605
521301	1	2	0.0334403
521481	1	2	0.0167202
521545	1	2	0.0167202
521571	1	2	0.0668807
521589	1	2	0.0167202
522139	1	2	0.0501605
522163	1	2	0.0167202
523669	1	2	0.0167202
523677	1	2	0.0167202
523923	1	2	0.133761
524085	1	2	0.0167202
524977	1	2	0.0167202
525213	1	2	0.0167202
525547	1	2	0.0334403
525599	1	2	0.0334403
526099	1	2	0.0334403
526461	1	2	0.0501605
526611	1	2	0.0334403
526629	1	2	0.0501605
526729	1	2	0.0167202
526771	1	2	0.0167202
527613	1	2	0.0334403
527619	1	2	0.0167202
528033	1	2	0.0334403
529825	1	2	0.0334403
530437	1	2	0.0167202
530441	1	2	0.0167202
530603	1	2	0.0167202
532703	1	2	0.0167202
533983	1	2	0.0334403
534017	1	2	0.0167202
537043	1	2	0.0334403
538319	1	2	0.0501605
538491	1	2	0.0334403
538557	1	2	0.0167202
538769	1	2	0.0167202
539669	1	2	0.0501605
540663	1	2	0.0167202
540811	1	2	0.0167202
541205	1	2	0.0334403
541379	1	2	0.0668807
541679	1	2	0.0167202
541793	1	2	0.0167202
542023	1	2	0.0167202
542061	1	2	0.0167202
542265	1	2	0.0167202
542421	1	2	0.0501605
542681	1	2	0.0167202
543011	1	2	0.0167202
543037	1	2	0.0501605
543127	1	2	0.0836009
543203	1	2	0.150482
543231	1	2	0.0501605
543253	1	2	0.0167202
544065	1	2	0.0334403
544315	1	2	0.0167202
544625	1	2	0.0501605
544819	1	2	0.0167202
544997	1	2	0.0167202
545007	1	2	0.0167202
545869	1	2	0.0334403
546527	1	2	0.0501605
546535	1	2	0.0167202
546591	1	2	0.0668807
546753	1	2	0.0167202
546909	1	2	0.0167202
546979	1	2	0.0167202
547581	1	2	0.0167202
547595	1	2	0.0334403
547665	1	2	0.0501605
547907	1	2	0.0167202
548845	1	2	0.0167202
548867	1	2	0.100321
548871	1	2	0.0501605
549205	1	2	0.0167202
549207	1	2	0.0334403
549875	1	2	0.0167202
550011	1	2	0.0167202
550067	1	2	0.0334403
550419	1	2	0.0167202
550423	1	2	0.0501605
551299	1	2	0.0334403
551701	1	2	0.0167202
551783	1	2	0.0167202
552971	1	2	0.0836009
553807	1	2	0.0334403
553855	1	2	0.0167202
553973	1	2	0.0836009
554093	1	2	0.0167202
554357	1	2	0.0167202
554421	1	2	0.0167202
554695	1	2	0.0167202
554697	1	2	0.0167202
554879	1	2	0.0167202
555355	1	2	0.133761
555679	1	2	0.0167202
556665	1	2	0.0167202
556813	1	2	0.0167202
557337	1	2	0.0167202
558025	1	2	0.0167202
558033	1	2	0.0334403
558037	1	2	0.0167202
558165	1	2	0.0167202
558309	1	2	0.0167202
558475	1	2	0.0167202
558489	1	2	0.0167202
558667	1	2	0.0167202
560001	1	2	0.0167202
560101	1	2	0.0334403
561417	1	2	0.0167202
562259	1	2	0.0167202
562523	1	2	0.0167202
562609	1	2	0.0167202
563075	1	2	0.0334403
563079	1	2	0.0167202
563211	1	2	0.0334403
563223	1	2	0.0167202
563539	1	2	0.0167202
563903	1	2	0.0167202
563951	1	2	0.0334403
564033	1	2	0.0167202
564081	1	2	0.0501605
564085	1	2	0.0167202
564281	1	2	0.0501605
564505	1	2	0.0167202
564543	1	2	0.0167202
564777	1	2	0.0334403
565043	1	2	0.0167202
565091	1	2	0.0167202
565167	1	2	0.0167202
565177	1	2	0.0668807
565347	1	2	0.0167202
565393	1	2	0.0501605
565535	1	2	0.0334403
565539	1	2	0.0334403
565617	1	2	0.0167202
565729	1	2	0.0334403
566073	1	2	0.0501605
566285	1	2	0.0167202
566293	1	2	0.0167202
566391	1	2	0.0334403
566421	1	2	0.0167202
566711	1	2	0.0501605
567145	1	2	0.0167202
567671	1	2	0.117041
568025	1	2	0.0836009
568061	1	2	0.0668807
568083	1	2	0.0167202
568321	1	2	0.0501605
568393	1	2	0.0167202
569339	1	2	0.0167202
570001	1	2	0.0167202
570569	1	2	0.0334403
570625	1	2	0.0167202
570847	1	2	0.0668807
572173	1	2	0.0334403
572963	1	2	0.0668807
572977	1	2	0.217362
573653	1	2	0.0334403
574399	1	2	0.0334403
574435	1	2	0.0167202
574925	1	2	0.0167202
575095	1	2	0.0167202
575131	1	2	0.0501605
575679	1	2	0.0167202
575811	1	2	0.0167202
576309	1	2	0.0167202
576321	1	2	0.0167202
577337	1	2	0.0334403
577851	1	2	0.0167202
577991	1	2	0.0167202
578359	1	2	0.0167202
578599	1	2	0.0167202
578657	1	2	0.0668807
578691	1	2	0.0167202
578813	1	2	0.0167202
578873	1	2	0.0167202
579225	1	2	0.0334403
579395	1	2	0.0167202
579519	1	2	0.0167202
579849	1	2	0.0501605
579901	1	2	0.0334403
579915	1	2	0.0167202
579981	1	2	0.0334403
580027	1	2	0.0167202
580459	1	2	0.0167202
580591	1	2	0.0501605
580705	1	2	0.0167202
580755	1	2	0.0167202
580859	1	2	0.0501605
580959	1	2	0.0334403
581293	1	2	0.0501605
581569	1	2	0.0167202
581615	1	2	0.0668807
581621	1	2	0.0334403
581703	1	2	0.0167202
581733	1	2	0.0167202
581959	1	2	0.0167202
582025	1	2	0.0334403
582051	1	2	0.0167202
582101	1	2	0.0668807
582557	1	2	0.0334403
582577	1	2	0.0167202
582631	1	2	0.0334403
582833	1	2	0.0167202
583257	1	2	0.0167202
583525	1	2	0.0167202
583917	1	2	0.0167202
584001	1	2	0.0167202
584063	1	2	0.0167202
584549	1	2	0.0167202
584691	1	2	0.0167202
584827	1	2	0.0167202
584911	1	2	0.0167202
585031	1	2	0.0167202
585041	1	2	0.0167202
585475	1	2	0.0334403
585915	1	2	0.0167202
585949	1	2	0.0501605
586239	1	2	0.0334403
587215	1	2	0.0167202
587565	1	2	0.0334403
588049	1	2	0.0167202
588053	1	2	0.0167202
588299	1	2	0.0167202
588425	1	2	0.0501605
588815	1	2	0.0167202
588855	1	2	0.0167202
589051	1	2	0.0167202
589121	1	2	0.100321
589131	1	2	0.0167202
589923	1	2	0.0167202
590863	1	2	0.0167202
590873	1	2	0.0167202
591513	1	2	0.0167202
591829	1	2	0.0167202
591841	1	2	0.0167202
591849	1	2	0.0167202
591851	1	2	0.0334403
592087	1	2	0.0167202
593377	1	2	0.0167202
594039	1	2	0.0167202
594501	1	2	0.0167202
594677	1	2	0.0167202
594845	1	2	0.0501605
594915	1	2	0.0167202
595415	1	2	0.0836009
595549	1	2	0.0501605
595671	1	2	0.0167202
595703	1	2	0.0167202
595845	1	2	0.0167202
596161	1	2	0.0167202
596207	1	2	0.0167202
596363	1	2	0.0167202
596425	1	2	0.0334403
596437	1	2	0.0167202
596571	1	2	0.0167202
596577	1	2	0.0167202
596579	1	2	0.0334403
596679	1	2	0.0334403
596799	1	2	0.0501605
597117	1	2	0.0334403
597295	1	2	0.0334403
597823	1	2	0.0167202
598213	1	2	0.0167202
598315	1	2	0.0167202
598589	1	2	0.0167202
598661	1	2	0.0501605
598711	1	2	0.0668807
598825	1	2	0.0167202
598843	1	2	0.0167202
599043	1	2	0.0334403
599291	1	2	0.0167202
599327	1	2	0.0167202
599367	1	2	0.0167202
599505	1	2	0.0167202
599623	1	2	0.0167202
599669	1	2	0.0501605
599921	1	2	0.0167202
600069	1	2	0.0167202
600799	1	2	0.0167202
600895	1	2	0.0167202
601077	1	2	0.0167202
601167	1	2	0.0167202
601677	1	2	0.0167202
602543	1	2	0.0334403
602663	1	2	0.0668807
602721	1	2	0.0167202
602815	1	2	0.0167202
603129	1	2	0.0501605
603267	1	2	0.0167202
604609	1	2	0.0167202
604833	1	2	0.0167202
604899	1	2	0.0167202
605643	1	2	0.0334403
605681	1	2	0.0167202
605909	1	2	0.0167202
605911	1	2	0.0167202
606161	1	2	0.0167202
606197	1	2	0.0334403
606243	1	2	0.0501605
608157	1	2	0.0167202
608637	1	2	0.0334403
609509	1	2	0.117041
610843	1	2	0.0334403
610853	1	2	0.0167202
610915	1	2	0.0668807
611051	1	2	0.0167202
611231	1	2	0.0334403
611237	1	2	0.0167202
611301	1	2	0.0167202
611369	1	2	0.167202
611483	1	2	0.0334403
611839	1	2	0.0167202
611841	1	2	0.0334403
611843	1	2	0.0167202
611883	1	2	0.0668807
612525	1	2	0.0167202
612549	1	2	0.0167202
612679	1	2	0.0668807
612713	1	2	0.0836009
613357	1	2	0.0334403
614093	1	2	0.250803
614193	1	2	0.0167202
614289	1	2	0.0167202
614611	1	2	0.0334403
614695	1	2	0.0167202
614775	1	2	0.0334403
615005	1	2	0.0167202
615417	1	2	0.0167202
615461	1	2	0.0167202
615555	1	2	0.0668807
615753	1	2	0.0167202
616105	1	2	0.0501605
616421	1	2	0.0501605
616573	1	2	0.0167202
30559	1	3	0.0501605
100945	1	3	0.0167202
234947	1	3	0.0334403
264943	1	3	0.0167202
274201	1	3	0.0167202
287409	1	3	0.0501605
305633	1	3	0.0167202
313199	1	3	0.0167202
316277	1	3	0.0334403
319825	1	3	0.0167202
326163	1	3	0.0167202
332759	1	3	0.0167202
333831	1	3	0.0334403
344991	1	3	0.0167202
346247	1	3	0.0334403
348057	1	3	0.0501605
367497	1	3	0.0167202
368829	1	3	0.0167202
369667	1	3	0.0167202
370625	1	3	0.0167202
373151	1	3	0.0334403
378905	1	3	0.0501605
379377	1	3	0.0501605
381557	1	3	0.183922
383269	1	3	0.0167202
388599	1	3	0.0334403
389503	1	3	0.0167202
390685	1	3	0.0167202
396215	1	3	0.0167202
400667	1	3	0.0167202
400693	1	3	0.100321
401831	1	3	0.0167202
402227	1	3	0.0167202
408599	1	3	0.0167202
410531	1	3	0.0167202
412037	1	3	0.0167202
414773	1	3	0.0334403
416329	1	3	0.0167202
416715	1	3	0.0334403
417651	1	3	0.0167202
418803	1	3	0.0167202
421983	1	3	0.0501605
422567	1	3	0.0501605
422729	1	3	0.0167202
423009	1	3	0.0167202
424051	1	3	0.0167202
426893	1	3	0.0167202
428901	1	3	0.0167202
432139	1	3	0.0167202
432437	1	3	0.100321
433669	1	3	0.0167202
437269	1	3	0.0334403
437445	1	3	0.0167202
437851	1	3	0.0668807
438513	1	3	0.0501605
440413	1	3	0.0334403
445213	1	3	0.0167202
447345	1	3	0.0501605
447405	1	3	0.0167202
448357	1	3	0.0334403
448497	1	3	0.0167202
450615	1	3	0.0167202
452415	1	3	0.0334403
454089	1	3	0.0167202
454783	1	3	0.0167202
455157	1	3	0.0167202
457533	1	3	0.0167202
458093	1	3	0.0167202
458137	1	3	0.0167202
458233	1	3	0.0167202
458597	1	3	0.0167202
459325	1	3	0.100321
459345	1	3	0.0334403
460125	1	3	0.0167202
462805	1	3	0.0167202
463015	1	3	0.0167202
463653	1	3	0.0167202
465613	1	3	0.0334403
466827	1	3	0.0167202
467363	1	3	0.0167202
467983	1	3	0.0167202
469829	1	3	0.0334403
470989	1	3	0.0167202
471059	1	3	0.0167202
471223	1	3	0.0167202
473015	1	3	0.0334403
473029	1	3	0.0167202
473139	1	3	0.0167202
473669	1	3	0.0167202
473783	1	3	0.0167202
475573	1	3	0.0167202
475701	1	3	0.0167202
475807	1	3	0.0668807
476495	1	3	0.0167202
479335	1	3	0.0167202
479815	1	3	0.0501605
480791	1	3	0.0167202
481379	1	3	0.0334403
482463	1	3	0.167202
482777	1	3	0.0167202
483243	1	3	0.0167202
484305	1	3	0.0334403
485243	1	3	0.0167202
485623	1	3	0.0167202
486809	1	3	0.0167202
486991	1	3	0.0167202
487907	1	3	0.0167202
487925	1	3	0.0167202
488573	1	3	0.0167202
488949	1	3	0.0167202
488963	1	3	0.0167202
489119	1	3	0.0334403
489815	1	3	0.0334403
491007	1	3	0.0167202
491231	1	3	0.0334403
491731	1	3	0.0167202
492017	1	3	0.0167202
493779	1	3	0.0836009
494093	1	3	0.0167202
494099	1	3	0.0334403
494275	1	3	0.0334403
494671	1	3	0.0334403
494705	1	3	0.0167202
496911	1	3	0.0167202
497251	1	3	0.0167202
498647	1	3	0.0167202
499361	1	3	0.0167202
499661	1	3	0.0167202
500189	1	3	0.0334403
500787	1	3	0.0167202
501099	1	3	0.100321
501133	1	3	0.0167202
501237	1	3	0.0167202
501739	1	3	0.0334403
502313	1	3	0.0167202
502337	1	3	0.0167202
502549	1	3	0.0167202
502947	1	3	0.0167202
503203	1	3	0.0167202
503325	1	3	0.0334403
504013	1	3	0.0167202
504755	1	3	0.0167202
505507	1	3	0.0167202
506767	1	3	0.0167202
507587	1	3	0.0501605
507669	1	3	0.0334403
510703	1	3	0.0501605
511397	1	3	0.0167202
511807	1	3	0.0167202
512907	1	3	0.0167202
513095	1	3	0.0167202
513645	1	3	0.0167202
514019	1	3	0.0167202
514779	1	3	0.0334403
514931	1	3	0.0334403
515265	1	3	0.0167202
516137	1	3	0.0334403
517021	1	3	0.0167202
520087	1	3	0.0334403
521101	1	3	0.0334403
521301	1	3	0.0167202
521481	1	3	0.0334403
521571	1	3	0.0167202
523669	1	3	0.0501605
523923	1	3	0.0836009
524977	1	3	0.0334403
525115	1	3	0.0167202
525433	1	3	0.0167202
525455	1	3	0.0167202
526461	1	3	0.0167202
526611	1	3	0.0167202
526629	1	3	0.0167202
526839	1	3	0.0167202
527613	1	3	0.0167202
528033	1	3	0.0167202
528417	1	3	0.0167202
528739	1	3	0.0167202
529671	1	3	0.0167202
530603	1	3	0.0167202
535303	1	3	0.0501605
536167	1	3	0.0167202
536475	1	3	0.0167202
537641	1	3	0.0167202
538491	1	3	0.0334403
538557	1	3	0.0668807
538769	1	3	0.0167202
539669	1	3	0.0836009
540811	1	3	0.0167202
541037	1	3	0.0167202
541205	1	3	0.0167202
541351	1	3	0.0167202
542061	1	3	0.0167202
542421	1	3	0.0167202
542795	1	3	0.0167202
543163	1	3	0.0334403
543203	1	3	0.0501605
543231	1	3	0.0167202
544453	1	3	0.0167202
544625	1	3	0.0167202
544997	1	3	0.0167202
545177	1	3	0.0167202
546527	1	3	0.0167202
546749	1	3	0.0167202
546901	1	3	0.0167202
546909	1	3	0.0167202
546979	1	3	0.0501605
547581	1	3	0.0668807
547595	1	3	0.0836009
547665	1	3	0.0167202
548845	1	3	0.0167202
548867	1	3	0.0501605
549207	1	3	0.0167202
549403	1	3	0.0334403
550067	1	3	0.0334403
550423	1	3	0.0167202
550631	1	3	0.0167202
552971	1	3	0.0501605
555355	1	3	0.0501605
556201	1	3	0.0167202
556793	1	3	0.0167202
557421	1	3	0.0167202
558925	1	3	0.0167202
558957	1	3	0.0167202
559369	1	3	0.0334403
561233	1	3	0.0167202
561417	1	3	0.0334403
562641	1	3	0.0167202
562737	1	3	0.0167202
563075	1	3	0.0167202
563211	1	3	0.0334403
563427	1	3	0.0334403
563539	1	3	0.0167202
563951	1	3	0.0501605
564033	1	3	0.0167202
564051	1	3	0.0334403
564085	1	3	0.0167202
564777	1	3	0.0167202
565043	1	3	0.0167202
565091	1	3	0.0501605
565177	1	3	0.0668807
565729	1	3	0.0501605
566245	1	3	0.0167202
566407	1	3	0.0167202
567145	1	3	0.0668807
567671	1	3	0.0668807
567743	1	3	0.0167202
568025	1	3	0.0334403
568061	1	3	0.0501605
568279	1	3	0.0167202
568291	1	3	0.0167202
568321	1	3	0.0334403
570569	1	3	0.0167202
570847	1	3	0.0167202
571547	1	3	0.0167202
572977	1	3	0.250803
573653	1	3	0.0167202
574399	1	3	0.0167202
574855	1	3	0.0167202
575131	1	3	0.0167202
575163	1	3	0.0167202
575321	1	3	0.0167202
575905	1	3	0.0167202
576089	1	3	0.0668807
576273	1	3	0.0167202
576697	1	3	0.0167202
576995	1	3	0.0334403
577941	1	3	0.0167202
578521	1	3	0.0167202
578639	1	3	0.0501605
578657	1	3	0.0334403
578691	1	3	0.0167202
579225	1	3	0.100321
579519	1	3	0.0167202
579603	1	3	0.0167202
579849	1	3	0.0836009
579901	1	3	0.0334403
580007	1	3	0.0167202
580591	1	3	0.0501605
580705	1	3	0.0167202
580751	1	3	0.0167202
580859	1	3	0.0167202
580959	1	3	0.0668807
581293	1	3	0.0501605
581677	1	3	0.0167202
581959	1	3	0.0167202
582021	1	3	0.0167202
582049	1	3	0.0167202
582119	1	3	0.0167202
582557	1	3	0.0501605
582631	1	3	0.0501605
582747	1	3	0.0167202
582967	1	3	0.0167202
583287	1	3	0.0167202
583525	1	3	0.0167202
583813	1	3	0.0167202
583917	1	3	0.0334403
584063	1	3	0.0167202
584265	1	3	0.0167202
584543	1	3	0.0167202
584549	1	3	0.0167202
584885	1	3	0.0167202
584925	1	3	0.0167202
585433	1	3	0.0167202
585475	1	3	0.0334403
585841	1	3	0.0334403
588053	1	3	0.0501605
588425	1	3	0.0334403
589121	1	3	0.0501605
590017	1	3	0.0167202
590543	1	3	0.0167202
590863	1	3	0.0334403
591513	1	3	0.0167202
591849	1	3	0.0167202
591851	1	3	0.0334403
595405	1	3	0.0167202
595415	1	3	0.0836009
595549	1	3	0.0334403
595845	1	3	0.0167202
596577	1	3	0.0167202
596799	1	3	0.0167202
597117	1	3	0.0334403
597451	1	3	0.0167202
598431	1	3	0.0167202
598559	1	3	0.0167202
598711	1	3	0.0334403
598843	1	3	0.0167202
599327	1	3	0.0167202
599505	1	3	0.0167202
599605	1	3	0.0167202
599607	1	3	0.0167202
599623	1	3	0.0501605
599669	1	3	0.0501605
600393	1	3	0.0167202
602663	1	3	0.0167202
602721	1	3	0.0167202
603129	1	3	0.0167202
604019	1	3	0.0334403
604717	1	3	0.0167202
604805	1	3	0.0167202
604833	1	3	0.0167202
605167	1	3	0.0167202
605643	1	3	0.0501605
605693	1	3	0.0167202
606065	1	3	0.0167202
606139	1	3	0.0167202
606243	1	3	0.0167202
609509	1	3	0.100321
610671	1	3	0.0167202
610915	1	3	0.100321
611369	1	3	0.0836009
611839	1	3	0.0167202
611841	1	3	0.0501605
612255	1	3	0.0167202
612621	1	3	0.0167202
612713	1	3	0.0501605
613293	1	3	0.0167202
613323	1	3	0.0334403
613603	1	3	0.0501605
613613	1	3	0.0167202
614093	1	3	0.334403
614289	1	3	0.0334403
614611	1	3	0.0501605
614923	1	3	0.0167202
614935	1	3	0.0167202
615555	1	3	0.0167202
616421	1	3	0.0501605
30559	1	4	0.0167202
100945	1	4	0.0167202
108375	1	4	0.0167202
220041	1	4	0.0167202
234947	1	4	0.0167202
254009	1	4	0.0167202
285705	1	4	0.0167202
287409	1	4	0.0334403
295729	1	4	0.0334403
299747	1	4	0.0167202
313199	1	4	0.0167202
326163	1	4	0.0167202
326725	1	4	0.0167202
332759	1	4	0.0334403
340805	1	4	0.0167202
344991	1	4	0.0167202
348057	1	4	0.0334403
365703	1	4	0.0501605
369879	1	4	0.0167202
373591	1	4	0.0167202
378905	1	4	0.0334403
381557	1	4	0.250803
383087	1	4	0.0167202
383129	1	4	0.0167202
386101	1	4	0.0167202
387877	1	4	0.0167202
388287	1	4	0.0167202
[truncated: 85,034 more rows]

## Sheet: dataF15
ID	1 = men; 0 = women	hour from midnight	normalized activity
30559	1	1	0.0571763
94741	1	1	0.0142941
101863	1	1	0.0428823
114453	1	1	0.0142941
153127	1	1	0.0142941
190969	1	1	0.0285882
226967	1	1	0.0142941
259619	1	1	0.0142941
264943	1	1	0.100059
266367	1	1	0.0142941
267615	1	1	0.0285882
269133	1	1	0.0285882
271981	1	1	0.0142941
275447	1	1	0.0142941
277763	1	1	0.0142941
279729	1	1	0.0142941
280511	1	1	0.0142941
283545	1	1	0.0571763
284259	1	1	0.0285882
286089	1	1	0.142941
297289	1	1	0.0428823
298179	1	1	0.142941
305103	1	1	0.0285882
306121	1	1	0.0142941
310199	1	1	0.0285882
312619	1	1	0.0142941
312947	1	1	0.0142941
315827	1	1	0.0714704
316277	1	1	0.0142941
319329	1	1	0.0142941
319447	1	1	0.0428823
320289	1	1	0.0142941
320891	1	1	0.0142941
320963	1	1	0.0428823
321555	1	1	0.0142941
324483	1	1	0.0142941
324509	1	1	0.0142941
331463	1	1	0.0142941
333831	1	1	0.0285882
340245	1	1	0.0714704
341199	1	1	0.0285882
342169	1	1	0.0285882
343203	1	1	0.0428823
344923	1	1	0.0142941
344991	1	1	0.0142941
349433	1	1	0.0285882
349671	1	1	0.0142941
349741	1	1	0.0285882
349973	1	1	0.0142941
353051	1	1	0.0142941
353773	1	1	0.0428823
355733	1	1	0.0142941
357541	1	1	0.0285882
359831	1	1	0.0142941
360929	1	1	0.0571763
364717	1	1	0.0142941
366717	1	1	0.100059
369029	1	1	0.0714704
369397	1	1	0.0142941
369421	1	1	0.0571763
370069	1	1	0.0285882
370411	1	1	0.0142941
370599	1	1	0.0142941
371171	1	1	0.0428823
372577	1	1	0.0142941
373665	1	1	0.0142941
375217	1	1	0.0285882
377283	1	1	0.0142941
378335	1	1	0.0142941
378645	1	1	0.0285882
378905	1	1	0.0285882
380669	1	1	0.0142941
381689	1	1	0.0142941
382681	1	1	0.0428823
382745	1	1	0.0142941
383129	1	1	0.0142941
383269	1	1	0.0285882
387513	1	1	0.0142941
387701	1	1	0.0857645
387835	1	1	0.0571763
388287	1	1	0.0428823
388599	1	1	0.0285882
388801	1	1	0.0857645
390423	1	1	0.0142941
390615	1	1	0.0142941
390685	1	1	0.100059
391167	1	1	0.114353
392237	1	1	0.0142941
392883	1	1	0.0285882
393619	1	1	0.0142941
393997	1	1	0.0142941
394563	1	1	0.0142941
394891	1	1	0.0285882
395355	1	1	0.0142941
395451	1	1	0.142941
397449	1	1	0.0142941
400693	1	1	0.242999
400953	1	1	0.0142941
401311	1	1	0.0142941
402227	1	1	0.0428823
403819	1	1	0.0142941
403875	1	1	0.0142941
404287	1	1	0.0428823
404487	1	1	0.0142941
404621	1	1	0.0142941
405871	1	1	0.0142941
406575	1	1	0.0285882
406847	1	1	0.0142941
408599	1	1	0.0142941
409133	1	1	0.0142941
409325	1	1	0.0142941
413021	1	1	0.0285882
413121	1	1	0.0142941
413383	1	1	0.242999
415249	1	1	0.0142941
415489	1	1	0.0142941
415913	1	1	0.0428823
416327	1	1	0.0142941
416329	1	1	0.0142941
416441	1	1	0.0571763
416715	1	1	0.0285882
416883	1	1	0.128647
417109	1	1	0.0428823
417673	1	1	0.0142941
418077	1	1	0.0428823
418803	1	1	0.0571763
419159	1	1	0.0285882
419297	1	1	0.0428823
419437	1	1	0.0142941
420053	1	1	0.0571763
420313	1	1	0.0142941
420543	1	1	0.0285882
421105	1	1	0.0142941
421903	1	1	0.0142941
422729	1	1	0.100059
424051	1	1	0.0142941
425471	1	1	0.0285882
425855	1	1	0.0857645
427561	1	1	0.0285882
428193	1	1	0.0714704
428855	1	1	0.0142941
429173	1	1	0.171529
429313	1	1	0.0285882
429675	1	1	0.0142941
429931	1	1	0.0285882
431205	1	1	0.0142941
432015	1	1	0.0428823
432139	1	1	0.0571763
432437	1	1	0.0857645
432733	1	1	0.0285882
433669	1	1	0.0285882
434051	1	1	0.0285882
435415	1	1	0.0142941
435791	1	1	0.0142941
436503	1	1	0.0142941
437089	1	1	0.0142941
437627	1	1	0.0285882
437911	1	1	0.0142941
439855	1	1	0.0142941
440051	1	1	0.0142941
440939	1	1	0.0142941
441523	1	1	0.0428823
442205	1	1	0.0142941
443585	1	1	0.0142941
444439	1	1	0.0857645
445151	1	1	0.0285882
445213	1	1	0.0142941
445803	1	1	0.114353
445923	1	1	0.0285882
446417	1	1	0.0142941
446943	1	1	0.0285882
447013	1	1	0.0285882
447345	1	1	0.0142941
447571	1	1	0.0142941
447897	1	1	0.0714704
448029	1	1	0.0142941
448043	1	1	0.0285882
448215	1	1	0.0142941
448357	1	1	0.214411
448373	1	1	0.0428823
448497	1	1	0.0428823
448829	1	1	0.0142941
449865	1	1	0.0142941
449907	1	1	0.0285882
450583	1	1	0.0142941
451241	1	1	0.0428823
451693	1	1	0.0142941
452505	1	1	0.0142941
452657	1	1	0.128647
452895	1	1	0.100059
453031	1	1	0.0857645
453037	1	1	0.0285882
453695	1	1	0.0714704
453903	1	1	0.0142941
454089	1	1	0.0285882
454229	1	1	0.0285882
454935	1	1	0.0142941
454963	1	1	0.0142941
456023	1	1	0.0142941
456311	1	1	0.0142941
456597	1	1	0.0142941
457745	1	1	0.0142941
458009	1	1	0.0285882
458093	1	1	0.0857645
458419	1	1	0.0142941
458567	1	1	0.0142941
458591	1	1	0.0285882
458597	1	1	0.0285882
458641	1	1	0.0142941
458733	1	1	0.0428823
459325	1	1	0.142941
459567	1	1	0.0142941
459877	1	1	0.0142941
460043	1	1	0.0142941
460061	1	1	0.0285882
460945	1	1	0.0285882
461413	1	1	0.0285882
461955	1	1	0.0285882
461993	1	1	0.0285882
462641	1	1	0.0857645
462805	1	1	0.0142941
462849	1	1	0.0142941
463015	1	1	0.0142941
463653	1	1	0.157235
465049	1	1	0.0428823
466495	1	1	0.0142941
467081	1	1	0.0142941
467329	1	1	0.0142941
467363	1	1	0.0285882
467569	1	1	0.0142941
468387	1	1	0.0142941
469553	1	1	0.0428823
469723	1	1	0.0285882
469829	1	1	0.0857645
470641	1	1	0.0142941
470783	1	1	0.0142941
470893	1	1	0.0142941
471045	1	1	0.0142941
471373	1	1	0.0142941
471435	1	1	0.0285882
471449	1	1	0.0142941
471589	1	1	0.0285882
472087	1	1	0.0142941
472447	1	1	0.0142941
473015	1	1	0.0285882
473191	1	1	0.0142941
473669	1	1	0.0142941
474517	1	1	0.0285882
474579	1	1	0.0285882
474753	1	1	0.0142941
474839	1	1	0.0142941
474881	1	1	0.0142941
476451	1	1	0.0428823
476495	1	1	0.0428823
476691	1	1	0.0285882
476817	1	1	0.0285882
476977	1	1	0.0428823
477937	1	1	0.0428823
478071	1	1	0.0142941
478083	1	1	0.0142941
478231	1	1	0.0142941
478785	1	1	0.0285882
478879	1	1	0.0142941
479335	1	1	0.142941
479815	1	1	0.0285882
480377	1	1	0.0285882
480419	1	1	0.0285882
480717	1	1	0.128647
480761	1	1	0.0142941
480791	1	1	0.0142941
480929	1	1	0.0428823
481041	1	1	0.0285882
481449	1	1	0.0285882
482323	1	1	0.0714704
482459	1	1	0.0285882
482913	1	1	0.0142941
482957	1	1	0.0714704
483107	1	1	0.0142941
483163	1	1	0.0428823
483687	1	1	0.0142941
483709	1	1	0.0571763
483721	1	1	0.0142941
483769	1	1	0.0285882
484331	1	1	0.0142941
484939	1	1	0.0142941
485327	1	1	0.0714704
485623	1	1	0.0285882
485705	1	1	0.0285882
485917	1	1	0.285882
485919	1	1	0.0142941
485943	1	1	0.0142941
486397	1	1	0.0714704
486501	1	1	0.0142941
486593	1	1	0.0285882
486809	1	1	0.0285882
486867	1	1	0.0142941
487757	1	1	0.0142941
487925	1	1	0.0285882
487965	1	1	0.100059
488135	1	1	0.0142941
488573	1	1	0.0285882
488685	1	1	0.0714704
488759	1	1	0.0285882
488945	1	1	0.0285882
488963	1	1	0.0285882
488967	1	1	0.0142941
489045	1	1	0.0142941
489119	1	1	0.0142941
489227	1	1	0.0714704
489501	1	1	0.0428823
489513	1	1	0.0285882
490017	1	1	0.0142941
490191	1	1	0.0428823
490229	1	1	0.0285882
490351	1	1	0.0142941
490563	1	1	0.0428823
491013	1	1	0.0285882
491253	1	1	0.0142941
491439	1	1	0.0142941
491547	1	1	0.0142941
491671	1	1	0.0857645
491681	1	1	0.0285882
491999	1	1	0.0285882
492127	1	1	0.0714704
492239	1	1	0.0142941
492645	1	1	0.0285882
493059	1	1	0.0285882
493143	1	1	0.0285882
493229	1	1	0.0571763
493251	1	1	0.0142941
493407	1	1	0.0714704
493603	1	1	0.0428823
493669	1	1	0.0857645
493675	1	1	0.0285882
493905	1	1	0.0142941
494275	1	1	0.0142941
494857	1	1	0.0285882
494999	1	1	0.0142941
495031	1	1	0.0571763
495045	1	1	0.0142941
495311	1	1	0.0428823
495365	1	1	0.0714704
495775	1	1	0.0142941
496319	1	1	0.0142941
496523	1	1	0.0285882
496911	1	1	0.0285882
497027	1	1	0.0142941
497179	1	1	0.0428823
497251	1	1	0.0142941
497279	1	1	0.0142941
497399	1	1	0.0142941
497813	1	1	0.0142941
497953	1	1	0.0714704
498087	1	1	0.0142941
498169	1	1	0.0142941
498171	1	1	0.0714704
498389	1	1	0.0142941
498647	1	1	0.0142941
499043	1	1	0.0285882
499487	1	1	0.100059
499489	1	1	0.0142941
499665	1	1	0.0142941
500003	1	1	0.100059
500189	1	1	0.0142941
500221	1	1	0.0142941
500227	1	1	0.0571763
500473	1	1	0.0285882
500787	1	1	0.0428823
500903	1	1	0.0142941
501157	1	1	0.0285882
501237	1	1	0.0571763
501549	1	1	0.0285882
502215	1	1	0.0142941
502283	1	1	0.0142941
502309	1	1	0.0285882
502337	1	1	0.0142941
502439	1	1	0.0142941
502445	1	1	0.171529
502589	1	1	0.0142941
502591	1	1	0.0571763
502885	1	1	0.0714704
503161	1	1	0.0285882
503203	1	1	0.128647
503325	1	1	0.0571763
503375	1	1	0.0285882
503383	1	1	0.0285882
503743	1	1	0.0142941
503821	1	1	0.0285882
504565	1	1	0.0285882
504883	1	1	0.0857645
505263	1	1	0.0428823
505347	1	1	0.0714704
505417	1	1	0.0285882
505661	1	1	0.0285882
506257	1	1	0.0142941
506655	1	1	0.0285882
506709	1	1	0.0571763
506767	1	1	0.0285882
507113	1	1	0.0142941
507183	1	1	0.0142941
507553	1	1	0.0285882
507637	1	1	0.0285882
507765	1	1	0.0428823
507973	1	1	0.142941
508155	1	1	0.0285882
508369	1	1	0.0142941
508505	1	1	0.0285882
508535	1	1	0.0142941
509127	1	1	0.0428823
510163	1	1	0.0142941
510261	1	1	0.0142941
510471	1	1	0.0142941
510703	1	1	0.485999
511155	1	1	0.0142941
511345	1	1	0.0142941
511377	1	1	0.0285882
511427	1	1	0.0428823
511501	1	1	0.0142941
511601	1	1	0.0714704
511613	1	1	0.0285882
511743	1	1	0.0142941
511775	1	1	0.0285882
511801	1	1	0.0285882
512085	1	1	0.0857645
512101	1	1	0.157235
512649	1	1	0.0142941
512865	1	1	0.0142941
512907	1	1	0.0142941
512997	1	1	0.0571763
513095	1	1	0.0142941
513099	1	1	0.0142941
513969	1	1	0.0142941
514019	1	1	0.0285882
514021	1	1	0.0142941
514089	1	1	0.0142941
514263	1	1	0.0142941
514299	1	1	0.0285882
514821	1	1	0.0857645
514931	1	1	0.128647
515813	1	1	0.0142941
515885	1	1	0.0142941
516037	1	1	0.0571763
516137	1	1	0.0285882
516483	1	1	0.0142941
517419	1	1	0.0285882
517883	1	1	0.0285882
517919	1	1	0.0142941
520595	1	1	0.0285882
521537	1	1	0.0142941
521579	1	1	0.0285882
521615	1	1	0.0285882
521817	1	1	0.0428823
521849	1	1	0.0285882
523313	1	1	0.0142941
523321	1	1	0.0142941
523457	1	1	0.0142941
524443	1	1	0.0142941
524489	1	1	0.0142941
524917	1	1	0.0285882
524977	1	1	0.0428823
525051	1	1	0.0142941
525065	1	1	0.0142941
525547	1	1	0.0285882
526099	1	1	0.128647
526245	1	1	0.0142941
526773	1	1	0.0571763
527307	1	1	0.0285882
527515	1	1	0.0857645
527619	1	1	0.0142941
527843	1	1	0.0142941
527861	1	1	0.0142941
528015	1	1	0.0142941
528261	1	1	0.100059
528335	1	1	0.0428823
528417	1	1	0.0428823
528713	1	1	0.0142941
528757	1	1	0.0571763
528785	1	1	0.0571763
529135	1	1	0.0142941
529143	1	1	0.0142941
530423	1	1	0.0285882
530431	1	1	0.0857645
530801	1	1	0.0142941
530903	1	1	0.0142941
530991	1	1	0.0285882
532839	1	1	0.0428823
533875	1	1	0.0142941
534323	1	1	0.0285882
535187	1	1	0.114353
535293	1	1	0.0142941
535419	1	1	0.0142941
535519	1	1	0.0285882
535865	1	1	0.0142941
536051	1	1	0.0285882
536185	1	1	0.0285882
537237	1	1	0.0285882
537329	1	1	0.0142941
537729	1	1	0.0285882
537879	1	1	0.0142941
538137	1	1	0.0714704
538425	1	1	0.0428823
538557	1	1	0.0285882
538857	1	1	0.0142941
538949	1	1	0.0142941
539333	1	1	0.0142941
539369	1	1	0.0285882
539417	1	1	0.0857645
540579	1	1	0.0428823
540811	1	1	0.0142941
540815	1	1	0.0428823
540849	1	1	0.0142941
540993	1	1	0.0142941
541087	1	1	0.0142941
541101	1	1	0.0571763
541165	1	1	0.0142941
541213	1	1	0.0571763
541345	1	1	0.0428823
541733	1	1	0.0142941
541931	1	1	0.0142941
541987	1	1	0.0142941
542509	1	1	0.0428823
542757	1	1	0.0142941
543011	1	1	0.0142941
543023	1	1	0.0285882
543037	1	1	0.0571763
543133	1	1	0.0142941
543163	1	1	0.0428823
543203	1	1	0.0428823
543229	1	1	0.0142941
543253	1	1	0.0428823
543389	1	1	0.0142941
543461	1	1	0.200117
543595	1	1	0.0285882
543967	1	1	0.0142941
544191	1	1	0.0142941
544315	1	1	0.0142941
544341	1	1	0.0142941
544453	1	1	0.0857645
544541	1	1	0.0285882
544625	1	1	0.0428823
544729	1	1	0.0142941
544923	1	1	0.0142941
544939	1	1	0.0142941
545007	1	1	0.0142941
545091	1	1	0.128647
545177	1	1	0.0285882
545259	1	1	0.0285882
545817	1	1	0.0285882
545869	1	1	0.0142941
545905	1	1	0.0142941
546103	1	1	0.0142941
546179	1	1	0.0142941
546527	1	1	0.171529
546743	1	1	0.0142941
546901	1	1	0.0142941
546903	1	1	0.0142941
546909	1	1	0.0142941
546957	1	1	0.0142941
547011	1	1	0.0142941
547325	1	1	0.0142941
547443	1	1	0.0142941
547581	1	1	0.0857645
547643	1	1	0.0142941
547665	1	1	0.157235
547789	1	1	0.0142941
547839	1	1	0.0142941
548665	1	1	0.0142941
548855	1	1	0.0857645
548867	1	1	0.0857645
548871	1	1	0.0428823
549205	1	1	0.0285882
549227	1	1	0.0428823
549241	1	1	0.0142941
549875	1	1	0.0714704
550011	1	1	0.0142941
550423	1	1	0.0142941
550803	1	1	0.0142941
550859	1	1	0.0285882
550867	1	1	0.0571763
551143	1	1	0.0142941
551299	1	1	0.100059
552167	1	1	0.0142941
552909	1	1	0.0428823
553293	1	1	0.0428823
553357	1	1	0.0285882
554167	1	1	0.0285882
554293	1	1	0.0142941
554339	1	1	0.0142941
554695	1	1	0.0285882
554781	1	1	0.0142941
554879	1	1	0.0142941
554913	1	1	0.0142941
555503	1	1	0.0428823
555641	1	1	0.0142941
555679	1	1	0.0142941
556201	1	1	0.0142941
556453	1	1	0.0142941
556665	1	1	0.0142941
556813	1	1	0.100059
557021	1	1	0.0428823
557213	1	1	0.0285882
557299	1	1	0.0285882
557363	1	1	0.0142941
557421	1	1	0.114353
557603	1	1	0.0142941
558025	1	1	0.0142941
558033	1	1	0.0714704
558037	1	1	0.0428823
558039	1	1	0.0142941
558165	1	1	0.0714704
558305	1	1	0.0142941
558489	1	1	0.0142941
559179	1	1	0.0428823
559369	1	1	0.0428823
559875	1	1	0.0285882
559911	1	1	0.0285882
559955	1	1	0.0142941
560001	1	1	0.0142941
560291	1	1	0.0428823
560455	1	1	0.0285882
560559	1	1	0.0142941
560941	1	1	0.0285882
561295	1	1	0.0428823
561461	1	1	0.0285882
561735	1	1	0.128647
562335	1	1	0.0428823
562641	1	1	0.0714704
562737	1	1	0.0142941
563005	1	1	0.0142941
563079	1	1	0.0285882
563211	1	1	0.0428823
563427	1	1	0.0285882
563671	1	1	0.0428823
563737	1	1	0.0285882
563903	1	1	0.0285882
563931	1	1	0.0142941
564033	1	1	0.0142941
564051	1	1	0.0285882
564225	1	1	0.0857645
564311	1	1	0.0142941
564541	1	1	0.0142941
564777	1	1	0.0142941
565043	1	1	0.157235
565045	1	1	0.0428823
565387	1	1	0.0142941
565393	1	1	0.0428823
565535	1	1	0.0285882
565539	1	1	0.0142941
565589	1	1	0.114353
565719	1	1	0.0428823
565729	1	1	0.0428823
565745	1	1	0.0142941
565849	1	1	0.0142941
566271	1	1	0.0142941
566285	1	1	0.0714704
566473	1	1	0.0142941
566711	1	1	0.100059
566739	1	1	0.0714704
567035	1	1	0.0142941
567145	1	1	0.0428823
567155	1	1	0.0142941
567183	1	1	0.0285882
567211	1	1	0.0142941
567251	1	1	0.0142941
567671	1	1	0.100059
567723	1	1	0.0142941
567807	1	1	0.0714704
567877	1	1	0.0142941
567957	1	1	0.0142941
568017	1	1	0.0428823
568025	1	1	0.0571763
568049	1	1	0.0714704
568295	1	1	0.0142941
568393	1	1	0.0142941
568441	1	1	0.0142941
568697	1	1	0.0142941
569049	1	1	0.0142941
569069	1	1	0.0142941
569085	1	1	0.0285882
570001	1	1	0.0142941
570543	1	1	0.0285882
570847	1	1	0.0285882
571547	1	1	0.0285882
571949	1	1	0.0857645
572173	1	1	0.0142941
572977	1	1	0.0857645
573287	1	1	0.128647
573653	1	1	0.0285882
573747	1	1	0.0285882
573781	1	1	0.0142941
573853	1	1	0.0142941
574499	1	1	0.0142941
574791	1	1	0.0142941
574921	1	1	0.0714704
574949	1	1	0.0285882
575095	1	1	0.0285882
575163	1	1	0.0142941
575251	1	1	0.0142941
575261	1	1	0.0142941
575321	1	1	0.114353
575859	1	1	0.0714704
575963	1	1	0.0428823
575981	1	1	0.0142941
576171	1	1	0.0142941
576231	1	1	0.0428823
576273	1	1	0.0142941
576327	1	1	0.0142941
576365	1	1	0.0142941
576423	1	1	0.0142941
576427	1	1	0.0714704
576461	1	1	0.0142941
576515	1	1	0.0142941
576697	1	1	0.0142941
576995	1	1	0.0285882
577073	1	1	0.0142941
577119	1	1	0.0142941
577315	1	1	0.0142941
577337	1	1	0.0285882
577391	1	1	0.0142941
577685	1	1	0.0714704
577765	1	1	0.0285882
577853	1	1	0.0428823
577861	1	1	0.0428823
577991	1	1	0.0142941
578099	1	1	0.0142941
578331	1	1	0.100059
578359	1	1	0.0714704
578533	1	1	0.0285882
578635	1	1	0.0285882
578657	1	1	0.114353
578813	1	1	0.0428823
578871	1	1	0.0142941
578959	1	1	0.0285882
579155	1	1	0.0142941
579233	1	1	0.0142941
579251	1	1	0.0142941
579275	1	1	0.0428823
579849	1	1	0.0285882
579883	1	1	0.0142941
579893	1	1	0.0714704
579895	1	1	0.0142941
579917	1	1	0.0142941
579925	1	1	0.0285882
579981	1	1	0.0428823
580021	1	1	0.0285882
580093	1	1	0.0142941
580465	1	1	0.0142941
580513	1	1	0.0142941
580591	1	1	0.0142941
580641	1	1	0.0285882
580705	1	1	0.0571763
580771	1	1	0.100059
581063	1	1	0.0428823
581069	1	1	0.0142941
581085	1	1	0.0428823
581109	1	1	0.0142941
581255	1	1	0.0571763
581397	1	1	0.0142941
581583	1	1	0.0571763
581615	1	1	0.0428823
581621	1	1	0.0142941
581677	1	1	0.0142941
581699	1	1	0.114353
581835	1	1	0.0142941
581929	1	1	0.0142941
582087	1	1	0.0285882
582101	1	1	0.0571763
582325	1	1	0.0142941
582527	1	1	0.0142941
582577	1	1	0.0714704
582603	1	1	0.0142941
582631	1	1	0.0285882
583023	1	1	0.0142941
583065	1	1	0.0571763
583219	1	1	0.0142941
583525	1	1	0.0571763
583751	1	1	0.0142941
583853	1	1	0.0142941
583917	1	1	0.0571763
584001	1	1	0.0285882
584141	1	1	0.0142941
584329	1	1	0.0142941
584339	1	1	0.0285882
584543	1	1	0.0285882
584545	1	1	0.0285882
584549	1	1	0.0142941
584589	1	1	0.157235
584599	1	1	0.0142941
584839	1	1	0.0142941
584911	1	1	0.0285882
585031	1	1	0.0142941
585041	1	1	0.0285882
585217	1	1	0.100059
585589	1	1	0.0142941
585773	1	1	0.0142941
585807	1	1	0.0142941
585949	1	1	0.0142941
586221	1	1	0.0142941
586239	1	1	0.0142941
586257	1	1	0.128647
586273	1	1	0.0142941
586367	1	1	0.100059
586375	1	1	0.0857645
587215	1	1	0.0142941
587519	1	1	0.0714704
587943	1	1	0.0285882
588053	1	1	0.0714704
588057	1	1	0.0142941
588085	1	1	0.0571763
588273	1	1	0.0285882
588425	1	1	0.0142941
588431	1	1	0.0428823
588615	1	1	0.0857645
588619	1	1	0.0142941
588675	1	1	0.0142941
588855	1	1	0.0285882
589131	1	1	0.0142941
590021	1	1	0.0428823
590465	1	1	0.0142941
590541	1	1	0.0142941
591307	1	1	0.0142941
591513	1	1	0.0428823
591649	1	1	0.0142941
591841	1	1	0.128647
591849	1	1	0.0142941
592087	1	1	0.0428823
592423	1	1	0.0142941
592449	1	1	0.0142941
592459	1	1	0.0142941
592471	1	1	0.0428823
592643	1	1	0.0142941
593027	1	1	0.142941
593377	1	1	0.0142941
593931	1	1	0.0857645
594035	1	1	0.0285882
594447	1	1	0.0142941
594483	1	1	0.0142941
594501	1	1	0.0428823
594677	1	1	0.0428823
594845	1	1	0.142941
594891	1	1	0.0142941
594915	1	1	0.0428823
595213	1	1	0.0285882
595263	1	1	0.142941
595415	1	1	0.0285882
595549	1	1	0.0285882
595605	1	1	0.0142941
595691	1	1	0.0142941
595703	1	1	0.0571763
596095	1	1	0.0428823
596103	1	1	0.0428823
596207	1	1	0.0285882
596399	1	1	0.0142941
596437	1	1	0.0857645
596513	1	1	0.157235
596577	1	1	0.0857645
596579	1	1	0.0142941
596679	1	1	0.0285882
596799	1	1	0.0142941
596803	1	1	0.0285882
596831	1	1	0.0142941
596871	1	1	0.0571763
596963	1	1	0.0142941
597117	1	1	0.0285882
597329	1	1	0.0142941
597339	1	1	0.100059
597441	1	1	0.0142941
597451	1	1	0.0428823
597557	1	1	0.0142941
597823	1	1	0.0142941
597853	1	1	0.0142941
598261	1	1	0.0285882
598315	1	1	0.0428823
598331	1	1	0.0142941
598361	1	1	0.0285882
598543	1	1	0.0285882
598647	1	1	0.0142941
599015	1	1	0.0428823
599029	1	1	0.0428823
599125	1	1	0.0285882
599291	1	1	0.0285882
599461	1	1	0.0285882
599505	1	1	0.0714704
599509	1	1	0.157235
599591	1	1	0.0285882
599595	1	1	0.0142941
599623	1	1	0.0142941
599669	1	1	0.0142941
599717	1	1	0.0142941
600081	1	1	0.0571763
600087	1	1	0.0142941
600143	1	1	0.0571763
600461	1	1	0.0142941
600469	1	1	0.0142941
600541	1	1	0.0428823
600637	1	1	0.0142941
600799	1	1	0.0142941
600833	1	1	0.0142941
600901	1	1	0.0142941
601007	1	1	0.0428823
601023	1	1	0.0142941
601325	1	1	0.0285882
601851	1	1	0.0571763
602067	1	1	0.0142941
602119	1	1	0.0571763
602815	1	1	0.0285882
602887	1	1	0.0142941
602973	1	1	0.0285882
603085	1	1	0.0142941
603095	1	1	0.0428823
603129	1	1	0.100059
603725	1	1	0.0142941
603735	1	1	0.0142941
603787	1	1	0.0428823
603977	1	1	0.0142941
603997	1	1	0.0285882
604001	1	1	0.0857645
604019	1	1	0.0857645
604115	1	1	0.0142941
604547	1	1	0.0285882
604585	1	1	0.0142941
604659	1	1	0.0142941
604771	1	1	0.0285882
604887	1	1	0.0142941
604899	1	1	0.114353
604933	1	1	0.0714704
605141	1	1	0.0142941
605357	1	1	0.0142941
605643	1	1	0.0285882
605657	1	1	0.0285882
605675	1	1	0.0142941
605681	1	1	0.0285882
605835	1	1	0.0142941
605839	1	1	0.0571763
605851	1	1	0.0428823
605867	1	1	0.0142941
606139	1	1	0.0142941
606155	1	1	0.285882
606239	1	1	0.0285882
606335	1	1	0.0142941
606645	1	1	0.0142941
606793	1	1	0.0285882
607297	1	1	0.0142941
608091	1	1	0.0428823
608157	1	1	0.0428823
608637	1	1	0.0285882
608807	1	1	0.0142941
609509	1	1	0.0714704
609529	1	1	0.0142941
609727	1	1	0.0142941
609885	1	1	0.0142941
610659	1	1	0.0285882
610757	1	1	0.0714704
610763	1	1	0.0285882
610827	1	1	0.0142941
610853	1	1	0.0142941
610881	1	1	0.0142941
610915	1	1	0.0428823
610921	1	1	0.0571763
611051	1	1	0.0142941
611199	1	1	0.0857645
611225	1	1	0.0142941
611237	1	1	0.0285882
611241	1	1	0.0428823
611301	1	1	0.0428823
611349	1	1	0.0142941
611415	1	1	0.0142941
611439	1	1	0.0285882
611479	1	1	0.0285882
611483	1	1	0.0571763
611639	1	1	0.0142941
611841	1	1	0.0571763
611883	1	1	0.100059
611975	1	1	0.0428823
612093	1	1	0.0857645
612239	1	1	0.0285882
612525	1	1	0.0142941
612541	1	1	0.0142941
612645	1	1	0.0428823
612713	1	1	0.0142941
612819	1	1	0.0428823
612973	1	1	0.0714704
612985	1	1	0.0142941
613355	1	1	0.0285882
613357	1	1	0.0571763
613359	1	1	0.0142941
613471	1	1	0.0142941
613485	1	1	0.0142941
614147	1	1	0.0428823
614193	1	1	0.0428823
614289	1	1	0.128647
614541	1	1	0.0142941
614743	1	1	0.0142941
614771	1	1	0.0428823
614815	1	1	0.0142941
615005	1	1	0.0428823
615063	1	1	0.0571763
615417	1	1	0.0142941
615461	1	1	0.0428823
615555	1	1	0.214411
615753	1	1	0.0285882
616105	1	1	0.100059
616267	1	1	0.0142941
616359	1	1	0.0142941
616437	1	1	0.0142941
616573	1	1	0.0571763
616769	1	1	0.0142941
617271	1	1	0.0142941
617369	1	1	0.0142941
617389	1	1	0.0142941
617609	1	1	0.0142941
617649	1	1	0.114353
617709	1	1	0.0285882
617729	1	1	0.0142941
617841	1	1	0.0285882
618029	1	1	0.0428823
618065	1	1	0.0285882
618117	1	1	0.0142941
618163	1	1	0.0285882
618305	1	1	0.0142941
618369	1	1	0.285882
618461	1	1	0.0714704
618491	1	1	0.0142941
618493	1	1	0.0142941
618519	1	1	0.0285882
618599	1	1	0.0142941
618649	1	1	0.0142941
618679	1	1	0.0142941
618743	1	1	0.0285882
618753	1	1	0.0285882
618775	1	1	0.0142941
618779	1	1	0.0142941
618781	1	1	0.0285882
618783	1	1	0.0142941
618819	1	1	0.0142941
618851	1	1	0.0142941
618883	1	1	0.0142941
618901	1	1	0.0428823
619107	1	1	0.0142941
619179	1	1	0.0857645
619187	1	1	0.0714704
619247	1	1	0.0142941
619267	1	1	0.0142941
619297	1	1	0.0285882
619317	1	1	0.0142941
619365	1	1	0.0285882
619519	1	1	0.0571763
619711	1	1	0.0142941
619747	1	1	0.0428823
619807	1	1	0.0428823
619967	1	1	0.0142941
620123	1	1	0.0142941
620239	1	1	0.0142941
620267	1	1	0.0428823
620339	1	1	0.0142941
620537	1	1	0.0285882
620613	1	1	0.0142941
620793	1	1	0.0142941
620811	1	1	0.0428823
620857	1	1	0.0714704
620871	1	1	0.0571763
620961	1	1	0.0142941
621079	1	1	0.0142941
621153	1	1	0.0142941
621177	1	1	0.142941
621187	1	1	0.0285882
621323	1	1	0.0285882
621493	1	1	0.0571763
621651	1	1	0.0142941
621779	1	1	0.0142941
621867	1	1	0.0714704
622047	1	1	0.0142941
622129	1	1	0.0142941
622145	1	1	0.0142941
622317	1	1	0.0142941
622353	1	1	0.0142941
622373	1	1	0.0142941
622433	1	1	0.0142941
622535	1	1	0.0142941
622559	1	1	0.0142941
622755	1	1	0.0142941
622861	1	1	0.0285882
622949	1	1	0.0142941
623015	1	1	0.0285882
623047	1	1	0.0142941
623117	1	1	0.0571763
623459	1	1	0.0142941
623579	1	1	0.0142941
623877	1	1	0.0142941
623995	1	1	0.128647
624159	1	1	0.0142941
624227	1	1	0.0428823
624391	1	1	0.0285882
624395	1	1	0.0142941
624587	1	1	0.0285882
625127	1	1	0.0142941
625195	1	1	0.0142941
625407	1	1	0.0285882
625421	1	1	0.0285882
625439	1	1	0.0142941
625613	1	1	0.0285882
625655	1	1	0.0142941
625661	1	1	0.0428823
625667	1	1	0.0142941
625763	1	1	0.0142941
625955	1	1	0.0714704
626173	1	1	0.0571763
626339	1	1	0.0142941
626345	1	1	0.0428823
626499	1	1	0.0142941
626631	1	1	0.0142941
626665	1	1	0.0142941
626855	1	1	0.0142941
626889	1	1	0.114353
626895	1	1	0.0142941
626905	1	1	0.0285882
627001	1	1	0.0285882
627127	1	1	0.0428823
627131	1	1	0.0142941
627157	1	1	0.0714704
627167	1	1	0.0428823
627375	1	1	0.128647
627383	1	1	0.0285882
627471	1	1	0.0142941
627635	1	1	0.100059
627695	1	1	0.0714704
627833	1	1	0.0142941
627917	1	1	0.0142941
628077	1	1	0.0142941
628183	1	1	0.0142941
628235	1	1	0.0142941
628263	1	1	0.0142941
628309	1	1	0.0142941
628311	1	1	0.0857645
628587	1	1	0.0714704
628729	1	1	0.0142941
628759	1	1	0.0142941
628833	1	1	0.0285882
628887	1	1	0.0142941
628915	1	1	0.0142941
628933	1	1	0.0285882
629017	1	1	0.0285882
629041	1	1	0.0285882
629099	1	1	0.0571763
629181	1	1	0.0142941
629211	1	1	0.0142941
629385	1	1	0.0571763
629541	1	1	0.0142941
629549	1	1	0.0142941
629829	1	1	0.0142941
629883	1	1	0.0142941
629925	1	1	0.0142941
629927	1	1	0.0571763
629985	1	1	0.0142941
630027	1	1	0.0142941
630195	1	1	0.142941
630343	1	1	0.0428823
630409	1	1	0.0142941
630467	1	1	0.0142941
630503	1	1	0.0285882
630701	1	1	0.0142941
630747	1	1	0.0142941
630835	1	1	0.0285882
630845	1	1	0.0142941
630875	1	1	0.0142941
630999	1	1	0.0571763
631035	1	1	0.0285882
631075	1	1	0.0285882
631097	1	1	0.0142941
631113	1	1	0.0857645
631135	1	1	0.0428823
631211	1	1	0.0571763
631219	1	1	0.0142941
631301	1	1	0.0142941
631415	1	1	0.0428823
631483	1	1	0.0142941
631487	1	1	0.0285882
631577	1	1	0.0285882
631673	1	1	0.0428823
631763	1	1	0.0142941
631791	1	1	0.0428823
631815	1	1	0.0142941
631823	1	1	0.0142941
631847	1	1	0.0428823
631875	1	1	0.0285882
631893	1	1	0.0428823
631947	1	1	0.0142941
632011	1	1	0.0142941
632033	1	1	0.0142941
632157	1	1	0.0142941
632295	1	1	0.0714704
632315	1	1	0.114353
632347	1	1	0.0285882
632427	1	1	0.0142941
632515	1	1	0.0142941
632545	1	1	0.0571763
632583	1	1	0.0142941
632587	1	1	0.0142941
632665	1	1	0.0142941
632727	1	1	0.0428823
633111	1	1	0.0142941
633707	1	1	0.0285882
633711	1	1	0.0285882
633731	1	1	0.0142941
633821	1	1	0.0142941
633929	1	1	0.0714704
633935	1	1	0.0142941
634005	1	1	0.0142941
634051	1	1	0.0142941
634063	1	1	0.0142941
634113	1	1	0.0142941
634247	1	1	0.0142941
634253	1	1	0.0571763
634273	1	1	0.0285882
634455	1	1	0.0142941
634479	1	1	0.0142941
634573	1	1	0.0285882
634593	1	1	0.0142941
634823	1	1	0.0142941
634933	1	1	0.0142941
634943	1	1	0.0142941
634969	1	1	0.0285882
635025	1	1	0.0142941
635103	1	1	0.0142941
635155	1	1	0.0571763
635161	1	1	0.0285882
635359	1	1	0.0142941
635401	1	1	0.0142941
635413	1	1	0.0142941
635475	1	1	0.0142941
635501	1	1	0.0428823
635507	1	1	0.0142941
635645	1	1	0.0142941
635653	1	1	0.0285882
635691	1	1	0.0285882
635743	1	1	0.0142941
635833	1	1	0.0142941
635837	1	1	0.0142941
635841	1	1	0.0857645
635939	1	1	0.0142941
636045	1	1	0.0571763
636053	1	1	0.0142941
636115	1	1	0.0142941
636137	1	1	0.0285882
636383	1	1	0.0142941
636507	1	1	0.0571763
30559	1	2	0.0285882
101863	1	2	0.0142941
108569	1	2	0.0142941
114453	1	2	0.0142941
259619	1	2	0.0142941
264943	1	2	0.0571763
267615	1	2	0.0142941
268501	1	2	0.0142941
286089	1	2	0.0714704
295699	1	2	0.0285882
297021	1	2	0.0142941
297289	1	2	0.0142941
298179	1	2	0.114353
306575	1	2	0.0142941
315827	1	2	0.0285882
319329	1	2	0.0142941
319447	1	2	0.0285882
320289	1	2	0.100059
321341	1	2	0.0142941
333831	1	2	0.0714704
338179	1	2	0.0428823
340073	1	2	0.0142941
340245	1	2	0.0571763
340627	1	2	0.0285882
341199	1	2	0.0142941
342169	1	2	0.0285882
343203	1	2	0.0714704
344991	1	2	0.0571763
346383	1	2	0.0428823
349973	1	2	0.0285882
356623	1	2	0.0142941
357541	1	2	0.0857645
360929	1	2	0.0142941
364717	1	2	0.0142941
366469	1	2	0.0142941
366717	1	2	0.0142941
368987	1	2	0.0142941
369029	1	2	0.0428823
369421	1	2	0.0428823
371171	1	2	0.0571763
378335	1	2	0.0142941
378905	1	2	0.0142941
381689	1	2	0.0142941
382681	1	2	0.0142941
383129	1	2	0.0285882
384303	1	2	0.0142941
384951	1	2	0.0142941
385389	1	2	0.0428823
387701	1	2	0.0285882
387795	1	2	0.0142941
387835	1	2	0.0285882
388599	1	2	0.0428823
388801	1	2	0.0428823
389623	1	2	0.0142941
390423	1	2	0.0142941
390615	1	2	0.0142941
390665	1	2	0.0142941
390685	1	2	0.0428823
391167	1	2	0.0285882
392383	1	2	0.0142941
392465	1	2	0.0142941
393619	1	2	0.0142941
393997	1	2	0.0142941
394563	1	2	0.0142941
395451	1	2	0.0428823
400693	1	2	0.142941
400953	1	2	0.0142941
402973	1	2	0.0142941
403819	1	2	0.0142941
403875	1	2	0.0571763
404287	1	2	0.0142941
404487	1	2	0.0142941
405871	1	2	0.0142941
406575	1	2	0.0571763
407667	1	2	0.0142941
408319	1	2	0.0142941
409133	1	2	0.0285882
409271	1	2	0.0142941
409325	1	2	0.0142941
413021	1	2	0.0285882
413121	1	2	0.0428823
413383	1	2	0.200117
415489	1	2	0.0142941
415913	1	2	0.0285882
416329	1	2	0.0285882
416715	1	2	0.0285882
416883	1	2	0.0428823
417109	1	2	0.0285882
418803	1	2	0.0142941
419323	1	2	0.0142941
419437	1	2	0.0142941
420313	1	2	0.0428823
422729	1	2	0.0142941
423447	1	2	0.0142941
424323	1	2	0.0142941
425471	1	2	0.0142941
425927	1	2	0.0142941
427001	1	2	0.0142941
428193	1	2	0.114353
428597	1	2	0.0285882
429173	1	2	0.0285882
432015	1	2	0.0571763
432139	1	2	0.0142941
432437	1	2	0.0857645
432733	1	2	0.100059
433669	1	2	0.0285882
433887	1	2	0.0142941
435415	1	2	0.0142941
435791	1	2	0.0571763
436649	1	2	0.0142941
439855	1	2	0.0142941
441131	1	2	0.0142941
441523	1	2	0.0285882
442205	1	2	0.0428823
444439	1	2	0.0285882
445151	1	2	0.0142941
445803	1	2	0.100059
446231	1	2	0.0142941
446417	1	2	0.0142941
446943	1	2	0.0142941
447345	1	2	0.0571763
447897	1	2	0.0142941
447951	1	2	0.0142941
448043	1	2	0.0142941
448357	1	2	0.0428823
448497	1	2	0.0571763
449127	1	2	0.0142941
449447	1	2	0.0142941
450823	1	2	0.0142941
451229	1	2	0.0285882
451241	1	2	0.0142941
452657	1	2	0.0714704
452895	1	2	0.0571763
453037	1	2	0.0142941
453513	1	2	0.0142941
453695	1	2	0.0428823
454935	1	2	0.0142941
455157	1	2	0.0142941
455625	1	2	0.0285882
455823	1	2	0.0285882
457533	1	2	0.0285882
457567	1	2	0.0142941
457745	1	2	0.0142941
458009	1	2	0.0142941
458093	1	2	0.0142941
458211	1	2	0.0285882
458567	1	2	0.0285882
458733	1	2	0.0285882
459013	1	2	0.0142941
459325	1	2	0.0285882
459877	1	2	0.0142941
460061	1	2	0.0142941
460945	1	2	0.0285882
461413	1	2	0.0142941
461993	1	2	0.0142941
462641	1	2	0.0571763
463035	1	2	0.0285882
463653	1	2	0.100059
464007	1	2	0.0142941
465049	1	2	0.0142941
466557	1	2	0.0285882
466683	1	2	0.0142941
466857	1	2	0.0142941
467363	1	2	0.0142941
468387	1	2	0.0285882
469829	1	2	0.128647
470641	1	2	0.0428823
470783	1	2	0.0142941
471435	1	2	0.0428823
471449	1	2	0.0142941
471589	1	2	0.0285882
472447	1	2	0.0142941
473015	1	2	0.0285882
473669	1	2	0.0142941
474517	1	2	0.0142941
476041	1	2	0.0428823
476495	1	2	0.0714704
476691	1	2	0.0142941
476817	1	2	0.0142941
476977	1	2	0.0857645
477937	1	2	0.0142941
478071	1	2	0.0285882
479095	1	2	0.0142941
479335	1	2	0.0571763
479815	1	2	0.0285882
479965	1	2	0.0142941
480377	1	2	0.0142941
480717	1	2	0.0142941
481041	1	2	0.0142941
481079	1	2	0.0142941
482323	1	2	0.0142941
482459	1	2	0.0142941
482957	1	2	0.0285882
483463	1	2	0.0142941
483709	1	2	0.128647
484507	1	2	0.0142941
485323	1	2	0.0285882
485327	1	2	0.0142941
485465	1	2	0.0142941
485917	1	2	0.171529
486397	1	2	0.0428823
486809	1	2	0.0571763
486841	1	2	0.0142941
487965	1	2	0.114353
488135	1	2	0.0285882
488245	1	2	0.0142941
488575	1	2	0.0142941
488685	1	2	0.0142941
488759	1	2	0.0142941
489119	1	2	0.0142941
489227	1	2	0.0285882
489499	1	2	0.0285882
489501	1	2	0.0142941
490191	1	2	0.0142941
490277	1	2	0.0285882
490563	1	2	0.0428823
491013	1	2	0.0428823
491731	1	2	0.0142941
491855	1	2	0.0142941
492127	1	2	0.0285882
492239	1	2	0.0142941
492537	1	2	0.0142941
492645	1	2	0.0714704
492831	1	2	0.0142941
493073	1	2	0.0142941
493143	1	2	0.0428823
493391	1	2	0.0142941
493603	1	2	0.0142941
493669	1	2	0.0142941
493675	1	2	0.0142941
493885	1	2	0.0142941
493979	1	2	0.0285882
494275	1	2	0.0285882
494999	1	2	0.0142941
495031	1	2	0.0285882
495311	1	2	0.0142941
495365	1	2	0.0428823
495385	1	2	0.0142941
496319	1	2	0.0285882
496523	1	2	0.0142941
496911	1	2	0.0285882
497027	1	2	0.0142941
497179	1	2	0.0285882
497279	1	2	0.0142941
497953	1	2	0.0571763
498171	1	2	0.0142941
499487	1	2	0.0857645
499489	1	2	0.0428823
499765	1	2	0.0142941
500189	1	2	0.0428823
500221	1	2	0.0142941
500227	1	2	0.0142941
500473	1	2	0.0142941
500787	1	2	0.0142941
501093	1	2	0.0142941
501157	1	2	0.0571763
501237	1	2	0.0714704
501549	1	2	0.0142941
502039	1	2	0.0285882
502215	1	2	0.0142941
502445	1	2	0.100059
502589	1	2	0.0285882
503203	1	2	0.0285882
503271	1	2	0.0142941
503383	1	2	0.0142941
503725	1	2	0.0142941
503743	1	2	0.0142941
503851	1	2	0.0142941
504883	1	2	0.0714704
505417	1	2	0.0285882
505761	1	2	0.0142941
506409	1	2	0.0142941
506709	1	2	0.0142941
507113	1	2	0.0142941
507183	1	2	0.0142941
507765	1	2	0.0142941
507895	1	2	0.0142941
507973	1	2	0.0857645
508369	1	2	0.0285882
509127	1	2	0.0142941
510257	1	2	0.0142941
510703	1	2	0.300176
511133	1	2	0.0142941
511155	1	2	0.0142941
511171	1	2	0.0142941
511205	1	2	0.0142941
511397	1	2	0.0142941
511427	1	2	0.0142941
511601	1	2	0.0285882
512101	1	2	0.0142941
512581	1	2	0.0142941
512649	1	2	0.0142941
512865	1	2	0.0428823
512907	1	2	0.0285882
513099	1	2	0.0428823
514019	1	2	0.0285882
514089	1	2	0.0142941
514821	1	2	0.0571763
514931	1	2	0.0714704
515265	1	2	0.0142941
515917	1	2	0.0142941
516037	1	2	0.0428823
516483	1	2	0.0142941
519267	1	2	0.0142941
520791	1	2	0.0142941
521615	1	2	0.0142941
521817	1	2	0.0142941
522241	1	2	0.0142941
522803	1	2	0.0142941
523073	1	2	0.0285882
523677	1	2	0.0142941
523923	1	2	0.0142941
524367	1	2	0.0142941
524917	1	2	0.0285882
524977	1	2	0.0428823
525051	1	2	0.0142941
525065	1	2	0.0142941
525547	1	2	0.0142941
526331	1	2	0.0285882
526773	1	2	0.0714704
526839	1	2	0.0142941
527515	1	2	0.0142941
527619	1	2	0.0428823
527843	1	2	0.0285882
528261	1	2	0.0428823
528335	1	2	0.0142941
528417	1	2	0.0285882
528757	1	2	0.0285882
529135	1	2	0.0285882
529143	1	2	0.0142941
529715	1	2	0.0142941
530251	1	2	0.0142941
530423	1	2	0.0714704
530431	1	2	0.0285882
530903	1	2	0.0285882
530991	1	2	0.0428823
532703	1	2	0.0142941
533983	1	2	0.0142941
534013	1	2	0.0142941
534323	1	2	0.0142941
535187	1	2	0.0142941
535613	1	2	0.0285882
535865	1	2	0.0285882
536167	1	2	0.0142941
536185	1	2	0.0142941
537049	1	2	0.0285882
537237	1	2	0.0857645
537517	1	2	0.0285882
538137	1	2	0.0571763
538283	1	2	0.0142941
538491	1	2	0.0142941
538557	1	2	0.0285882
538847	1	2	0.0142941
539369	1	2	0.0428823
539417	1	2	0.0428823
540085	1	2	0.0285882
540815	1	2	0.0285882
541101	1	2	0.0285882
541213	1	2	0.0428823
541345	1	2	0.0142941
541435	1	2	0.0142941
541733	1	2	0.0142941
542509	1	2	0.0285882
542531	1	2	0.0142941
543023	1	2	0.0142941
543037	1	2	0.0428823
543163	1	2	0.0285882
543229	1	2	0.0428823
543253	1	2	0.0428823
543461	1	2	0.0428823
544453	1	2	0.0428823
544625	1	2	0.0142941
544853	1	2	0.0142941
544939	1	2	0.0428823
544997	1	2	0.0142941
545091	1	2	0.0571763
545177	1	2	0.0142941
545259	1	2	0.0142941
545633	1	2	0.0142941
545809	1	2	0.0142941
545817	1	2	0.0714704
546527	1	2	0.100059
546543	1	2	0.0142941
546743	1	2	0.0142941
546901	1	2	0.0142941
546909	1	2	0.100059
547379	1	2	0.0142941
547443	1	2	0.0285882
547665	1	2	0.0285882
547907	1	2	0.0142941
548133	1	2	0.0142941
548665	1	2	0.0142941
548867	1	2	0.0714704
548871	1	2	0.0285882
549205	1	2	0.0428823
549403	1	2	0.0142941
549875	1	2	0.0285882
550589	1	2	0.0142941
550867	1	2	0.0285882
551299	1	2	0.114353
552167	1	2	0.0571763
552909	1	2	0.114353
553293	1	2	0.0428823
553787	1	2	0.0142941
554293	1	2	0.0285882
554697	1	2	0.0142941
554725	1	2	0.0142941
554797	1	2	0.0142941
555503	1	2	0.0142941
556453	1	2	0.0142941
556813	1	2	0.128647
557021	1	2	0.0428823
557299	1	2	0.0571763
557421	1	2	0.0285882
558025	1	2	0.0142941
558033	1	2	0.0142941
558037	1	2	0.0285882
558165	1	2	0.100059
558441	1	2	0.0285882
558985	1	2	0.0285882
559179	1	2	0.0142941
559843	1	2	0.0142941
559911	1	2	0.0571763
559949	1	2	0.0142941
560001	1	2	0.0142941
560291	1	2	0.0285882
560455	1	2	0.0142941
561233	1	2	0.0285882
561295	1	2	0.0571763
561735	1	2	0.0571763
562251	1	2	0.0142941
562641	1	2	0.0142941
563005	1	2	0.0142941
563093	1	2	0.0142941
563427	1	2	0.0142941
563671	1	2	0.0285882
564033	1	2	0.0142941
564225	1	2	0.0571763
564355	1	2	0.0285882
564377	1	2	0.0285882
564429	1	2	0.0142941
564777	1	2	0.0142941
565043	1	2	0.142941
565045	1	2	0.0285882
565393	1	2	0.0571763
565535	1	2	0.0428823
565539	1	2	0.0285882
565589	1	2	0.0714704
565719	1	2	0.0571763
565729	1	2	0.0714704
565797	1	2	0.0142941
566073	1	2	0.0428823
566227	1	2	0.0142941
566711	1	2	0.0428823
567145	1	2	0.0428823
567155	1	2	0.0142941
567211	1	2	0.0428823
567251	1	2	0.0142941
567287	1	2	0.0142941
567671	1	2	0.0571763
567807	1	2	0.0142941
567877	1	2	0.0285882
567957	1	2	0.0285882
567959	1	2	0.0428823
568017	1	2	0.0857645
568025	1	2	0.0428823
568049	1	2	0.0428823
568393	1	2	0.0142941
568697	1	2	0.0142941
569085	1	2	0.0285882
570847	1	2	0.0571763
571949	1	2	0.0428823
571953	1	2	0.0142941
572173	1	2	0.0285882
572975	1	2	0.0142941
572977	1	2	0.0571763
573287	1	2	0.128647
573653	1	2	0.0714704
573759	1	2	0.0285882
574499	1	2	0.0142941
574791	1	2	0.0142941
574921	1	2	0.0285882
574949	1	2	0.0285882
575095	1	2	0.0428823
575261	1	2	0.0142941
575277	1	2	0.0428823
575321	1	2	0.128647
575963	1	2	0.0142941
576055	1	2	0.0285882
576327	1	2	0.0142941
576365	1	2	0.0142941
576423	1	2	0.0142941
576427	1	2	0.0142941
576491	1	2	0.0142941
576983	1	2	0.0285882
576995	1	2	0.0285882
577119	1	2	0.0714704
577337	1	2	0.0428823
577685	1	2	0.0142941
577761	1	2	0.0142941
577853	1	2	0.0142941
577861	1	2	0.0714704
577933	1	2	0.0142941
577943	1	2	0.0142941
578331	1	2	0.0714704
578533	1	2	0.0285882
578635	1	2	0.0285882
578639	1	2	0.0571763
578657	1	2	0.0571763
578691	1	2	0.0142941
578813	1	2	0.0142941
579203	1	2	0.0142941
579839	1	2	0.0142941
579849	1	2	0.0428823
579893	1	2	0.0857645
579925	1	2	0.0285882
579981	1	2	0.0142941
580021	1	2	0.0285882
580641	1	2	0.0142941
580705	1	2	0.0142941
580771	1	2	0.0142941
581063	1	2	0.0142941
581109	1	2	0.0142941
581255	1	2	0.0142941
581293	1	2	0.0285882
581583	1	2	0.0428823
581615	1	2	0.0142941
581621	1	2	0.0142941
581677	1	2	0.0285882
581699	1	2	0.114353
581835	1	2	0.0285882
581929	1	2	0.0142941
582021	1	2	0.0714704
582087	1	2	0.0142941
582527	1	2	0.0285882
582577	1	2	0.0428823
582631	1	2	0.0142941
583069	1	2	0.0142941
583243	1	2	0.0142941
583559	1	2	0.0142941
583771	1	2	0.0142941
583853	1	2	0.0142941
583885	1	2	0.0142941
583917	1	2	0.0142941
584001	1	2	0.0142941
584213	1	2	0.0142941
584329	1	2	0.0142941
584339	1	2	0.0142941
584437	1	2	0.0142941
584545	1	2	0.0142941
584549	1	2	0.0285882
584589	1	2	0.0428823
584599	1	2	0.0142941
584911	1	2	0.0142941
585217	1	2	0.0142941
585513	1	2	0.0142941
585807	1	2	0.0428823
585915	1	2	0.0142941
586221	1	2	0.0142941
586239	1	2	0.0714704
586257	1	2	0.200117
586367	1	2	0.0285882
586375	1	2	0.0142941
586681	1	2	0.0142941
588057	1	2	0.0285882
588085	1	2	0.128647
588425	1	2	0.0142941
588431	1	2	0.0428823
588615	1	2	0.0285882
588855	1	2	0.0571763
589131	1	2	0.0142941
589469	1	2	0.0142941
589497	1	2	0.0142941
589687	1	2	0.0142941
591649	1	2	0.0142941
591829	1	2	0.0142941
591841	1	2	0.0857645
591849	1	2	0.0428823
593027	1	2	0.0571763
593701	1	2	0.0142941
593931	1	2	0.114353
594555	1	2	0.0142941
594617	1	2	0.0142941
594845	1	2	0.0428823
594915	1	2	0.0142941
595263	1	2	0.0571763
595415	1	2	0.0571763
595549	1	2	0.0285882
595605	1	2	0.0142941
595703	1	2	0.0714704
596103	1	2	0.0142941
596177	1	2	0.0285882
596399	1	2	0.0142941
596437	1	2	0.0142941
596513	1	2	0.128647
596569	1	2	0.0428823
596577	1	2	0.0714704
596871	1	2	0.0285882
597117	1	2	0.0428823
597131	1	2	0.0142941
597335	1	2	0.0142941
597339	1	2	0.0142941
597451	1	2	0.0142941
597537	1	2	0.0142941
597819	1	2	0.0142941
597823	1	2	0.0142941
598261	1	2	0.0285882
598315	1	2	0.0142941
598331	1	2	0.0142941
598431	1	2	0.0142941
598515	1	2	0.0142941
598647	1	2	0.0142941
598825	1	2	0.0142941
599029	1	2	0.0142941
599291	1	2	0.0142941
599409	1	2	0.0142941
599461	1	2	0.0428823
599505	1	2	0.0428823
599509	1	2	0.114353
599669	1	2	0.0285882
600393	1	2	0.0285882
600461	1	2	0.0285882
600469	1	2	0.0285882
600633	1	2	0.0142941
600637	1	2	0.0142941
600715	1	2	0.0142941
600799	1	2	0.0142941
600833	1	2	0.0285882
600903	1	2	0.0285882
601007	1	2	0.0285882
601023	1	2	0.0142941
601325	1	2	0.0142941
602119	1	2	0.0142941
602887	1	2	0.0285882
602973	1	2	0.0285882
603085	1	2	0.0285882
603095	1	2	0.0142941
603129	1	2	0.114353
603725	1	2	0.0285882
603787	1	2	0.0428823
603805	1	2	0.0142941
603889	1	2	0.0142941
604001	1	2	0.0285882
604019	1	2	0.0428823
604115	1	2	0.0142941
604589	1	2	0.0285882
604609	1	2	0.0285882
604659	1	2	0.0142941
604887	1	2	0.0428823
604899	1	2	0.0857645
604933	1	2	0.128647
604989	1	2	0.0428823
605051	1	2	0.0142941
605357	1	2	0.0142941
605657	1	2	0.0285882
605681	1	2	0.0142941
605693	1	2	0.0142941
605839	1	2	0.0142941
605851	1	2	0.0142941
605867	1	2	0.0428823
606155	1	2	0.0857645
606335	1	2	0.0142941
606793	1	2	0.0142941
608091	1	2	0.0285882
608157	1	2	0.0142941
608637	1	2	0.0428823
609481	1	2	0.0142941
609509	1	2	0.0428823
609779	1	2	0.0142941
609885	1	2	0.0142941
610757	1	2	0.0428823
610775	1	2	0.0142941
610881	1	2	0.0285882
610915	1	2	0.0571763
610921	1	2	0.0285882
611199	1	2	0.0428823
611237	1	2	0.0285882
611241	1	2	0.0428823
611369	1	2	0.0142941
611415	1	2	0.0285882
611479	1	2	0.0428823
611483	1	2	0.0285882
611883	1	2	0.0714704
612093	1	2	0.0285882
612239	1	2	0.0428823
612505	1	2	0.0142941
612645	1	2	0.0285882
612705	1	2	0.0571763
612973	1	2	0.0714704
613357	1	2	0.0428823
613359	1	2	0.0142941
613603	1	2	0.0285882
614193	1	2	0.0142941
614541	1	2	0.0142941
614771	1	2	0.0142941
614815	1	2	0.0285882
614871	1	2	0.0142941
615063	1	2	0.0428823
615461	1	2	0.0285882
615555	1	2	0.114353
615753	1	2	0.0142941
616023	1	2	0.0142941
616105	1	2	0.0428823
616299	1	2	0.0142941
616359	1	2	0.0142941
616573	1	2	0.0142941
617271	1	2	0.0142941
617517	1	2	0.0142941
617649	1	2	0.100059
617841	1	2	0.0285882
618163	1	2	0.0142941
618369	1	2	0.171529
618519	1	2	0.0285882
618713	1	2	0.0142941
618743	1	2	0.0285882
618775	1	2	0.0285882
618783	1	2	0.0142941
618901	1	2	0.0428823
619125	1	2	0.0142941
619179	1	2	0.0428823
619187	1	2	0.0142941
619247	1	2	0.0142941
619249	1	2	0.0428823
619267	1	2	0.0428823
619519	1	2	0.0142941
619711	1	2	0.0142941
619747	1	2	0.0428823
619807	1	2	0.0857645
620123	1	2	0.0142941
620239	1	2	0.0142941
620267	1	2	0.0285882
620273	1	2	0.0142941
620537	1	2	0.0142941
620571	1	2	0.0142941
620581	1	2	0.0142941
620793	1	2	0.0428823
620857	1	2	0.0428823
620899	1	2	0.0142941
621153	1	2	0.0285882
621177	1	2	0.0857645
621493	1	2	0.0571763
621613	1	2	0.0142941
621681	1	2	0.0285882
621731	1	2	0.0142941
621867	1	2	0.0428823
622031	1	2	0.0142941
622293	1	2	0.0285882
622317	1	2	0.0142941
622455	1	2	0.0142941
622469	1	2	0.0142941
622559	1	2	0.0571763
622861	1	2	0.0285882
623013	1	2	0.0142941
[truncated: 101,469 more rows]

## Sheet: dataS15
ID	1 = men; 0 = women	hour from midnight	normalized activity
30559	1	1	0.0800847
47487	1	1	0.0133474
94741	1	1	0.0266949
101863	1	1	0.0533898
108375	1	1	0.0133474
122229	1	1	0.0133474
128919	1	1	0.0133474
153127	1	1	0.0800847
188175	1	1	0.0133474
208167	1	1	0.0266949
218375	1	1	0.0133474
227173	1	1	0.0133474
254009	1	1	0.0133474
256149	1	1	0.0133474
260311	1	1	0.0133474
262169	1	1	0.0133474
269133	1	1	0.0800847
270701	1	1	0.0133474
271981	1	1	0.0133474
275447	1	1	0.0400423
277837	1	1	0.0133474
284259	1	1	0.0266949
287409	1	1	0.0133474
288793	1	1	0.0266949
290205	1	1	0.0133474
295699	1	1	0.0266949
297669	1	1	0.0133474
301665	1	1	0.0133474
306121	1	1	0.0133474
310357	1	1	0.0667372
312947	1	1	0.0266949
313643	1	1	0.0133474
316027	1	1	0.0400423
316277	1	1	0.0400423
316313	1	1	0.0266949
318175	1	1	0.0133474
318573	1	1	0.0133474
319329	1	1	0.0133474
319825	1	1	0.0266949
320891	1	1	0.0133474
320963	1	1	0.0133474
323501	1	1	0.0133474
324827	1	1	0.0266949
326725	1	1	0.0266949
331775	1	1	0.0133474
332759	1	1	0.0266949
333831	1	1	0.0266949
338431	1	1	0.0133474
339627	1	1	0.0266949
339741	1	1	0.0133474
340245	1	1	0.0266949
340613	1	1	0.0266949
341199	1	1	0.0133474
341421	1	1	0.0133474
343203	1	1	0.0266949
345171	1	1	0.0133474
345527	1	1	0.10678
346383	1	1	0.0133474
347473	1	1	0.0133474
347607	1	1	0.0400423
348191	1	1	0.0533898
349671	1	1	0.0133474
349961	1	1	0.0133474
353773	1	1	0.0400423
357541	1	1	0.0266949
358777	1	1	0.0533898
359465	1	1	0.0266949
359831	1	1	0.0133474
362969	1	1	0.0133474
364717	1	1	0.0133474
366419	1	1	0.0133474
366851	1	1	0.0667372
367497	1	1	0.10678
367723	1	1	0.0400423
368441	1	1	0.0133474
368549	1	1	0.0266949
368795	1	1	0.0133474
368987	1	1	0.0400423
369331	1	1	0.0266949
369397	1	1	0.0133474
369421	1	1	0.0133474
370069	1	1	0.0266949
370105	1	1	0.0133474
370241	1	1	0.0266949
370411	1	1	0.0133474
371171	1	1	0.0667372
373151	1	1	0.0400423
373591	1	1	0.0133474
374359	1	1	0.0533898
374791	1	1	0.0133474
374929	1	1	0.0133474
375057	1	1	0.0133474
376579	1	1	0.0133474
378015	1	1	0.0533898
378653	1	1	0.0133474
378905	1	1	0.0667372
379377	1	1	0.0133474
379553	1	1	0.0266949
379653	1	1	0.200212
380697	1	1	0.0934321
381689	1	1	0.120127
382745	1	1	0.0133474
383269	1	1	0.0800847
386101	1	1	0.0533898
387835	1	1	0.0133474
387919	1	1	0.0266949
387929	1	1	0.0133474
388287	1	1	0.0667372
388599	1	1	0.0133474
388801	1	1	0.133474
389099	1	1	0.0133474
390163	1	1	0.0133474
390423	1	1	0.0266949
390615	1	1	0.0133474
390685	1	1	0.0533898
391167	1	1	0.0400423
391341	1	1	0.0133474
393241	1	1	0.0133474
394177	1	1	0.0400423
395179	1	1	0.133474
396215	1	1	0.0266949
397403	1	1	0.0133474
400667	1	1	0.0400423
400693	1	1	0.0800847
400953	1	1	0.0533898
401311	1	1	0.0133474
401539	1	1	0.0266949
401567	1	1	0.0266949
402051	1	1	0.0400423
402973	1	1	0.0133474
403021	1	1	0.0133474
403079	1	1	0.0133474
403737	1	1	0.0266949
404287	1	1	0.253601
406575	1	1	0.0266949
407449	1	1	0.0133474
407667	1	1	0.0266949
407713	1	1	0.0133474
408635	1	1	0.0133474
409155	1	1	0.0133474
410531	1	1	0.0133474
410881	1	1	0.0133474
410993	1	1	0.0400423
411313	1	1	0.0133474
412417	1	1	0.0133474
412451	1	1	0.0133474
412529	1	1	0.0133474
413053	1	1	0.0133474
414299	1	1	0.0133474
414653	1	1	0.0266949
415249	1	1	0.0133474
416299	1	1	0.0133474
416329	1	1	0.0133474
416441	1	1	0.0133474
416715	1	1	0.0133474
416743	1	1	0.0266949
417001	1	1	0.0533898
417109	1	1	0.0400423
417273	1	1	0.0133474
417981	1	1	0.0266949
418077	1	1	0.0133474
418209	1	1	0.0266949
418217	1	1	0.0133474
418803	1	1	0.0266949
419159	1	1	0.0533898
419297	1	1	0.0133474
419369	1	1	0.0266949
419437	1	1	0.0133474
419545	1	1	0.0266949
420313	1	1	0.0266949
420543	1	1	0.0266949
421105	1	1	0.0133474
421903	1	1	0.0133474
422289	1	1	0.0266949
422729	1	1	0.0133474
423009	1	1	0.0533898
423519	1	1	0.0133474
424087	1	1	0.0133474
424323	1	1	0.0533898
424555	1	1	0.0266949
425105	1	1	0.0133474
425855	1	1	0.186864
426095	1	1	0.0133474
427469	1	1	0.0133474
427561	1	1	0.0133474
428193	1	1	0.0667372
429173	1	1	0.0133474
429369	1	1	0.0266949
429471	1	1	0.0266949
429625	1	1	0.0400423
430285	1	1	0.0266949
430709	1	1	0.0133474
432015	1	1	0.0266949
432087	1	1	0.0133474
432139	1	1	0.0133474
432221	1	1	0.0133474
432437	1	1	0.0533898
434193	1	1	0.0133474
434467	1	1	0.0266949
434589	1	1	0.0133474
435167	1	1	0.0133474
435415	1	1	0.0800847
436639	1	1	0.0667372
436649	1	1	0.0133474
437089	1	1	0.0133474
437445	1	1	0.0266949
437891	1	1	0.0133474
438097	1	1	0.0400423
438513	1	1	0.133474
439855	1	1	0.0400423
440849	1	1	0.0133474
440939	1	1	0.0533898
441131	1	1	0.0266949
441433	1	1	0.0400423
441523	1	1	0.0133474
441567	1	1	0.0133474
442205	1	1	0.0133474
443327	1	1	0.0133474
444211	1	1	0.0400423
445037	1	1	0.0266949
445151	1	1	0.0400423
445715	1	1	0.0533898
445803	1	1	0.0934321
446067	1	1	0.0266949
446961	1	1	0.0133474
447345	1	1	0.0533898
447517	1	1	0.0133474
447749	1	1	0.0133474
447771	1	1	0.0133474
447809	1	1	0.0266949
447897	1	1	0.0133474
448029	1	1	0.0266949
448043	1	1	0.0133474
448357	1	1	0.0533898
448829	1	1	0.0266949
449101	1	1	0.0266949
449855	1	1	0.0133474
449865	1	1	0.0133474
450615	1	1	0.0667372
450823	1	1	0.0266949
451219	1	1	0.0133474
452119	1	1	0.0133474
452367	1	1	0.0133474
452415	1	1	0.0667372
452505	1	1	0.0400423
452985	1	1	0.0133474
453037	1	1	0.0266949
453695	1	1	0.0400423
453801	1	1	0.0133474
453903	1	1	0.0133474
454089	1	1	0.10678
454229	1	1	0.0266949
454783	1	1	0.0400423
454935	1	1	0.0533898
454963	1	1	0.0133474
455153	1	1	0.0266949
455517	1	1	0.0133474
455625	1	1	0.0133474
456023	1	1	0.0400423
457533	1	1	0.0133474
457745	1	1	0.0133474
457895	1	1	0.0133474
458009	1	1	0.0133474
458093	1	1	0.0266949
458233	1	1	0.0133474
458553	1	1	0.0266949
458567	1	1	0.0533898
458591	1	1	0.0800847
458597	1	1	0.173517
458641	1	1	0.0266949
458733	1	1	0.0133474
459013	1	1	0.0266949
459179	1	1	0.0133474
459473	1	1	0.0400423
459857	1	1	0.0133474
460043	1	1	0.0133474
460061	1	1	0.0133474
460107	1	1	0.0133474
460421	1	1	0.0133474
460443	1	1	0.0266949
460933	1	1	0.0533898
461141	1	1	0.0266949
461567	1	1	0.0800847
461955	1	1	0.0266949
462487	1	1	0.0133474
462641	1	1	0.0133474
462789	1	1	0.0400423
462805	1	1	0.0133474
463015	1	1	0.0266949
463589	1	1	0.0133474
464291	1	1	0.0133474
465049	1	1	0.0133474
465569	1	1	0.0266949
465613	1	1	0.0533898
466557	1	1	0.0133474
466827	1	1	0.0667372
466857	1	1	0.0266949
467007	1	1	0.0266949
467363	1	1	0.0266949
467499	1	1	0.0266949
467639	1	1	0.0133474
468103	1	1	0.0133474
468107	1	1	0.0133474
468673	1	1	0.0400423
469197	1	1	0.0266949
469829	1	1	0.0400423
469851	1	1	0.0266949
469863	1	1	0.0133474
471059	1	1	0.0133474
471979	1	1	0.0133474
472361	1	1	0.0266949
472447	1	1	0.0133474
472739	1	1	0.0133474
473015	1	1	0.0400423
473391	1	1	0.0133474
473669	1	1	0.0934321
473783	1	1	0.0133474
474579	1	1	0.0533898
474839	1	1	0.0133474
475105	1	1	0.0400423
475239	1	1	0.0133474
475573	1	1	0.0400423
475593	1	1	0.0266949
475807	1	1	0.0934321
475971	1	1	0.0133474
476041	1	1	0.0133474
476215	1	1	0.0133474
476431	1	1	0.0133474
476453	1	1	0.0266949
476495	1	1	0.0800847
476577	1	1	0.0133474
476587	1	1	0.0533898
476691	1	1	0.0133474
476709	1	1	0.0133474
476817	1	1	0.0133474
476977	1	1	0.0934321
478083	1	1	0.0133474
478253	1	1	0.0533898
478785	1	1	0.0133474
479255	1	1	0.0133474
479305	1	1	0.0133474
479335	1	1	0.0533898
479815	1	1	0.120127
479871	1	1	0.0400423
479935	1	1	0.0133474
480095	1	1	0.0400423
480693	1	1	0.0266949
480717	1	1	0.0266949
480791	1	1	0.0667372
480929	1	1	0.0133474
480971	1	1	0.0133474
481041	1	1	0.0667372
481081	1	1	0.0400423
482323	1	1	0.173517
482459	1	1	0.0667372
482463	1	1	0.133474
482777	1	1	0.0133474
482957	1	1	0.0533898
483033	1	1	0.0400423
483163	1	1	0.0266949
483243	1	1	0.0400423
483441	1	1	0.0133474
483463	1	1	0.0133474
483583	1	1	0.0133474
483721	1	1	0.0133474
484331	1	1	0.0133474
484549	1	1	0.0133474
484939	1	1	0.0133474
485323	1	1	0.0133474
485327	1	1	0.0266949
485481	1	1	0.0133474
485623	1	1	0.0266949
485699	1	1	0.0266949
485917	1	1	0.0533898
486397	1	1	0.0533898
486501	1	1	0.0133474
486809	1	1	0.0400423
486953	1	1	0.0133474
487161	1	1	0.0133474
487163	1	1	0.0533898
487965	1	1	0.0934321
488565	1	1	0.0266949
488573	1	1	0.0133474
488641	1	1	0.0133474
488759	1	1	0.0133474
488945	1	1	0.0266949
488949	1	1	0.0400423
488963	1	1	0.0133474
489115	1	1	0.0266949
489199	1	1	0.0133474
489227	1	1	0.0533898
489501	1	1	0.0400423
489579	1	1	0.0266949
489815	1	1	0.0533898
490191	1	1	0.0400423
490229	1	1	0.0400423
490311	1	1	0.0266949
490357	1	1	0.0266949
491013	1	1	0.0133474
491103	1	1	0.0133474
491439	1	1	0.0400423
491549	1	1	0.0133474
491671	1	1	0.0133474
491681	1	1	0.0533898
491999	1	1	0.0400423
492023	1	1	0.160169
492127	1	1	0.0266949
492537	1	1	0.0133474
492753	1	1	0.0133474
493059	1	1	0.10678
493093	1	1	0.0133474
493143	1	1	0.0133474
493229	1	1	0.0133474
493237	1	1	0.0133474
493467	1	1	0.0133474
493603	1	1	0.0133474
493669	1	1	0.0800847
493675	1	1	0.0266949
494249	1	1	0.0400423
494275	1	1	0.0934321
494305	1	1	0.133474
494991	1	1	0.0133474
494999	1	1	0.0133474
495045	1	1	0.0133474
495365	1	1	0.0133474
495583	1	1	0.0133474
495873	1	1	0.0400423
496081	1	1	0.0266949
496211	1	1	0.0266949
496319	1	1	0.0800847
496523	1	1	0.0667372
496545	1	1	0.0266949
496911	1	1	0.0133474
497105	1	1	0.0400423
497179	1	1	0.0133474
497251	1	1	0.0400423
497279	1	1	0.0800847
497399	1	1	0.0266949
497423	1	1	0.0133474
497613	1	1	0.0133474
497813	1	1	0.0266949
498003	1	1	0.0266949
498171	1	1	0.10678
498435	1	1	0.0266949
498511	1	1	0.0133474
498647	1	1	0.0800847
498711	1	1	0.0133474
500003	1	1	0.200212
500141	1	1	0.0133474
500145	1	1	0.0266949
500189	1	1	0.0400423
500227	1	1	0.0133474
500787	1	1	0.160169
501093	1	1	0.0133474
501099	1	1	0.0934321
501133	1	1	0.0800847
501157	1	1	0.10678
501337	1	1	0.0400423
501449	1	1	0.0266949
501549	1	1	0.0266949
501599	1	1	0.0400423
502187	1	1	0.0133474
502309	1	1	0.0533898
502549	1	1	0.0800847
502589	1	1	0.0667372
502849	1	1	0.0133474
502885	1	1	0.0266949
502921	1	1	0.0266949
503203	1	1	0.0533898
503325	1	1	0.0133474
503743	1	1	0.0133474
504883	1	1	0.0400423
505263	1	1	0.0266949
505347	1	1	0.0133474
505507	1	1	0.0266949
505641	1	1	0.0400423
505661	1	1	0.0667372
506409	1	1	0.0133474
506645	1	1	0.0133474
506655	1	1	0.0133474
506709	1	1	0.0934321
506767	1	1	0.0266949
507039	1	1	0.0133474
507183	1	1	0.0133474
507669	1	1	0.0133474
507765	1	1	0.0133474
507973	1	1	0.0133474
508155	1	1	0.0266949
508339	1	1	0.0133474
508369	1	1	0.0133474
508505	1	1	0.0133474
508711	1	1	0.0266949
509195	1	1	0.0133474
510167	1	1	0.0266949
510261	1	1	0.0400423
510393	1	1	0.0266949
510703	1	1	0.133474
511133	1	1	0.0266949
511155	1	1	0.0400423
511393	1	1	0.0133474
511397	1	1	0.0133474
511495	1	1	0.0133474
511743	1	1	0.0266949
511775	1	1	0.0266949
512085	1	1	0.0133474
512101	1	1	0.200212
512339	1	1	0.0133474
512649	1	1	0.0133474
512837	1	1	0.0934321
512839	1	1	0.0133474
512865	1	1	0.0133474
513095	1	1	0.0133474
513099	1	1	0.0266949
513615	1	1	0.0133474
513617	1	1	0.0266949
514019	1	1	0.0400423
514021	1	1	0.0133474
514111	1	1	0.0133474
514191	1	1	0.0133474
514263	1	1	0.0266949
514299	1	1	0.0400423
514821	1	1	0.0800847
514931	1	1	0.200212
515265	1	1	0.0133474
515407	1	1	0.0133474
515885	1	1	0.0133474
515961	1	1	0.0133474
516049	1	1	0.0133474
516137	1	1	0.0533898
516483	1	1	0.0133474
517817	1	1	0.0266949
517883	1	1	0.0266949
519267	1	1	0.0133474
520321	1	1	0.0133474
521027	1	1	0.0400423
521101	1	1	0.120127
521513	1	1	0.0533898
521579	1	1	0.0266949
521787	1	1	0.0133474
521817	1	1	0.0266949
522139	1	1	0.0133474
522163	1	1	0.0133474
522241	1	1	0.0266949
523061	1	1	0.0800847
523107	1	1	0.0133474
523457	1	1	0.0266949
523677	1	1	0.0800847
523923	1	1	0.0533898
524107	1	1	0.0133474
524443	1	1	0.0133474
524917	1	1	0.0533898
524977	1	1	0.120127
525061	1	1	0.0133474
525065	1	1	0.0133474
525091	1	1	0.0133474
525115	1	1	0.0133474
525455	1	1	0.0934321
525547	1	1	0.0400423
525603	1	1	0.0133474
526099	1	1	0.0266949
526123	1	1	0.0667372
526253	1	1	0.0133474
526271	1	1	0.0133474
526331	1	1	0.0133474
526341	1	1	0.0133474
526349	1	1	0.0133474
526611	1	1	0.0934321
526629	1	1	0.0133474
526653	1	1	0.0133474
526663	1	1	0.0400423
526729	1	1	0.0266949
526773	1	1	0.0400423
526775	1	1	0.0133474
526839	1	1	0.0133474
527515	1	1	0.0133474
527579	1	1	0.0400423
527709	1	1	0.0400423
527843	1	1	0.0133474
527973	1	1	0.0266949
528261	1	1	0.133474
528335	1	1	0.0133474
528337	1	1	0.0133474
528713	1	1	0.0133474
528785	1	1	0.0133474
528795	1	1	0.0133474
529671	1	1	0.0133474
530249	1	1	0.0133474
530371	1	1	0.0133474
530437	1	1	0.0133474
530801	1	1	0.0133474
532389	1	1	0.0133474
532703	1	1	0.0133474
533983	1	1	0.0400423
534015	1	1	0.0266949
535187	1	1	0.0533898
535341	1	1	0.0133474
535419	1	1	0.0133474
535519	1	1	0.0133474
535597	1	1	0.0133474
535865	1	1	0.0934321
536167	1	1	0.0400423
536813	1	1	0.0400423
536827	1	1	0.0133474
537037	1	1	0.0266949
537043	1	1	0.146822
537049	1	1	0.0400423
537237	1	1	0.0266949
537641	1	1	0.0133474
537729	1	1	0.0533898
537879	1	1	0.0266949
538137	1	1	0.0533898
538283	1	1	0.0133474
538425	1	1	0.0266949
538557	1	1	0.0533898
538675	1	1	0.0133474
538949	1	1	0.0133474
538985	1	1	0.0266949
539133	1	1	0.0266949
539135	1	1	0.0400423
539663	1	1	0.0266949
539669	1	1	0.0533898
539711	1	1	0.0133474
540579	1	1	0.0266949
540663	1	1	0.0133474
540683	1	1	0.0400423
540693	1	1	0.0133474
540811	1	1	0.0133474
540815	1	1	0.0800847
540839	1	1	0.0133474
540849	1	1	0.0133474
540993	1	1	0.0400423
541087	1	1	0.0133474
541101	1	1	0.0133474
541197	1	1	0.0400423
541205	1	1	0.0266949
541345	1	1	0.0934321
541435	1	1	0.0266949
541679	1	1	0.0266949
541793	1	1	0.0133474
541931	1	1	0.0533898
542061	1	1	0.0133474
542455	1	1	0.0133474
542509	1	1	0.0400423
542607	1	1	0.0133474
542635	1	1	0.0133474
542757	1	1	0.0133474
543011	1	1	0.0800847
543015	1	1	0.0400423
543127	1	1	0.0133474
543133	1	1	0.0266949
543163	1	1	0.0133474
543203	1	1	0.0934321
543229	1	1	0.0133474
543253	1	1	0.0533898
543389	1	1	0.0133474
543461	1	1	0.0133474
543595	1	1	0.146822
544065	1	1	0.0133474
544191	1	1	0.0133474
544315	1	1	0.0667372
544341	1	1	0.0133474
544435	1	1	0.0133474
544453	1	1	0.0800847
544541	1	1	0.0800847
544625	1	1	0.0400423
544825	1	1	0.0133474
545007	1	1	0.0266949
545091	1	1	0.0800847
545177	1	1	0.0266949
545257	1	1	0.0133474
545589	1	1	0.0133474
545679	1	1	0.0133474
545817	1	1	0.0400423
545847	1	1	0.0133474
545869	1	1	0.0133474
545989	1	1	0.0266949
546169	1	1	0.0133474
546193	1	1	0.0133474
546527	1	1	0.0400423
546747	1	1	0.0133474
546753	1	1	0.0934321
546901	1	1	0.120127
546909	1	1	0.0133474
546957	1	1	0.0133474
546979	1	1	0.0133474
547207	1	1	0.0133474
547325	1	1	0.0133474
547379	1	1	0.0133474
547381	1	1	0.0533898
547443	1	1	0.0133474
547581	1	1	0.0400423
547595	1	1	0.0400423
547665	1	1	0.120127
547839	1	1	0.0266949
547907	1	1	0.0133474
547951	1	1	0.0800847
548133	1	1	0.0400423
548353	1	1	0.0133474
548665	1	1	0.0133474
548859	1	1	0.0133474
548867	1	1	0.0400423
548871	1	1	0.0133474
549193	1	1	0.0133474
549227	1	1	0.0133474
549875	1	1	0.0400423
550011	1	1	0.0133474
550435	1	1	0.0133474
550803	1	1	0.0133474
550841	1	1	0.0533898
550859	1	1	0.0133474
550867	1	1	0.0266949
551299	1	1	0.0667372
551455	1	1	0.0133474
552167	1	1	0.0133474
552971	1	1	0.0133474
552983	1	1	0.0133474
553045	1	1	0.0133474
553083	1	1	0.0133474
553293	1	1	0.0667372
553787	1	1	0.0133474
553789	1	1	0.0133474
553807	1	1	0.0533898
553855	1	1	0.0266949
553973	1	1	0.0400423
554167	1	1	0.0133474
554339	1	1	0.0133474
554357	1	1	0.0133474
554421	1	1	0.0133474
554597	1	1	0.0133474
554619	1	1	0.0133474
554695	1	1	0.0133474
554697	1	1	0.0266949
554781	1	1	0.0266949
554797	1	1	0.0133474
554829	1	1	0.0400423
555459	1	1	0.0133474
555503	1	1	0.0667372
555561	1	1	0.0266949
555641	1	1	0.0133474
556065	1	1	0.0133474
556201	1	1	0.0133474
556453	1	1	0.0266949
556607	1	1	0.0133474
556793	1	1	0.0266949
556813	1	1	0.0533898
557213	1	1	0.0266949
557299	1	1	0.0266949
557421	1	1	0.0266949
557539	1	1	0.0533898
557975	1	1	0.0133474
558033	1	1	0.0934321
558037	1	1	0.0266949
558339	1	1	0.0133474
558441	1	1	0.10678
558475	1	1	0.0133474
558489	1	1	0.0266949
558689	1	1	0.0266949
558985	1	1	0.0133474
559417	1	1	0.0133474
559911	1	1	0.0533898
560001	1	1	0.0266949
560455	1	1	0.0266949
560559	1	1	0.0133474
560853	1	1	0.0133474
561233	1	1	0.0266949
561417	1	1	0.0400423
561735	1	1	0.0133474
561771	1	1	0.0133474
562323	1	1	0.0133474
562335	1	1	0.0266949
562531	1	1	0.0133474
562609	1	1	0.0133474
562681	1	1	0.0400423
562905	1	1	0.0266949
563005	1	1	0.0133474
563075	1	1	0.0133474
563079	1	1	0.0133474
563093	1	1	0.0533898
563211	1	1	0.0133474
563235	1	1	0.146822
563359	1	1	0.0400423
563379	1	1	0.0667372
563427	1	1	0.0133474
563539	1	1	0.0400423
563671	1	1	0.0533898
563737	1	1	0.0133474
563903	1	1	0.0266949
564051	1	1	0.0266949
564105	1	1	0.0133474
564127	1	1	0.0533898
564281	1	1	0.0400423
564295	1	1	0.0133474
564371	1	1	0.0266949
564429	1	1	0.0400423
564455	1	1	0.0133474
564777	1	1	0.0266949
564823	1	1	0.0133474
564905	1	1	0.0133474
564907	1	1	0.0266949
565043	1	1	0.0533898
565045	1	1	0.0133474
565159	1	1	0.0133474
565177	1	1	0.0800847
565345	1	1	0.0266949
565347	1	1	0.0400423
565387	1	1	0.0133474
565393	1	1	0.0133474
565419	1	1	0.0133474
565539	1	1	0.0667372
565593	1	1	0.173517
565597	1	1	0.0133474
565815	1	1	0.0533898
565817	1	1	0.0133474
565849	1	1	0.0133474
566041	1	1	0.0133474
566081	1	1	0.0133474
566233	1	1	0.0266949
566259	1	1	0.0133474
566271	1	1	0.0400423
566711	1	1	0.10678
566739	1	1	0.10678
566753	1	1	0.0133474
566847	1	1	0.0400423
566897	1	1	0.0133474
567145	1	1	0.0266949
567251	1	1	0.0133474
567287	1	1	0.0266949
567643	1	1	0.0133474
567671	1	1	0.0266949
567697	1	1	0.0133474
567723	1	1	0.0266949
567807	1	1	0.0266949
567893	1	1	0.0133474
568079	1	1	0.0266949
568223	1	1	0.0133474
568627	1	1	0.0133474
568697	1	1	0.0133474
568889	1	1	0.0133474
569085	1	1	0.0400423
569139	1	1	0.0133474
570001	1	1	0.0266949
570197	1	1	0.0133474
570569	1	1	0.0133474
570967	1	1	0.0133474
571547	1	1	0.0133474
571693	1	1	0.0266949
571949	1	1	0.0400423
571953	1	1	0.0133474
572173	1	1	0.0400423
572553	1	1	0.0533898
572973	1	1	0.0266949
572977	1	1	0.266949
573287	1	1	0.0400423
573641	1	1	0.0266949
573653	1	1	0.0133474
573747	1	1	0.0266949
573781	1	1	0.0133474
574399	1	1	0.10678
574435	1	1	0.0133474
574595	1	1	0.0266949
574639	1	1	0.0133474
574791	1	1	0.0266949
574855	1	1	0.0266949
574933	1	1	0.0133474
575079	1	1	0.0266949
575095	1	1	0.0133474
575133	1	1	0.0133474
575201	1	1	0.0133474
575261	1	1	0.0266949
575321	1	1	0.266949
575859	1	1	0.0400423
575963	1	1	0.0133474
576055	1	1	0.0133474
576143	1	1	0.0133474
576171	1	1	0.0266949
576231	1	1	0.0800847
576309	1	1	0.0800847
576327	1	1	0.0133474
576363	1	1	0.0266949
576365	1	1	0.0133474
576417	1	1	0.0266949
576423	1	1	0.0133474
576427	1	1	0.0133474
576509	1	1	0.0133474
576515	1	1	0.0266949
576995	1	1	0.0266949
577073	1	1	0.0400423
577337	1	1	0.0266949
577343	1	1	0.0533898
577369	1	1	0.0133474
577623	1	1	0.0133474
577685	1	1	0.0533898
577729	1	1	0.0133474
577765	1	1	0.0533898
577767	1	1	0.0133474
577851	1	1	0.0133474
577869	1	1	0.0400423
577941	1	1	0.0133474
577991	1	1	0.0400423
578331	1	1	0.0266949
578359	1	1	0.0133474
578459	1	1	0.0133474
578533	1	1	0.0133474
578639	1	1	0.0133474
578813	1	1	0.0133474
578873	1	1	0.0266949
578945	1	1	0.0400423
578965	1	1	0.0133474
579155	1	1	0.0133474
579233	1	1	0.0133474
579275	1	1	0.0266949
579401	1	1	0.0133474
579477	1	1	0.0266949
579491	1	1	0.0133474
579557	1	1	0.0133474
579733	1	1	0.0133474
579849	1	1	0.0133474
579895	1	1	0.0266949
579901	1	1	0.0400423
579981	1	1	0.0266949
580021	1	1	0.0133474
580641	1	1	0.0266949
580705	1	1	0.0266949
580751	1	1	0.0266949
580755	1	1	0.0133474
580859	1	1	0.0400423
580877	1	1	0.0133474
581085	1	1	0.0133474
581255	1	1	0.0133474
581293	1	1	0.0400423
581569	1	1	0.0266949
581583	1	1	0.0266949
581621	1	1	0.0400423
581677	1	1	0.0133474
581699	1	1	0.0400423
581929	1	1	0.0133474
581959	1	1	0.0266949
582021	1	1	0.0266949
582101	1	1	0.0800847
582133	1	1	0.0800847
582483	1	1	0.0266949
582533	1	1	0.0533898
582549	1	1	0.0266949
582557	1	1	0.0400423
582577	1	1	0.0266949
582645	1	1	0.240254
583023	1	1	0.0266949
583065	1	1	0.0133474
583069	1	1	0.0400423
583257	1	1	0.0133474
583287	1	1	0.0133474
583323	1	1	0.10678
583525	1	1	0.0400423
583531	1	1	0.0133474
583561	1	1	0.0133474
583625	1	1	0.0400423
583687	1	1	0.0133474
583771	1	1	0.0133474
583813	1	1	0.0133474
583837	1	1	0.0133474
583853	1	1	0.0133474
583917	1	1	0.0400423
584001	1	1	0.0400423
584025	1	1	0.0133474
584141	1	1	0.0133474
584199	1	1	0.0266949
584213	1	1	0.0266949
584325	1	1	0.0133474
584393	1	1	0.0133474
584747	1	1	0.0133474
585031	1	1	0.0400423
585217	1	1	0.0934321
585467	1	1	0.120127
585807	1	1	0.0266949
585841	1	1	0.0133474
586239	1	1	0.0400423
586257	1	1	0.0800847
586273	1	1	0.0133474
586367	1	1	0.0133474
586375	1	1	0.0667372
587007	1	1	0.0266949
587519	1	1	0.0133474
588023	1	1	0.0266949
588053	1	1	0.0400423
588273	1	1	0.0400423
588425	1	1	0.0400423
588431	1	1	0.0400423
588595	1	1	0.0800847
588815	1	1	0.0266949
588855	1	1	0.0266949
589051	1	1	0.0400423
589095	1	1	0.0266949
589121	1	1	0.0400423
589369	1	1	0.0133474
589469	1	1	0.0266949
589497	1	1	0.0133474
589863	1	1	0.0133474
589953	1	1	0.0133474
590845	1	1	0.0133474
591267	1	1	0.0133474
591307	1	1	0.0133474
591415	1	1	0.0133474
591513	1	1	0.0133474
591829	1	1	0.0133474
591841	1	1	0.0533898
591849	1	1	0.0934321
591851	1	1	0.0133474
592087	1	1	0.0133474
592423	1	1	0.0133474
592429	1	1	0.0133474
592459	1	1	0.0133474
592471	1	1	0.0133474
592643	1	1	0.0133474
592859	1	1	0.0133474
592897	1	1	0.0400423
593377	1	1	0.0400423
593417	1	1	0.0133474
593701	1	1	0.0133474
593949	1	1	0.0133474
594039	1	1	0.0133474
594189	1	1	0.0133474
594443	1	1	0.0133474
594471	1	1	0.0133474
594483	1	1	0.0266949
594501	1	1	0.0133474
594531	1	1	0.0133474
594555	1	1	0.0667372
594617	1	1	0.0133474
594635	1	1	0.0400423
594643	1	1	0.0133474
594677	1	1	0.0533898
594765	1	1	0.0133474
594845	1	1	0.0934321
594853	1	1	0.0133474
594915	1	1	0.0133474
595405	1	1	0.0133474
595549	1	1	0.0400423
595605	1	1	0.0133474
595657	1	1	0.0266949
595681	1	1	0.0133474
595689	1	1	0.0133474
595703	1	1	0.10678
595837	1	1	0.0133474
595843	1	1	0.0133474
596173	1	1	0.0133474
596399	1	1	0.0133474
596437	1	1	0.0266949
596513	1	1	0.0266949
596679	1	1	0.0266949
596799	1	1	0.0133474
596831	1	1	0.0133474
596871	1	1	0.0400423
597093	1	1	0.0266949
597117	1	1	0.0400423
597123	1	1	0.0400423
597295	1	1	0.0266949
597329	1	1	0.0133474
597331	1	1	0.0266949
597335	1	1	0.0133474
597339	1	1	0.0133474
597451	1	1	0.0133474
597465	1	1	0.0400423
597537	1	1	0.0266949
597553	1	1	0.0133474
597823	1	1	0.0400423
597925	1	1	0.0133474
598103	1	1	0.0266949
598261	1	1	0.0133474
598315	1	1	0.0266949
598331	1	1	0.0133474
598589	1	1	0.0133474
598711	1	1	0.0266949
598825	1	1	0.0400423
599015	1	1	0.0400423
599029	1	1	0.0133474
599291	1	1	0.0400423
599461	1	1	0.0133474
599505	1	1	0.0533898
599509	1	1	0.10678
599607	1	1	0.0133474
599623	1	1	0.0266949
599739	1	1	0.0133474
599759	1	1	0.0400423
599887	1	1	0.0533898
600081	1	1	0.0133474
600087	1	1	0.0133474
600143	1	1	0.0133474
600633	1	1	0.0266949
600637	1	1	0.0133474
600715	1	1	0.0133474
600799	1	1	0.0266949
600833	1	1	0.0400423
600885	1	1	0.0133474
600903	1	1	0.0133474
601007	1	1	0.10678
601171	1	1	0.0133474
601677	1	1	0.0133474
601729	1	1	0.0266949
601851	1	1	0.0533898
602203	1	1	0.0133474
602661	1	1	0.0266949
602663	1	1	0.0266949
602721	1	1	0.0133474
602793	1	1	0.0400423
602887	1	1	0.0133474
603747	1	1	0.0133474
603755	1	1	0.0266949
603787	1	1	0.0934321
603963	1	1	0.0133474
604019	1	1	0.10678
604115	1	1	0.0133474
604463	1	1	0.0133474
604585	1	1	0.0133474
604635	1	1	0.0133474
604659	1	1	0.0133474
604771	1	1	0.0400423
604887	1	1	0.0266949
604899	1	1	0.0800847
604933	1	1	0.0266949
604989	1	1	0.0266949
605075	1	1	0.0133474
605439	1	1	0.0934321
605511	1	1	0.0133474
605529	1	1	0.0133474
605639	1	1	0.0133474
605643	1	1	0.0400423
605657	1	1	0.0400423
605677	1	1	0.0133474
605835	1	1	0.0133474
605839	1	1	0.0133474
605851	1	1	0.0133474
606139	1	1	0.0133474
606149	1	1	0.0133474
606155	1	1	0.0533898
606161	1	1	0.0400423
606197	1	1	0.0266949
606225	1	1	0.0133474
606793	1	1	0.0400423
608637	1	1	0.0133474
608669	1	1	0.0533898
609127	1	1	0.0133474
609509	1	1	0.0266949
610671	1	1	0.0934321
610681	1	1	0.0266949
610853	1	1	0.0133474
610915	1	1	0.0133474
610921	1	1	0.0934321
611145	1	1	0.0133474
611237	1	1	0.0133474
611241	1	1	0.0266949
611301	1	1	0.0266949
611369	1	1	0.10678
611479	1	1	0.0400423
611483	1	1	0.0533898
611841	1	1	0.0133474
611883	1	1	0.0400423
611975	1	1	0.0266949
612041	1	1	0.0133474
612223	1	1	0.0266949
612357	1	1	0.0266949
612607	1	1	0.0133474
612621	1	1	0.0266949
612645	1	1	0.0667372
612679	1	1	0.0400423
612713	1	1	0.0667372
612819	1	1	0.0133474
612839	1	1	0.0133474
612997	1	1	0.0266949
613125	1	1	0.0133474
613313	1	1	0.0133474
613357	1	1	0.0133474
613603	1	1	0.0133474
614009	1	1	0.0133474
614041	1	1	0.0133474
614093	1	1	0.173517
614193	1	1	0.0667372
614683	1	1	0.0133474
614771	1	1	0.0133474
614775	1	1	0.0533898
614871	1	1	0.0133474
614923	1	1	0.0133474
614935	1	1	0.0266949
615005	1	1	0.0133474
615093	1	1	0.0266949
615555	1	1	0.160169
615753	1	1	0.0266949
616023	1	1	0.0133474
616105	1	1	0.0667372
616265	1	1	0.0133474
616267	1	1	0.0400423
616421	1	1	0.0266949
616433	1	1	0.0266949
616437	1	1	0.0266949
617369	1	1	0.0133474
617649	1	1	0.0133474
617709	1	1	0.0266949
617737	1	1	0.173517
618029	1	1	0.0133474
618231	1	1	0.0133474
618305	1	1	0.0133474
618361	1	1	0.0266949
618369	1	1	0.10678
618467	1	1	0.0133474
618639	1	1	0.0133474
618713	1	1	0.0266949
618753	1	1	0.0133474
618779	1	1	0.0533898
618851	1	1	0.0400423
618883	1	1	0.0266949
618961	1	1	0.0266949
618979	1	1	0.0400423
618983	1	1	0.0133474
619107	1	1	0.0133474
619179	1	1	0.0133474
619187	1	1	0.0133474
619247	1	1	0.0133474
619297	1	1	0.0533898
619309	1	1	0.0133474
619381	1	1	0.0266949
619401	1	1	0.0266949
619519	1	1	0.0133474
619713	1	1	0.0266949
619807	1	1	0.0133474
620051	1	1	0.0266949
620123	1	1	0.0133474
620191	1	1	0.0133474
620267	1	1	0.0667372
620537	1	1	0.0133474
620825	1	1	0.0266949
620857	1	1	0.0400423
620871	1	1	0.120127
621023	1	1	0.0266949
621041	1	1	0.0133474
621277	1	1	0.0133474
621493	1	1	0.0800847
621613	1	1	0.0266949
622047	1	1	0.0133474
622127	1	1	0.0400423
622301	1	1	0.0266949
30559	1	2	0.0800847
105259	1	2	0.0266949
153127	1	2	0.0133474
188175	1	2	0.0266949
218375	1	2	0.0133474
234947	1	2	0.0266949
251257	1	2	0.0133474
255317	1	2	0.0133474
256149	1	2	0.0133474
264943	1	2	0.0133474
266367	1	2	0.0133474
269133	1	2	0.0533898
272895	1	2	0.0133474
277763	1	2	0.0133474
278399	1	2	0.0133474
283545	1	2	0.0266949
284259	1	2	0.0800847
292673	1	2	0.0133474
295699	1	2	0.0934321
295917	1	2	0.0133474
306575	1	2	0.0133474
310357	1	2	0.0133474
311097	1	2	0.0133474
312947	1	2	0.0133474
315827	1	2	0.0133474
316277	1	2	0.0533898
316313	1	2	0.0400423
318563	1	2	0.0133474
319329	1	2	0.0266949
323501	1	2	0.0266949
326163	1	2	0.0266949
326725	1	2	0.0400423
340041	1	2	0.0133474
340245	1	2	0.0533898
340515	1	2	0.0133474
340613	1	2	0.0133474
345527	1	2	0.0800847
347607	1	2	0.0266949
350269	1	2	0.0133474
352633	1	2	0.0133474
353773	1	2	0.0667372
356055	1	2	0.0266949
356557	1	2	0.0266949
358777	1	2	0.0266949
359003	1	2	0.0133474
360929	1	2	0.0133474
361539	1	2	0.0133474
361571	1	2	0.0133474
364717	1	2	0.0133474
367497	1	2	0.120127
368987	1	2	0.0266949
369029	1	2	0.0133474
369241	1	2	0.0266949
369331	1	2	0.0133474
369667	1	2	0.0133474
370069	1	2	0.0133474
370241	1	2	0.0133474
370411	1	2	0.0133474
371171	1	2	0.0400423
373665	1	2	0.0133474
374359	1	2	0.0133474
378015	1	2	0.0400423
378653	1	2	0.0133474
378905	1	2	0.0133474
379377	1	2	0.0133474
379553	1	2	0.0400423
379619	1	2	0.0133474
379653	1	2	0.200212
380697	1	2	0.0533898
381689	1	2	0.0266949
382745	1	2	0.0800847
383129	1	2	0.0533898
383269	1	2	0.0934321
386977	1	2	0.0133474
387029	1	2	0.0133474
387047	1	2	0.0133474
387919	1	2	0.0133474
388287	1	2	0.120127
388599	1	2	0.0266949
388801	1	2	0.120127
390685	1	2	0.0800847
391167	1	2	0.0400423
394147	1	2	0.0133474
394463	1	2	0.0133474
395179	1	2	0.10678
395451	1	2	0.0266949
400667	1	2	0.0400423
400693	1	2	0.0266949
400953	1	2	0.0800847
401539	1	2	0.0533898
401567	1	2	0.0266949
402227	1	2	0.0266949
403021	1	2	0.0133474
403737	1	2	0.0266949
404287	1	2	0.0133474
407667	1	2	0.0133474
407713	1	2	0.0133474
408599	1	2	0.0400423
408635	1	2	0.0133474
410993	1	2	0.0266949
412451	1	2	0.0266949
413053	1	2	0.0133474
414299	1	2	0.0133474
414653	1	2	0.0667372
415913	1	2	0.0266949
416329	1	2	0.0266949
416341	1	2	0.0266949
416715	1	2	0.0133474
417001	1	2	0.0533898
417109	1	2	0.0934321
418803	1	2	0.0266949
419159	1	2	0.0133474
420313	1	2	0.0133474
421105	1	2	0.0133474
422729	1	2	0.0133474
423009	1	2	0.0800847
423677	1	2	0.0533898
424323	1	2	0.0266949
424555	1	2	0.0667372
425105	1	2	0.0133474
425223	1	2	0.0133474
425267	1	2	0.0266949
425737	1	2	0.0133474
425855	1	2	0.0533898
427197	1	2	0.0133474
428193	1	2	0.0533898
429313	1	2	0.0133474
429625	1	2	0.10678
430709	1	2	0.0133474
432139	1	2	0.0533898
432221	1	2	0.0133474
432437	1	2	0.0400423
432733	1	2	0.0133474
433553	1	2	0.0133474
434193	1	2	0.0133474
434467	1	2	0.0133474
434555	1	2	0.0133474
436639	1	2	0.0266949
436649	1	2	0.0133474
437269	1	2	0.0133474
437445	1	2	0.0133474
438097	1	2	0.0266949
438513	1	2	0.10678
440149	1	2	0.0133474
440939	1	2	0.0133474
441433	1	2	0.0266949
441567	1	2	0.0266949
444123	1	2	0.0133474
444831	1	2	0.0133474
445715	1	2	0.0266949
445803	1	2	0.0533898
446067	1	2	0.0133474
447013	1	2	0.0133474
447345	1	2	0.10678
447517	1	2	0.0133474
447749	1	2	0.0133474
447897	1	2	0.0133474
448029	1	2	0.0133474
448357	1	2	0.0667372
448373	1	2	0.0133474
449101	1	2	0.0266949
449405	1	2	0.0266949
449855	1	2	0.0266949
449907	1	2	0.0133474
450615	1	2	0.0266949
451219	1	2	0.0266949
452119	1	2	0.0133474
452415	1	2	0.0800847
453695	1	2	0.0266949
453801	1	2	0.0400423
454089	1	2	0.0934321
454783	1	2	0.0266949
454935	1	2	0.0133474
454963	1	2	0.0133474
455625	1	2	0.0266949
457387	1	2	0.0133474
457429	1	2	0.0400423
457567	1	2	0.0133474
458093	1	2	0.0400423
458567	1	2	0.0133474
458591	1	2	0.0133474
458597	1	2	0.0133474
458641	1	2	0.0133474
459013	1	2	0.0266949
459179	1	2	0.0133474
459325	1	2	0.0133474
460125	1	2	0.0133474
460933	1	2	0.0533898
461567	1	2	0.0400423
462789	1	2	0.0266949
462805	1	2	0.0400423
463015	1	2	0.0133474
464291	1	2	0.0266949
466827	1	2	0.0266949
467007	1	2	0.0133474
467081	1	2	0.0133474
467363	1	2	0.0266949
467499	1	2	0.0133474
468387	1	2	0.0133474
468747	1	2	0.0133474
469197	1	2	0.0266949
469829	1	2	0.0266949
470641	1	2	0.0133474
470783	1	2	0.0133474
472011	1	2	0.0133474
472361	1	2	0.0133474
473015	1	2	0.0800847
473259	1	2	0.0533898
473669	1	2	0.0400423
474879	1	2	0.0266949
475239	1	2	0.0133474
475593	1	2	0.0133474
475807	1	2	0.0533898
476453	1	2	0.0133474
476495	1	2	0.0266949
476559	1	2	0.0133474
476587	1	2	0.0133474
476709	1	2	0.0133474
476793	1	2	0.0133474
476977	1	2	0.0133474
477937	1	2	0.0133474
478071	1	2	0.0400423
478253	1	2	0.0133474
478281	1	2	0.0133474
479335	1	2	0.0934321
479815	1	2	0.10678
479871	1	2	0.0400423
480717	1	2	0.0266949
480971	1	2	0.0133474
482323	1	2	0.0533898
482463	1	2	0.120127
482777	1	2	0.0266949
483033	1	2	0.0400423
483087	1	2	0.0133474
483243	1	2	0.0266949
483441	1	2	0.0533898
483709	1	2	0.0266949
483769	1	2	0.0400423
484549	1	2	0.0133474
485003	1	2	0.0266949
485323	1	2	0.0533898
485481	1	2	0.0266949
485699	1	2	0.0133474
485917	1	2	0.0400423
486397	1	2	0.0133474
486625	1	2	0.0266949
487161	1	2	0.0133474
487163	1	2	0.0266949
487965	1	2	0.0667372
488245	1	2	0.0133474
488573	1	2	0.0133474
488739	1	2	0.0133474
488945	1	2	0.0266949
489045	1	2	0.0266949
489119	1	2	0.0133474
489499	1	2	0.0266949
489579	1	2	0.0533898
489815	1	2	0.0400423
490191	1	2	0.0133474
490229	1	2	0.0266949
490311	1	2	0.0133474
490357	1	2	0.0133474
491439	1	2	0.0266949
491999	1	2	0.0133474
492023	1	2	0.133474
492127	1	2	0.0667372
492231	1	2	0.0133474
492239	1	2	0.0266949
492537	1	2	0.0133474
493059	1	2	0.0800847
493237	1	2	0.0266949
493603	1	2	0.0133474
493669	1	2	0.0133474
493675	1	2	0.0133474
493805	1	2	0.0133474
493885	1	2	0.0133474
494099	1	2	0.0133474
494249	1	2	0.0133474
494275	1	2	0.0667372
494305	1	2	0.146822
494671	1	2	0.0266949
494999	1	2	0.0133474
495365	1	2	0.0133474
495873	1	2	0.0133474
496319	1	2	0.0533898
496523	1	2	0.0133474
496525	1	2	0.0133474
496545	1	2	0.0133474
497027	1	2	0.0133474
497279	1	2	0.0400423
497613	1	2	0.0133474
498171	1	2	0.0533898
498647	1	2	0.0400423
499587	1	2	0.0133474
500003	1	2	0.0133474
500189	1	2	0.0667372
500227	1	2	0.0133474
500317	1	2	0.0133474
500787	1	2	0.0533898
501099	1	2	0.0133474
501133	1	2	0.0533898
501157	1	2	0.133474
501369	1	2	0.0133474
501449	1	2	0.0133474
501549	1	2	0.0400423
501599	1	2	0.0266949
502549	1	2	0.0533898
502589	1	2	0.0266949
502849	1	2	0.0133474
502921	1	2	0.0133474
502947	1	2	0.0266949
503203	1	2	0.10678
503325	1	2	0.0133474
503383	1	2	0.0133474
503389	1	2	0.0133474
503743	1	2	0.0533898
503851	1	2	0.0266949
504883	1	2	0.0266949
505263	1	2	0.0133474
505347	1	2	0.0133474
505417	1	2	0.0400423
505507	1	2	0.0400423
505661	1	2	0.0667372
506409	1	2	0.0533898
506557	1	2	0.0133474
506709	1	2	0.0533898
506759	1	2	0.0133474
506767	1	2	0.0133474
506991	1	2	0.0266949
507587	1	2	0.0133474
508155	1	2	0.0133474
508247	1	2	0.0133474
508711	1	2	0.0133474
510261	1	2	0.0133474
510703	1	2	0.200212
511155	1	2	0.0133474
511393	1	2	0.0133474
511397	1	2	0.0266949
511657	1	2	0.0133474
511743	1	2	0.0266949
512101	1	2	0.0800847
512649	1	2	0.0266949
512837	1	2	0.0533898
512839	1	2	0.0133474
512865	1	2	0.0133474
513273	1	2	0.0133474
513581	1	2	0.0133474
514019	1	2	0.0133474
514021	1	2	0.0133474
514263	1	2	0.0133474
514821	1	2	0.10678
514931	1	2	0.173517
514983	1	2	0.0266949
515265	1	2	0.0133474
515407	1	2	0.0133474
515959	1	2	0.0133474
516049	1	2	0.0133474
516137	1	2	0.0533898
519337	1	2	0.0133474
520089	1	2	0.0133474
520189	1	2	0.0133474
521027	1	2	0.0133474
521101	1	2	0.0266949
521513	1	2	0.0133474
521579	1	2	0.0400423
522139	1	2	0.0400423
522985	1	2	0.0133474
523061	1	2	0.0266949
523313	1	2	0.0266949
523677	1	2	0.0533898
523923	1	2	0.0266949
524977	1	2	0.0800847
525065	1	2	0.0133474
525067	1	2	0.0266949
525091	1	2	0.0133474
525455	1	2	0.0400423
525547	1	2	0.0400423
526611	1	2	0.0800847
526629	1	2	0.0266949
526663	1	2	0.0266949
526773	1	2	0.0266949
526839	1	2	0.0133474
527037	1	2	0.0266949
527579	1	2	0.0133474
527665	1	2	0.0133474
527709	1	2	0.0133474
527843	1	2	0.0400423
528263	1	2	0.0266949
528417	1	2	0.0400423
528757	1	2	0.0133474
528785	1	2	0.0266949
528795	1	2	0.0266949
528865	1	2	0.0133474
529715	1	2	0.0133474
530145	1	2	0.0133474
530249	1	2	0.0133474
530441	1	2	0.0266949
532839	1	2	0.0133474
533875	1	2	0.0400423
533983	1	2	0.0400423
534145	1	2	0.0133474
535293	1	2	0.0133474
535425	1	2	0.0133474
535865	1	2	0.0934321
536167	1	2	0.0266949
537043	1	2	0.0667372
537237	1	2	0.0400423
537517	1	2	0.0133474
537729	1	2	0.0133474
538137	1	2	0.0667372
538557	1	2	0.0266949
539135	1	2	0.0133474
539663	1	2	0.0133474
539669	1	2	0.0667372
539711	1	2	0.0133474
539769	1	2	0.0133474
540579	1	2	0.0133474
540693	1	2	0.0133474
540811	1	2	0.0400423
540815	1	2	0.0533898
540849	1	2	0.0133474
541101	1	2	0.0266949
541197	1	2	0.0934321
541205	1	2	0.0133474
541345	1	2	0.0133474
541435	1	2	0.0133474
541679	1	2	0.0133474
541931	1	2	0.0133474
542061	1	2	0.0400423
542509	1	2	0.0133474
542657	1	2	0.0133474
542757	1	2	0.0133474
543011	1	2	0.0266949
543015	1	2	0.0400423
543163	1	2	0.0266949
543187	1	2	0.0133474
543203	1	2	0.0400423
543229	1	2	0.0133474
543253	1	2	0.0133474
543461	1	2	0.0266949
543595	1	2	0.0934321
543771	1	2	0.0133474
544191	1	2	0.0133474
544453	1	2	0.0266949
544541	1	2	0.0400423
544617	1	2	0.0133474
544625	1	2	0.0533898
544729	1	2	0.0133474
544923	1	2	0.0133474
545007	1	2	0.0533898
545091	1	2	0.0667372
545805	1	2	0.0133474
545817	1	2	0.0400423
546193	1	2	0.0266949
546527	1	2	0.0266949
546753	1	2	0.0400423
546901	1	2	0.0266949
546979	1	2	0.0133474
547207	1	2	0.0133474
547325	1	2	0.0133474
547381	1	2	0.0800847
547443	1	2	0.0133474
547581	1	2	0.0266949
547595	1	2	0.0400423
547665	1	2	0.10678
547907	1	2	0.0133474
547951	1	2	0.0266949
548037	1	2	0.0133474
548133	1	2	0.0266949
548353	1	2	0.0400423
548867	1	2	0.0667372
549207	1	2	0.0266949
549875	1	2	0.0533898
550011	1	2	0.0133474
550589	1	2	0.0133474
550631	1	2	0.0133474
550841	1	2	0.0133474
551299	1	2	0.0133474
552023	1	2	0.0133474
552937	1	2	0.0266949
553293	1	2	0.0400423
553357	1	2	0.0133474
553787	1	2	0.0133474
553807	1	2	0.0400423
553973	1	2	0.0133474
554069	1	2	0.0133474
554293	1	2	0.0400423
554619	1	2	0.0133474
554661	1	2	0.0133474
554697	1	2	0.0934321
554725	1	2	0.0266949
554879	1	2	0.0266949
555503	1	2	0.0266949
555683	1	2	0.0133474
556341	1	2	0.0133474
556453	1	2	0.0266949
556607	1	2	0.0400423
556665	1	2	0.0133474
556813	1	2	0.146822
557213	1	2	0.0133474
557299	1	2	0.0133474
557421	1	2	0.0800847
557539	1	2	0.0400423
558033	1	2	0.0133474
558037	1	2	0.0133474
558039	1	2	0.0133474
558441	1	2	0.0667372
558707	1	2	0.0266949
558985	1	2	0.0266949
559179	1	2	0.0133474
559955	1	2	0.0133474
560001	1	2	0.0266949
560853	1	2	0.0266949
561191	1	2	0.0133474
561233	1	2	0.0133474
561417	1	2	0.0533898
561419	1	2	0.0133474
561735	1	2	0.0133474
562323	1	2	0.0266949
562335	1	2	0.0133474
562681	1	2	0.0133474
562777	1	2	0.0133474
563075	1	2	0.0266949
563093	1	2	0.0133474
563211	1	2	0.0133474
563223	1	2	0.0133474
563235	1	2	0.0266949
563411	1	2	0.0133474
563427	1	2	0.0400423
563671	1	2	0.0266949
564051	1	2	0.0133474
564117	1	2	0.0133474
564127	1	2	0.0133474
564543	1	2	0.0266949
564777	1	2	0.0133474
564901	1	2	0.0133474
564905	1	2	0.0133474
564907	1	2	0.0266949
565045	1	2	0.0133474
565159	1	2	0.0133474
565177	1	2	0.0667372
565347	1	2	0.0133474
565393	1	2	0.0133474
565597	1	2	0.0133474
565805	1	2	0.0133474
565815	1	2	0.0400423
565817	1	2	0.0133474
565849	1	2	0.0133474
566159	1	2	0.0133474
566259	1	2	0.0133474
566285	1	2	0.0400423
566691	1	2	0.0133474
566711	1	2	0.0133474
566739	1	2	0.0266949
566753	1	2	0.0133474
566847	1	2	0.0266949
567035	1	2	0.0133474
567145	1	2	0.0400423
567211	1	2	0.0266949
567251	1	2	0.0133474
567287	1	2	0.0133474
567697	1	2	0.0133474
567723	1	2	0.0133474
567743	1	2	0.0133474
567895	1	2	0.0266949
567959	1	2	0.0266949
568025	1	2	0.120127
568079	1	2	0.0133474
568279	1	2	0.0266949
568291	1	2	0.0266949
568627	1	2	0.0133474
568697	1	2	0.0133474
568889	1	2	0.0133474
570001	1	2	0.0133474
570543	1	2	0.0133474
570569	1	2	0.0400423
570847	1	2	0.0133474
571693	1	2	0.0133474
571949	1	2	0.0400423
571953	1	2	0.0133474
572173	1	2	0.0133474
572553	1	2	0.0133474
572973	1	2	0.0266949
572977	1	2	0.120127
573287	1	2	0.0133474
573641	1	2	0.0533898
573653	1	2	0.0667372
573747	1	2	0.0133474
574399	1	2	0.0266949
574491	1	2	0.0133474
574595	1	2	0.0133474
574639	1	2	0.0133474
574855	1	2	0.0266949
574933	1	2	0.0266949
575095	1	2	0.0133474
575261	1	2	0.0266949
575321	1	2	0.226907
575859	1	2	0.0133474
575905	1	2	0.0133474
575963	1	2	0.0533898
576171	1	2	0.0266949
576231	1	2	0.0133474
576309	1	2	0.0266949
576363	1	2	0.0133474
576515	1	2	0.0133474
576697	1	2	0.0266949
576983	1	2	0.0133474
577337	1	2	0.0133474
577343	1	2	0.0266949
577765	1	2	0.0133474
577767	1	2	0.0133474
577861	1	2	0.0400423
577869	1	2	0.0400423
577923	1	2	0.0133474
578365	1	2	0.0133474
578639	1	2	0.0266949
578733	1	2	0.0133474
578873	1	2	0.0133474
578945	1	2	0.0133474
579233	1	2	0.0133474
579275	1	2	0.0266949
579359	1	2	0.0133474
579557	1	2	0.0133474
579849	1	2	0.0133474
579895	1	2	0.0133474
579901	1	2	0.0133474
579981	1	2	0.0266949
580093	1	2	0.0133474
580641	1	2	0.0133474
580705	1	2	0.0133474
580859	1	2	0.0133474
580925	1	2	0.0133474
581063	1	2	0.0133474
581255	1	2	0.0133474
581569	1	2	0.0133474
581621	1	2	0.0133474
581853	1	2	0.0133474
581959	1	2	0.0133474
582021	1	2	0.0133474
582025	1	2	0.0133474
582087	1	2	0.0133474
582101	1	2	0.120127
582133	1	2	0.0133474
582483	1	2	0.0266949
582549	1	2	0.0133474
582631	1	2	0.0133474
582645	1	2	0.213559
583023	1	2	0.0133474
583287	1	2	0.0133474
583323	1	2	0.0266949
583531	1	2	0.0266949
583625	1	2	0.0266949
583751	1	2	0.0133474
583853	1	2	0.0400423
583917	1	2	0.0133474
584001	1	2	0.0133474
584063	1	2	0.0133474
584141	1	2	0.0133474
584827	1	2	0.0133474
584911	1	2	0.0400423
585217	1	2	0.0266949
585467	1	2	0.0400423
585807	1	2	0.0133474
586273	1	2	0.0133474
586681	1	2	0.0133474
588053	1	2	0.0133474
588273	1	2	0.0266949
588425	1	2	0.0667372
588615	1	2	0.0133474
588619	1	2	0.0133474
588675	1	2	0.0133474
589051	1	2	0.0133474
589121	1	2	0.0133474
589131	1	2	0.0133474
589301	1	2	0.0133474
589469	1	2	0.0133474
589953	1	2	0.0133474
590543	1	2	0.0133474
590863	1	2	0.0266949
591307	1	2	0.0266949
592087	1	2	0.0400423
592423	1	2	0.0133474
592429	1	2	0.0133474
592643	1	2	0.0133474
593377	1	2	0.0133474
593449	1	2	0.0133474
593949	1	2	0.0133474
594039	1	2	0.0400423
594617	1	2	0.0133474
594677	1	2	0.0133474
594845	1	2	0.0133474
595263	1	2	0.0133474
595415	1	2	0.0133474
595549	1	2	0.0133474
595671	1	2	0.0266949
595703	1	2	0.0667372
595837	1	2	0.0133474
596017	1	2	0.0133474
596161	1	2	0.0133474
596207	1	2	0.0133474
596363	1	2	0.0133474
596399	1	2	0.0133474
596437	1	2	0.0133474
596571	1	2	0.0133474
596673	1	2	0.0133474
596679	1	2	0.0133474
596799	1	2	0.0133474
596871	1	2	0.0133474
597093	1	2	0.0133474
597117	1	2	0.0667372
597121	1	2	0.0133474
597335	1	2	0.0133474
597451	1	2	0.0133474
597465	1	2	0.0133474
597823	1	2	0.0133474
597851	1	2	0.0133474
598213	1	2	0.0266949
598315	1	2	0.0133474
598589	1	2	0.0266949
598647	1	2	0.0133474
598711	1	2	0.0533898
598825	1	2	0.0400423
598843	1	2	0.0266949
599291	1	2	0.0266949
599409	1	2	0.0133474
599461	1	2	0.0133474
599505	1	2	0.0266949
599509	1	2	0.133474
599623	1	2	0.0133474
599669	1	2	0.0266949
599711	1	2	0.0133474
600069	1	2	0.0133474
600203	1	2	0.0133474
600567	1	2	0.0266949
600633	1	2	0.0533898
600903	1	2	0.0400423
601007	1	2	0.0400423
601171	1	2	0.0133474
601555	1	2	0.0133474
601729	1	2	0.0266949
601851	1	2	0.0533898
602661	1	2	0.0266949
602663	1	2	0.0266949
603129	1	2	0.0400423
603747	1	2	0.0133474
603787	1	2	0.0934321
603977	1	2	0.0266949
604001	1	2	0.0133474
604019	1	2	0.0667372
604463	1	2	0.0133474
604585	1	2	0.0667372
604771	1	2	0.0533898
604833	1	2	0.0533898
604887	1	2	0.0667372
604899	1	2	0.0533898
604933	1	2	0.0133474
604989	1	2	0.0533898
605439	1	2	0.0667372
605643	1	2	0.0800847
605657	1	2	0.0133474
[truncated: 92,952 more rows]

## Sheet: dataS16
ID	1 = men; 0 = women	hour from midnight	normalized activity
101863	1	1	0.0660973
104981	1	1	0.0132195
115539	1	1	0.0132195
128217	1	1	0.0132195
129125	1	1	0.0132195
153127	1	1	0.0132195
246231	1	1	0.0132195
249943	1	1	0.0396584
262681	1	1	0.0132195
266367	1	1	0.0132195
267615	1	1	0.0528779
269761	1	1	0.0132195
272729	1	1	0.0264389
273221	1	1	0.0132195
277765	1	1	0.0132195
278891	1	1	0.0264389
283545	1	1	0.0264389
284825	1	1	0.0132195
286089	1	1	0.0264389
287409	1	1	0.0264389
290205	1	1	0.0396584
294795	1	1	0.0132195
295699	1	1	0.0264389
298179	1	1	0.0925363
309821	1	1	0.0132195
312947	1	1	0.0132195
316027	1	1	0.0132195
318175	1	1	0.0132195
320289	1	1	0.0264389
321555	1	1	0.0396584
322667	1	1	0.0660973
324483	1	1	0.0132195
324509	1	1	0.0396584
324715	1	1	0.0132195
324841	1	1	0.105756
330225	1	1	0.0396584
331627	1	1	0.0132195
333443	1	1	0.0132195
333831	1	1	0.105756
335141	1	1	0.0132195
335535	1	1	0.0132195
336065	1	1	0.0264389
338659	1	1	0.0396584
340073	1	1	0.0264389
340245	1	1	0.0264389
341199	1	1	0.0396584
341427	1	1	0.0396584
344229	1	1	0.0132195
344923	1	1	0.0132195
345101	1	1	0.0132195
345251	1	1	0.0264389
346383	1	1	0.0396584
346427	1	1	0.0132195
349433	1	1	0.0132195
349961	1	1	0.0132195
350805	1	1	0.0132195
352695	1	1	0.0132195
356623	1	1	0.0396584
357525	1	1	0.0132195
358571	1	1	0.0132195
359465	1	1	0.0132195
361571	1	1	0.0132195
363185	1	1	0.0132195
365693	1	1	0.0132195
366469	1	1	0.0132195
366595	1	1	0.0396584
366717	1	1	0.0132195
366851	1	1	0.0132195
368987	1	1	0.0132195
369029	1	1	0.0264389
369421	1	1	0.0132195
370069	1	1	0.0264389
371171	1	1	0.0264389
375217	1	1	0.0132195
378335	1	1	0.0132195
378645	1	1	0.0132195
378905	1	1	0.0396584
379553	1	1	0.0132195
381689	1	1	0.105756
382601	1	1	0.0660973
382745	1	1	0.0264389
383129	1	1	0.0396584
383269	1	1	0.0528779
385389	1	1	0.0264389
385581	1	1	0.0132195
387513	1	1	0.0132195
387701	1	1	0.105756
388599	1	1	0.0528779
388709	1	1	0.0132195
390423	1	1	0.0396584
390665	1	1	0.0132195
391167	1	1	0.0925363
392237	1	1	0.0132195
392465	1	1	0.0132195
392883	1	1	0.0264389
393997	1	1	0.0132195
394563	1	1	0.0132195
395451	1	1	0.0396584
402227	1	1	0.0132195
403021	1	1	0.0132195
403819	1	1	0.0396584
404621	1	1	0.0132195
405799	1	1	0.0132195
406575	1	1	0.0528779
407713	1	1	0.105756
407905	1	1	0.0264389
408331	1	1	0.0793168
408599	1	1	0.0396584
409011	1	1	0.0264389
409133	1	1	0.118975
409807	1	1	0.0528779
412671	1	1	0.0528779
413121	1	1	0.0132195
413383	1	1	0.211512
414001	1	1	0.0132195
415489	1	1	0.0132195
415913	1	1	0.0264389
416715	1	1	0.0132195
416743	1	1	0.0132195
417673	1	1	0.0132195
418077	1	1	0.0132195
418803	1	1	0.0264389
419297	1	1	0.0132195
419437	1	1	0.0264389
420053	1	1	0.0264389
421109	1	1	0.0264389
421521	1	1	0.0264389
421889	1	1	0.0132195
421983	1	1	0.0264389
422133	1	1	0.0132195
424051	1	1	0.0132195
424337	1	1	0.0264389
425471	1	1	0.0660973
426095	1	1	0.0264389
426947	1	1	0.0132195
428597	1	1	0.0660973
429173	1	1	0.0396584
429313	1	1	0.0528779
429931	1	1	0.0132195
432015	1	1	0.0264389
432733	1	1	0.0264389
433669	1	1	0.0132195
433887	1	1	0.0396584
434555	1	1	0.0132195
435791	1	1	0.0132195
436041	1	1	0.0132195
437089	1	1	0.0528779
437851	1	1	0.0264389
437993	1	1	0.0793168
438507	1	1	0.0264389
439855	1	1	0.0132195
440149	1	1	0.0132195
441335	1	1	0.0132195
441433	1	1	0.0132195
443455	1	1	0.0132195
444439	1	1	0.0660973
445571	1	1	0.0132195
445767	1	1	0.0132195
445803	1	1	0.0660973
446231	1	1	0.0132195
446625	1	1	0.0132195
447007	1	1	0.0132195
447013	1	1	0.0132195
447345	1	1	0.0264389
447383	1	1	0.0132195
447405	1	1	0.0132195
447571	1	1	0.0264389
447787	1	1	0.0132195
448029	1	1	0.0132195
448043	1	1	0.0528779
448357	1	1	0.0132195
448373	1	1	0.0132195
448445	1	1	0.0132195
448773	1	1	0.0132195
449101	1	1	0.0396584
449405	1	1	0.0132195
449537	1	1	0.0264389
449745	1	1	0.0396584
449907	1	1	0.0132195
450367	1	1	0.0132195
451219	1	1	0.0132195
451693	1	1	0.0132195
452657	1	1	0.0132195
453031	1	1	0.0528779
453037	1	1	0.0925363
453513	1	1	0.0132195
453695	1	1	0.0132195
453903	1	1	0.0132195
454229	1	1	0.0264389
454783	1	1	0.0132195
454935	1	1	0.0264389
454963	1	1	0.0396584
455153	1	1	0.0264389
455625	1	1	0.0528779
456597	1	1	0.0264389
457157	1	1	0.0132195
457429	1	1	0.0132195
457533	1	1	0.0132195
458567	1	1	0.0264389
458733	1	1	0.0660973
460061	1	1	0.0396584
460945	1	1	0.0396584
461231	1	1	0.0132195
461413	1	1	0.0264389
461709	1	1	0.0132195
461993	1	1	0.0264389
462641	1	1	0.0132195
462805	1	1	0.0396584
462849	1	1	0.0132195
463653	1	1	0.0793168
464059	1	1	0.0264389
465273	1	1	0.0132195
465383	1	1	0.0132195
465569	1	1	0.0132195
465963	1	1	0.0132195
467007	1	1	0.0396584
467349	1	1	0.0264389
467363	1	1	0.0396584
467483	1	1	0.0132195
467569	1	1	0.0132195
467639	1	1	0.0396584
467871	1	1	0.0396584
468395	1	1	0.0396584
469829	1	1	0.132195
470147	1	1	0.0264389
471045	1	1	0.0793168
471435	1	1	0.0132195
473257	1	1	0.105756
473501	1	1	0.0132195
473669	1	1	0.0132195
474517	1	1	0.0132195
474579	1	1	0.0396584
474839	1	1	0.0132195
474881	1	1	0.0396584
475239	1	1	0.0132195
476003	1	1	0.0132195
476041	1	1	0.0396584
476465	1	1	0.0396584
476495	1	1	0.0528779
476793	1	1	0.0132195
476817	1	1	0.0264389
476977	1	1	0.0660973
477937	1	1	0.0396584
478071	1	1	0.0264389
478083	1	1	0.0528779
478231	1	1	0.0132195
478703	1	1	0.0132195
478785	1	1	0.0132195
479335	1	1	0.0793168
479815	1	1	0.145414
480377	1	1	0.0264389
480419	1	1	0.0132195
480717	1	1	0.0528779
481379	1	1	0.0132195
481873	1	1	0.0528779
482177	1	1	0.0132195
482201	1	1	0.0132195
482363	1	1	0.0264389
482459	1	1	0.0264389
483107	1	1	0.0132195
483441	1	1	0.0396584
483721	1	1	0.0132195
483769	1	1	0.0264389
484507	1	1	0.0132195
484953	1	1	0.0132195
485273	1	1	0.0132195
485323	1	1	0.0925363
485327	1	1	0.0132195
485465	1	1	0.0132195
485923	1	1	0.0132195
486293	1	1	0.0132195
486397	1	1	0.0793168
486677	1	1	0.0132195
486809	1	1	0.0528779
486829	1	1	0.0132195
487215	1	1	0.0132195
487419	1	1	0.0132195
487965	1	1	0.0264389
488135	1	1	0.0528779
488573	1	1	0.0528779
488739	1	1	0.0132195
489045	1	1	0.0132195
489227	1	1	0.0264389
490017	1	1	0.0132195
490191	1	1	0.0132195
490241	1	1	0.0396584
490307	1	1	0.0132195
491013	1	1	0.0528779
491407	1	1	0.0132195
491549	1	1	0.0660973
491565	1	1	0.0264389
491671	1	1	0.0132195
492127	1	1	0.0396584
492239	1	1	0.0132195
492645	1	1	0.0396584
493059	1	1	0.0925363
493143	1	1	0.118975
493391	1	1	0.0132195
493407	1	1	0.0132195
493603	1	1	0.0264389
493675	1	1	0.0132195
493905	1	1	0.0132195
494099	1	1	0.0396584
494275	1	1	0.158634
494305	1	1	0.0925363
494765	1	1	0.0264389
494857	1	1	0.145414
494999	1	1	0.0132195
495003	1	1	0.0132195
495131	1	1	0.0264389
495365	1	1	0.0528779
495693	1	1	0.0132195
496211	1	1	0.0132195
496523	1	1	0.0264389
497433	1	1	0.0132195
497605	1	1	0.0132195
497813	1	1	0.0264389
497953	1	1	0.0528779
498171	1	1	0.0793168
498567	1	1	0.0132195
498803	1	1	0.0132195
498957	1	1	0.0264389
499043	1	1	0.0132195
499587	1	1	0.0132195
499665	1	1	0.0132195
500003	1	1	0.0793168
500141	1	1	0.0264389
500189	1	1	0.0132195
500233	1	1	0.0132195
500317	1	1	0.0660973
500473	1	1	0.0132195
501161	1	1	0.0132195
501477	1	1	0.0132195
502039	1	1	0.0396584
502337	1	1	0.0528779
502445	1	1	0.0264389
502549	1	1	0.0528779
502589	1	1	0.0660973
503203	1	1	0.105756
503271	1	1	0.0132195
503325	1	1	0.0132195
503363	1	1	0.0264389
503375	1	1	0.0264389
503641	1	1	0.0132195
503743	1	1	0.0528779
504405	1	1	0.0396584
504883	1	1	0.132195
505347	1	1	0.0528779
505417	1	1	0.0264389
505661	1	1	0.0528779
505761	1	1	0.0132195
506709	1	1	0.185073
506759	1	1	0.0132195
506767	1	1	0.0132195
507101	1	1	0.0264389
507765	1	1	0.0132195
507973	1	1	0.0264389
508155	1	1	0.0132195
508247	1	1	0.0132195
508369	1	1	0.0264389
509127	1	1	0.0396584
510021	1	1	0.0264389
510257	1	1	0.0132195
510393	1	1	0.0132195
510417	1	1	0.0132195
510703	1	1	0.105756
511155	1	1	0.0528779
511171	1	1	0.0132195
511205	1	1	0.0132195
511397	1	1	0.0264389
511427	1	1	0.0396584
511495	1	1	0.0264389
511601	1	1	0.0132195
511613	1	1	0.0264389
511801	1	1	0.0264389
511807	1	1	0.0132195
512039	1	1	0.0528779
512101	1	1	0.0660973
512151	1	1	0.0264389
512247	1	1	0.0132195
512581	1	1	0.0396584
512649	1	1	0.0132195
512865	1	1	0.0528779
512907	1	1	0.0132195
513099	1	1	0.0132195
513219	1	1	0.0132195
513553	1	1	0.0132195
513581	1	1	0.0132195
513615	1	1	0.0793168
514019	1	1	0.0528779
514021	1	1	0.0132195
514089	1	1	0.0132195
514111	1	1	0.0396584
514263	1	1	0.0660973
514779	1	1	0.0264389
514821	1	1	0.0528779
515407	1	1	0.0396584
515599	1	1	0.0132195
515813	1	1	0.0660973
516037	1	1	0.0132195
516137	1	1	0.118975
519267	1	1	0.0132195
520595	1	1	0.0132195
520791	1	1	0.0396584
521481	1	1	0.0264389
521579	1	1	0.0793168
521817	1	1	0.0132195
522163	1	1	0.0660973
522241	1	1	0.0132195
522803	1	1	0.0660973
523073	1	1	0.0132195
524367	1	1	0.0132195
524489	1	1	0.0132195
525019	1	1	0.0396584
525051	1	1	0.0132195
525065	1	1	0.0396584
526099	1	1	0.0660973
526341	1	1	0.0132195
526611	1	1	0.0793168
526773	1	1	0.158634
527579	1	1	0.0132195
527619	1	1	0.0528779
527709	1	1	0.0132195
528261	1	1	0.0793168
528713	1	1	0.0132195
528757	1	1	0.0132195
528785	1	1	0.0132195
529671	1	1	0.0132195
530161	1	1	0.0132195
530431	1	1	0.0264389
530687	1	1	0.0132195
530903	1	1	0.0396584
530991	1	1	0.0264389
531085	1	1	0.0132195
532703	1	1	0.0132195
533417	1	1	0.0528779
533983	1	1	0.0264389
535197	1	1	0.0132195
535259	1	1	0.0132195
535351	1	1	0.0132195
535597	1	1	0.0264389
535865	1	1	0.0264389
536051	1	1	0.0264389
536185	1	1	0.0264389
537037	1	1	0.0132195
537237	1	1	0.0132195
537641	1	1	0.0264389
538137	1	1	0.0793168
538283	1	1	0.0264389
538425	1	1	0.0132195
538511	1	1	0.0132195
538857	1	1	0.0132195
539333	1	1	0.0132195
539369	1	1	0.0132195
540085	1	1	0.145414
540717	1	1	0.0132195
540811	1	1	0.0132195
540815	1	1	0.145414
540993	1	1	0.0132195
541037	1	1	0.0132195
541101	1	1	0.0264389
541345	1	1	0.0132195
541351	1	1	0.0132195
541801	1	1	0.0264389
541931	1	1	0.132195
541939	1	1	0.0793168
541987	1	1	0.0132195
543033	1	1	0.0132195
543163	1	1	0.0132195
543203	1	1	0.145414
543229	1	1	0.0132195
543461	1	1	0.0132195
543595	1	1	0.0793168
543729	1	1	0.0132195
544579	1	1	0.0264389
544729	1	1	0.0264389
544939	1	1	0.0264389
545007	1	1	0.0132195
545091	1	1	0.105756
545259	1	1	0.0132195
545633	1	1	0.0528779
545817	1	1	0.0264389
546179	1	1	0.0264389
546527	1	1	0.0132195
546543	1	1	0.0132195
546645	1	1	0.0396584
546903	1	1	0.0264389
547339	1	1	0.0132195
547379	1	1	0.0528779
547443	1	1	0.0396584
547643	1	1	0.0132195
547839	1	1	0.0132195
547907	1	1	0.0132195
547951	1	1	0.0132195
548133	1	1	0.0132195
548871	1	1	0.0132195
549193	1	1	0.0396584
549205	1	1	0.0925363
549403	1	1	0.0132195
549875	1	1	0.0528779
550193	1	1	0.0132195
550631	1	1	0.0132195
550841	1	1	0.0132195
551299	1	1	0.0396584
551701	1	1	0.0132195
552163	1	1	0.118975
552167	1	1	0.0132195
552909	1	1	0.0793168
553083	1	1	0.0132195
553293	1	1	0.0660973
553357	1	1	0.0132195
553787	1	1	0.0132195
553973	1	1	0.0528779
554293	1	1	0.0132195
554339	1	1	0.0132195
554351	1	1	0.0132195
554661	1	1	0.0396584
554695	1	1	0.0132195
554725	1	1	0.0132195
554797	1	1	0.0132195
555561	1	1	0.0264389
556371	1	1	0.0132195
556453	1	1	0.0396584
556607	1	1	0.0264389
556813	1	1	0.0793168
557021	1	1	0.0264389
557169	1	1	0.0132195
557213	1	1	0.0264389
557363	1	1	0.0132195
557421	1	1	0.105756
557867	1	1	0.0396584
558025	1	1	0.0132195
558037	1	1	0.0132195
558165	1	1	0.0660973
558305	1	1	0.0264389
559179	1	1	0.0396584
559417	1	1	0.0132195
559719	1	1	0.0132195
559803	1	1	0.0264389
559875	1	1	0.0264389
560291	1	1	0.0132195
560455	1	1	0.0264389
560559	1	1	0.0132195
561191	1	1	0.0132195
561295	1	1	0.0396584
561389	1	1	0.0132195
561735	1	1	0.171853
561771	1	1	0.0132195
562641	1	1	0.0264389
562737	1	1	0.0132195
563005	1	1	0.0264389
563211	1	1	0.0396584
563321	1	1	0.0132195
563411	1	1	0.0132195
563427	1	1	0.0132195
563737	1	1	0.0132195
564051	1	1	0.0132195
564117	1	1	0.0264389
564225	1	1	0.0660973
564749	1	1	0.0132195
564777	1	1	0.0264389
565001	1	1	0.0132195
565043	1	1	0.0396584
565387	1	1	0.0660973
565419	1	1	0.0264389
565535	1	1	0.0264389
565539	1	1	0.0925363
565593	1	1	0.0264389
565617	1	1	0.0660973
565719	1	1	0.0264389
565729	1	1	0.0264389
565849	1	1	0.0132195
566007	1	1	0.0132195
566073	1	1	0.0132195
566087	1	1	0.0132195
566227	1	1	0.0396584
566233	1	1	0.0132195
566285	1	1	0.0132195
566293	1	1	0.0132195
566473	1	1	0.0132195
566711	1	1	0.105756
566847	1	1	0.0528779
567035	1	1	0.0264389
567145	1	1	0.105756
567211	1	1	0.0132195
567287	1	1	0.0132195
567957	1	1	0.0132195
568017	1	1	0.0264389
568049	1	1	0.0132195
568441	1	1	0.0132195
568627	1	1	0.0132195
569049	1	1	0.0132195
569085	1	1	0.0660973
569339	1	1	0.0132195
570001	1	1	0.0264389
570699	1	1	0.0264389
570847	1	1	0.0132195
570949	1	1	0.0132195
571613	1	1	0.0132195
571687	1	1	0.0264389
571949	1	1	0.0132195
572173	1	1	0.0528779
572553	1	1	0.0264389
572963	1	1	0.0132195
572973	1	1	0.0264389
573287	1	1	0.0660973
573747	1	1	0.0132195
573759	1	1	0.0132195
574435	1	1	0.0132195
574639	1	1	0.0264389
574921	1	1	0.0132195
574949	1	1	0.0528779
575163	1	1	0.0264389
575321	1	1	0.0925363
575963	1	1	0.0264389
576081	1	1	0.0264389
576171	1	1	0.0264389
576427	1	1	0.0132195
576507	1	1	0.0660973
576515	1	1	0.0132195
576677	1	1	0.0132195
576983	1	1	0.0132195
577313	1	1	0.0528779
577329	1	1	0.0264389
577337	1	1	0.0264389
577373	1	1	0.0132195
577391	1	1	0.0132195
577685	1	1	0.0132195
577761	1	1	0.0132195
577861	1	1	0.224731
577871	1	1	0.0528779
577933	1	1	0.0396584
577991	1	1	0.0132195
578331	1	1	0.0925363
578359	1	1	0.0132195
578639	1	1	0.0132195
578691	1	1	0.0132195
578813	1	1	0.0396584
578871	1	1	0.0660973
578965	1	1	0.0132195
579155	1	1	0.0132195
579279	1	1	0.0132195
579767	1	1	0.0132195
579839	1	1	0.0264389
579849	1	1	0.0528779
579883	1	1	0.0132195
579893	1	1	0.0528779
579901	1	1	0.0528779
579981	1	1	0.0264389
580007	1	1	0.0264389
580175	1	1	0.0396584
580513	1	1	0.0396584
580641	1	1	0.0264389
580705	1	1	0.0264389
580755	1	1	0.0264389
580877	1	1	0.0264389
580925	1	1	0.0396584
581063	1	1	0.0132195
581255	1	1	0.0132195
581293	1	1	0.0528779
581615	1	1	0.0132195
581621	1	1	0.0396584
581651	1	1	0.0528779
581733	1	1	0.0264389
581929	1	1	0.0132195
581959	1	1	0.0660973
582021	1	1	0.0396584
582051	1	1	0.0264389
582101	1	1	0.0396584
582133	1	1	0.0264389
582423	1	1	0.0132195
582515	1	1	0.0132195
582557	1	1	0.0132195
582577	1	1	0.132195
582591	1	1	0.0132195
582631	1	1	0.0396584
583039	1	1	0.0132195
583065	1	1	0.0132195
583069	1	1	0.0396584
583219	1	1	0.0132195
583525	1	1	0.132195
583649	1	1	0.0396584
583771	1	1	0.0264389
583853	1	1	0.0132195
583917	1	1	0.0132195
584025	1	1	0.0132195
584141	1	1	0.0132195
584265	1	1	0.0264389
584393	1	1	0.0132195
584407	1	1	0.0132195
584437	1	1	0.0132195
584589	1	1	0.0396584
584599	1	1	0.0264389
584651	1	1	0.0132195
584695	1	1	0.0264389
584747	1	1	0.0132195
584905	1	1	0.0132195
585031	1	1	0.0132195
585041	1	1	0.0396584
585127	1	1	0.0264389
585589	1	1	0.0132195
585773	1	1	0.0132195
585807	1	1	0.0132195
586239	1	1	0.0264389
586275	1	1	0.0264389
586367	1	1	0.0132195
586375	1	1	0.0396584
586787	1	1	0.0132195
587007	1	1	0.0264389
587215	1	1	0.0132195
587519	1	1	0.0132195
587943	1	1	0.0264389
588011	1	1	0.0660973
588273	1	1	0.0264389
588815	1	1	0.0132195
589051	1	1	0.0132195
589095	1	1	0.0132195
589131	1	1	0.0264389
589369	1	1	0.0264389
589469	1	1	0.0132195
589687	1	1	0.0132195
590021	1	1	0.0132195
590465	1	1	0.0132195
590541	1	1	0.0132195
590845	1	1	0.0132195
590863	1	1	0.0132195
591307	1	1	0.0132195
591671	1	1	0.0264389
591829	1	1	0.0132195
591841	1	1	0.0264389
591849	1	1	0.0132195
591851	1	1	0.0132195
592087	1	1	0.0132195
592429	1	1	0.0132195
592459	1	1	0.0132195
592471	1	1	0.0132195
592859	1	1	0.0132195
593027	1	1	0.0793168
593417	1	1	0.0396584
593701	1	1	0.0132195
594035	1	1	0.0396584
594555	1	1	0.0132195
594635	1	1	0.0132195
594677	1	1	0.0132195
594891	1	1	0.0132195
595073	1	1	0.0264389
595293	1	1	0.0264389
595329	1	1	0.0264389
595415	1	1	0.0528779
595549	1	1	0.0528779
595605	1	1	0.0264389
595691	1	1	0.0132195
595703	1	1	0.0264389
595737	1	1	0.0132195
596245	1	1	0.0132195
596261	1	1	0.0132195
596399	1	1	0.0396584
596425	1	1	0.0132195
596485	1	1	0.0132195
596569	1	1	0.0132195
596679	1	1	0.0132195
596799	1	1	0.0528779
596803	1	1	0.0793168
596871	1	1	0.0925363
597087	1	1	0.0264389
597117	1	1	0.0264389
597121	1	1	0.0132195
597339	1	1	0.211512
597553	1	1	0.0132195
597557	1	1	0.0264389
597737	1	1	0.0132195
598261	1	1	0.0396584
598315	1	1	0.0528779
598331	1	1	0.0132195
598361	1	1	0.0264389
598379	1	1	0.0132195
598431	1	1	0.0264389
598539	1	1	0.0396584
598543	1	1	0.0264389
598825	1	1	0.0132195
599029	1	1	0.0660973
599041	1	1	0.0132195
599291	1	1	0.0528779
599367	1	1	0.0132195
599509	1	1	0.145414
599669	1	1	0.0132195
599739	1	1	0.0132195
599759	1	1	0.0264389
600069	1	1	0.0264389
600143	1	1	0.0132195
600203	1	1	0.0264389
600301	1	1	0.0132195
600461	1	1	0.0132195
600469	1	1	0.0132195
600633	1	1	0.105756
600799	1	1	0.0132195
600833	1	1	0.0264389
600885	1	1	0.0264389
600901	1	1	0.0132195
600903	1	1	0.0528779
601007	1	1	0.0528779
601023	1	1	0.0528779
601315	1	1	0.0132195
601555	1	1	0.0132195
601729	1	1	0.0396584
601851	1	1	0.0264389
602119	1	1	0.0264389
602543	1	1	0.0264389
602721	1	1	0.0132195
602815	1	1	0.0132195
602973	1	1	0.0660973
603047	1	1	0.0132195
603099	1	1	0.0396584
603129	1	1	0.185073
603655	1	1	0.0132195
603735	1	1	0.0132195
603787	1	1	0.0660973
603997	1	1	0.0396584
604001	1	1	0.0925363
604019	1	1	0.0264389
604547	1	1	0.0396584
604609	1	1	0.0264389
604635	1	1	0.0264389
604659	1	1	0.0132195
604833	1	1	0.0396584
604899	1	1	0.0528779
604933	1	1	0.0132195
605017	1	1	0.0396584
605051	1	1	0.0264389
605177	1	1	0.0132195
605239	1	1	0.0264389
605409	1	1	0.0925363
605617	1	1	0.0132195
605639	1	1	0.0132195
605643	1	1	0.0132195
605675	1	1	0.0132195
605835	1	1	0.118975
605851	1	1	0.0396584
605911	1	1	0.0132195
606139	1	1	0.0528779
606155	1	1	0.211512
606225	1	1	0.0132195
606793	1	1	0.0132195
608091	1	1	0.0132195
608807	1	1	0.0132195
609073	1	1	0.0132195
609523	1	1	0.0132195
610659	1	1	0.0132195
610671	1	1	0.264389
610681	1	1	0.0264389
610755	1	1	0.0132195
610757	1	1	0.105756
610775	1	1	0.0132195
610827	1	1	0.0264389
610915	1	1	0.158634
610919	1	1	0.0132195
610921	1	1	0.0264389
611199	1	1	0.0793168
611231	1	1	0.0264389
611237	1	1	0.0132195
611369	1	1	0.0264389
611479	1	1	0.0396584
611483	1	1	0.171853
611839	1	1	0.0264389
611883	1	1	0.0660973
611975	1	1	0.0925363
612239	1	1	0.0528779
612505	1	1	0.0132195
612705	1	1	0.0264389
613199	1	1	0.0264389
613323	1	1	0.0132195
613331	1	1	0.0132195
613357	1	1	0.118975
613567	1	1	0.0132195
613603	1	1	0.0264389
614147	1	1	0.0132195
614189	1	1	0.0396584
614219	1	1	0.0132195
614289	1	1	0.185073
614349	1	1	0.0132195
614771	1	1	0.0132195
614871	1	1	0.0132195
615063	1	1	0.0264389
615151	1	1	0.0132195
615393	1	1	0.0132195
615461	1	1	0.0528779
615555	1	1	0.145414
615753	1	1	0.0132195
615841	1	1	0.0132195
616105	1	1	0.0132195
616359	1	1	0.0132195
616445	1	1	0.0132195
616741	1	1	0.0264389
616871	1	1	0.0396584
616973	1	1	0.0132195
617229	1	1	0.0264389
617361	1	1	0.0132195
617389	1	1	0.0396584
617517	1	1	0.0264389
617561	1	1	0.0132195
617609	1	1	0.0132195
617649	1	1	0.0396584
617681	1	1	0.0132195
617709	1	1	0.0132195
617729	1	1	0.0132195
617841	1	1	0.0132195
618117	1	1	0.0132195
618305	1	1	0.0264389
618319	1	1	0.0132195
618369	1	1	0.330487
618461	1	1	0.0264389
618491	1	1	0.0264389
618519	1	1	0.0925363
618649	1	1	0.0264389
618679	1	1	0.0132195
618713	1	1	0.0132195
618753	1	1	0.0264389
618775	1	1	0.0132195
618779	1	1	0.158634
618781	1	1	0.0132195
618883	1	1	0.0528779
618901	1	1	0.0528779
619107	1	1	0.0264389
619179	1	1	0.0132195
619247	1	1	0.0132195
619249	1	1	0.0264389
619317	1	1	0.0264389
619449	1	1	0.0132195
619601	1	1	0.0132195
619687	1	1	0.0396584
619747	1	1	0.0396584
619807	1	1	0.0264389
620123	1	1	0.0132195
620229	1	1	0.0264389
620267	1	1	0.0396584
620321	1	1	0.0264389
620581	1	1	0.0396584
620613	1	1	0.0264389
620811	1	1	0.0264389
620857	1	1	0.0132195
620871	1	1	0.0660973
620899	1	1	0.0132195
620961	1	1	0.0132195
621153	1	1	0.0132195
621177	1	1	0.0264389
621187	1	1	0.0264389
621281	1	1	0.0528779
621317	1	1	0.0793168
621419	1	1	0.0132195
621455	1	1	0.0132195
621493	1	1	0.0264389
621513	1	1	0.0132195
621591	1	1	0.0132195
621681	1	1	0.0264389
621753	1	1	0.0264389
621779	1	1	0.0132195
621807	1	1	0.0264389
621867	1	1	0.0132195
622047	1	1	0.0528779
622127	1	1	0.0132195
622267	1	1	0.0132195
622283	1	1	0.0396584
622535	1	1	0.0396584
622545	1	1	0.0132195
622559	1	1	0.0132195
622861	1	1	0.0132195
623013	1	1	0.0132195
623015	1	1	0.0132195
623045	1	1	0.0396584
623241	1	1	0.0396584
623365	1	1	0.0264389
623459	1	1	0.0264389
623995	1	1	0.0264389
624075	1	1	0.0132195
624155	1	1	0.0132195
624225	1	1	0.0396584
624391	1	1	0.0264389
624395	1	1	0.0396584
624425	1	1	0.0132195
624581	1	1	0.0396584
624627	1	1	0.0132195
624651	1	1	0.0132195
624771	1	1	0.0132195
624941	1	1	0.0132195
625127	1	1	0.0132195
625195	1	1	0.0132195
625245	1	1	0.0132195
625405	1	1	0.0396584
625407	1	1	0.0264389
625603	1	1	0.0132195
625655	1	1	0.0132195
625661	1	1	0.0264389
625763	1	1	0.0396584
625955	1	1	0.105756
626173	1	1	0.0132195
626305	1	1	0.0132195
626855	1	1	0.0264389
626889	1	1	0.0396584
626905	1	1	0.0132195
627157	1	1	0.0396584
627167	1	1	0.0264389
627383	1	1	0.0396584
627399	1	1	0.0132195
627463	1	1	0.0528779
627471	1	1	0.0264389
627633	1	1	0.0132195
627635	1	1	0.0793168
627695	1	1	0.0925363
627833	1	1	0.0132195
627899	1	1	0.0132195
628183	1	1	0.0528779
628229	1	1	0.0925363
628263	1	1	0.0528779
628269	1	1	0.0132195
628293	1	1	0.0132195
628295	1	1	0.0132195
628309	1	1	0.0396584
628311	1	1	0.0264389
628321	1	1	0.105756
628555	1	1	0.0132195
628577	1	1	0.0132195
628609	1	1	0.0132195
628691	1	1	0.0396584
628747	1	1	0.0132195
628833	1	1	0.0264389
628915	1	1	0.0132195
628933	1	1	0.0132195
629041	1	1	0.0132195
629099	1	1	0.0793168
629245	1	1	0.0132195
629271	1	1	0.0396584
629285	1	1	0.0132195
629531	1	1	0.0132195
629713	1	1	0.0132195
629771	1	1	0.0264389
629855	1	1	0.0132195
629925	1	1	0.0264389
629985	1	1	0.0396584
629989	1	1	0.0132195
630149	1	1	0.0264389
630195	1	1	0.0264389
630207	1	1	0.0660973
630225	1	1	0.0132195
630287	1	1	0.0132195
630299	1	1	0.118975
630345	1	1	0.0660973
630413	1	1	0.0660973
630503	1	1	0.145414
630771	1	1	0.0132195
630779	1	1	0.0264389
630835	1	1	0.0264389
630837	1	1	0.0528779
630839	1	1	0.0264389
630845	1	1	0.0264389
630875	1	1	0.0264389
631075	1	1	0.0528779
631083	1	1	0.0660973
631113	1	1	0.118975
631137	1	1	0.0132195
631153	1	1	0.0132195
631211	1	1	0.0132195
631395	1	1	0.0396584
631415	1	1	0.0264389
631487	1	1	0.0264389
631489	1	1	0.0396584
631611	1	1	0.0132195
631673	1	1	0.0132195
631703	1	1	0.0396584
631747	1	1	0.0132195
631847	1	1	0.0264389
631875	1	1	0.118975
631881	1	1	0.0132195
631895	1	1	0.0264389
631909	1	1	0.0264389
631971	1	1	0.0132195
632011	1	1	0.0132195
632095	1	1	0.0132195
632199	1	1	0.0132195
632261	1	1	0.0396584
632293	1	1	0.0132195
632295	1	1	0.0793168
632315	1	1	0.0264389
632347	1	1	0.0132195
632385	1	1	0.0132195
632523	1	1	0.0264389
632541	1	1	0.132195
632545	1	1	0.0660973
632573	1	1	0.0132195
632583	1	1	0.0132195
632629	1	1	0.0132195
632665	1	1	0.0528779
632727	1	1	0.0264389
632769	1	1	0.0264389
632867	1	1	0.0132195
633821	1	1	0.0132195
633825	1	1	0.0660973
633929	1	1	0.0264389
633935	1	1	0.0264389
634005	1	1	0.0132195
634051	1	1	0.211512
634231	1	1	0.0396584
634253	1	1	0.0132195
634273	1	1	0.0396584
634339	1	1	0.0264389
634471	1	1	0.0132195
634537	1	1	0.0132195
634573	1	1	0.0132195
634585	1	1	0.0132195
634753	1	1	0.0132195
634763	1	1	0.0264389
634785	1	1	0.0132195
634875	1	1	0.0132195
634969	1	1	0.0264389
635039	1	1	0.0264389
635043	1	1	0.0528779
635103	1	1	0.0132195
635155	1	1	0.198292
635285	1	1	0.0132195
635301	1	1	0.0132195
635307	1	1	0.0264389
635333	1	1	0.0264389
635359	1	1	0.0264389
635447	1	1	0.0132195
635469	1	1	0.0396584
635473	1	1	0.132195
635507	1	1	0.0396584
635523	1	1	0.0132195
635553	1	1	0.0264389
635645	1	1	0.0793168
635653	1	1	0.0396584
635733	1	1	0.0132195
635771	1	1	0.0264389
635773	1	1	0.0793168
635937	1	1	0.0132195
636045	1	1	0.0925363
636079	1	1	0.0264389
636125	1	1	0.0132195
636135	1	1	0.0264389
636287	1	1	0.0132195
636289	1	1	0.0264389
636293	1	1	0.0264389
636345	1	1	0.0396584
636377	1	1	0.0132195
636383	1	1	0.0528779
636443	1	1	0.0132195
636453	1	1	0.0132195
636507	1	1	0.0264389
636569	1	1	0.0132195
636617	1	1	0.0660973
636625	1	1	0.0132195
636773	1	1	0.0793168
636795	1	1	0.0264389
636815	1	1	0.0132195
636925	1	1	0.0264389
636989	1	1	0.0132195
637017	1	1	0.0264389
637033	1	1	0.0264389
637129	1	1	0.0132195
637149	1	1	0.0264389
637333	1	1	0.0132195
637359	1	1	0.0528779
637383	1	1	0.0132195
637753	1	1	0.0132195
637799	1	1	0.0396584
637843	1	1	0.132195
637851	1	1	0.0793168
638055	1	1	0.0528779
638263	1	1	0.0132195
638459	1	1	0.0264389
638673	1	1	0.0396584
638729	1	1	0.0132195
639165	1	1	0.0132195
639219	1	1	0.0132195
639447	1	1	0.0132195
639455	1	1	0.0660973
639461	1	1	0.0132195
639545	1	1	0.0132195
639963	1	1	0.0132195
640011	1	1	0.0264389
640105	1	1	0.0132195
640179	1	1	0.0132195
640371	1	1	0.0396584
640747	1	1	0.0132195
640761	1	1	0.0396584
640809	1	1	0.105756
641113	1	1	0.0132195
641145	1	1	0.0264389
641311	1	1	0.0396584
641331	1	1	0.0528779
641393	1	1	0.0132195
641403	1	1	0.0132195
641475	1	1	0.0264389
641775	1	1	0.0132195
642345	1	1	0.105756
642905	1	1	0.0132195
643181	1	1	0.0132195
643183	1	1	0.0528779
643255	1	1	0.0132195
643443	1	1	0.0132195
643487	1	1	0.0396584
643593	1	1	0.0396584
644001	1	1	0.0132195
644731	1	1	0.0264389
644733	1	1	0.0132195
645579	1	1	0.0132195
646333	1	1	0.0528779
648171	1	1	0.0528779
648943	1	1	0.0132195
63299	1	2	0.0132195
99993	1	2	0.0132195
101533	1	2	0.0264389
101863	1	2	0.0264389
128217	1	2	0.0132195
132779	1	2	0.0132195
262681	1	2	0.0132195
267615	1	2	0.0396584
272729	1	2	0.0132195
273221	1	2	0.0264389
283545	1	2	0.0132195
298179	1	2	0.0528779
309821	1	2	0.0132195
311583	1	2	0.0132195
312619	1	2	0.0132195
315827	1	2	0.0132195
318175	1	2	0.0132195
320289	1	2	0.0925363
322667	1	2	0.0925363
323261	1	2	0.0132195
324807	1	2	0.0264389
324841	1	2	0.0396584
326163	1	2	0.0264389
331627	1	2	0.0132195
333831	1	2	0.0793168
338659	1	2	0.0132195
340245	1	2	0.0132195
345101	1	2	0.0132195
346383	1	2	0.0132195
347473	1	2	0.0396584
348257	1	2	0.0132195
349973	1	2	0.0132195
356623	1	2	0.0396584
359465	1	2	0.0528779
359831	1	2	0.0264389
361571	1	2	0.0132195
363185	1	2	0.0132195
366595	1	2	0.0528779
366851	1	2	0.0132195
368795	1	2	0.0132195
368987	1	2	0.0264389
369421	1	2	0.0132195
371171	1	2	0.0528779
378905	1	2	0.0528779
379653	1	2	0.0132195
381689	1	2	0.132195
383129	1	2	0.0132195
383269	1	2	0.118975
385581	1	2	0.0132195
387701	1	2	0.0264389
388599	1	2	0.0264389
390423	1	2	0.0132195
390665	1	2	0.0264389
391167	1	2	0.105756
392465	1	2	0.0132195
392883	1	2	0.0264389
394463	1	2	0.0132195
395451	1	2	0.0396584
402227	1	2	0.0132195
402973	1	2	0.0264389
406575	1	2	0.0264389
407713	1	2	0.0396584
408599	1	2	0.0396584
409133	1	2	0.0528779
409807	1	2	0.0528779
412671	1	2	0.0132195
413383	1	2	0.0396584
416329	1	2	0.0132195
417419	1	2	0.0264389
417673	1	2	0.0132195
418803	1	2	0.0264389
419257	1	2	0.0132195
420053	1	2	0.0132195
420313	1	2	0.0132195
420543	1	2	0.0264389
421983	1	2	0.0264389
424051	1	2	0.0132195
424337	1	2	0.0132195
425471	1	2	0.0660973
427001	1	2	0.0132195
427469	1	2	0.0132195
429173	1	2	0.0132195
429385	1	2	0.0132195
432015	1	2	0.0132195
432087	1	2	0.0132195
432733	1	2	0.105756
433669	1	2	0.105756
433887	1	2	0.0132195
435791	1	2	0.0132195
436649	1	2	0.0132195
437089	1	2	0.0132195
437993	1	2	0.0132195
444439	1	2	0.0264389
445803	1	2	0.0396584
446131	1	2	0.0132195
446231	1	2	0.0264389
447345	1	2	0.0528779
447383	1	2	0.0132195
447405	1	2	0.0132195
447571	1	2	0.0660973
448043	1	2	0.0264389
448445	1	2	0.0132195
449101	1	2	0.0132195
449405	1	2	0.0132195
449745	1	2	0.0132195
449855	1	2	0.0528779
451229	1	2	0.0264389
451693	1	2	0.0132195
452657	1	2	0.0132195
453031	1	2	0.0396584
453037	1	2	0.0528779
453513	1	2	0.0132195
453903	1	2	0.0132195
454229	1	2	0.0132195
454783	1	2	0.0132195
454963	1	2	0.0132195
455625	1	2	0.0132195
455823	1	2	0.0132195
456597	1	2	0.0132195
457387	1	2	0.0132195
457533	1	2	0.0132195
458233	1	2	0.0132195
458291	1	2	0.0132195
458419	1	2	0.0132195
458733	1	2	0.0132195
459543	1	2	0.0132195
460539	1	2	0.0264389
460945	1	2	0.0132195
461413	1	2	0.0132195
461709	1	2	0.0132195
461993	1	2	0.0132195
462641	1	2	0.0396584
462849	1	2	0.0264389
463653	1	2	0.0264389
464291	1	2	0.0132195
465049	1	2	0.0132195
465383	1	2	0.0396584
465963	1	2	0.0528779
467007	1	2	0.0264389
467349	1	2	0.0132195
467363	1	2	0.0132195
467639	1	2	0.0132195
467871	1	2	0.0132195
468395	1	2	0.0132195
469829	1	2	0.0660973
470147	1	2	0.0132195
471045	1	2	0.0660973
473257	1	2	0.132195
473501	1	2	0.0132195
473669	1	2	0.0264389
474517	1	2	0.0264389
474839	1	2	0.0132195
476041	1	2	0.0264389
476495	1	2	0.105756
476817	1	2	0.0528779
476977	1	2	0.0132195
477937	1	2	0.0132195
478703	1	2	0.0132195
479335	1	2	0.0132195
479815	1	2	0.118975
480791	1	2	0.0132195
480893	1	2	0.0132195
481033	1	2	0.0132195
481379	1	2	0.0132195
481617	1	2	0.0132195
482201	1	2	0.0264389
482363	1	2	0.0132195
483033	1	2	0.0132195
483441	1	2	0.0396584
483655	1	2	0.0132195
483721	1	2	0.0132195
484507	1	2	0.0396584
485047	1	2	0.0132195
485273	1	2	0.0132195
485323	1	2	0.0528779
485465	1	2	0.0132195
486397	1	2	0.0793168
486809	1	2	0.0396584
486829	1	2	0.0132195
487419	1	2	0.0132195
487965	1	2	0.0396584
488135	1	2	0.0264389
488575	1	2	0.0264389
489045	1	2	0.0132195
489119	1	2	0.0396584
489227	1	2	0.0396584
490017	1	2	0.0396584
490241	1	2	0.0132195
491549	1	2	0.0528779
491731	1	2	0.0264389
492017	1	2	0.0132195
492645	1	2	0.0132195
493059	1	2	0.105756
493143	1	2	0.0925363
493155	1	2	0.0132195
493391	1	2	0.0132195
493603	1	2	0.0132195
494099	1	2	0.0528779
494275	1	2	0.118975
494305	1	2	0.0925363
494671	1	2	0.0132195
494765	1	2	0.0132195
494857	1	2	0.0660973
495131	1	2	0.0396584
495365	1	2	0.0132195
496211	1	2	0.0132195
496319	1	2	0.0132195
496523	1	2	0.0132195
497835	1	2	0.0132195
497953	1	2	0.0396584
498171	1	2	0.0132195
498435	1	2	0.0132195
498803	1	2	0.0264389
498849	1	2	0.0132195
499587	1	2	0.0132195
499665	1	2	0.0264389
500185	1	2	0.0132195
500189	1	2	0.0264389
500233	1	2	0.0264389
500473	1	2	0.0264389
501157	1	2	0.0528779
501161	1	2	0.0132195
501237	1	2	0.0264389
501599	1	2	0.0132195
502039	1	2	0.0396584
502337	1	2	0.0132195
502445	1	2	0.0396584
502549	1	2	0.0925363
503203	1	2	0.0132195
503363	1	2	0.0132195
503743	1	2	0.0132195
504405	1	2	0.0132195
504883	1	2	0.0925363
505263	1	2	0.0132195
505347	1	2	0.0132195
505661	1	2	0.0528779
506709	1	2	0.0793168
507973	1	2	0.0132195
508155	1	2	0.0528779
509127	1	2	0.0396584
510021	1	2	0.0132195
510075	1	2	0.0132195
510257	1	2	0.0264389
510703	1	2	0.0793168
510937	1	2	0.0132195
511133	1	2	0.0132195
511155	1	2	0.0660973
511427	1	2	0.0396584
511467	1	2	0.0132195
511613	1	2	0.0264389
512039	1	2	0.0264389
512101	1	2	0.0132195
512865	1	2	0.0264389
512907	1	2	0.0132195
513099	1	2	0.0132195
514019	1	2	0.0132195
514089	1	2	0.0264389
514263	1	2	0.0396584
514779	1	2	0.0264389
514821	1	2	0.0660973
515407	1	2	0.0264389
515599	1	2	0.0396584
515813	1	2	0.0264389
515885	1	2	0.0132195
516037	1	2	0.0264389
516137	1	2	0.0396584
520189	1	2	0.0264389
520507	1	2	0.0132195
520595	1	2	0.0132195
521579	1	2	0.0132195
521721	1	2	0.0132195
522163	1	2	0.0793168
522803	1	2	0.0264389
523321	1	2	0.0132195
524367	1	2	0.0264389
524489	1	2	0.0528779
524917	1	2	0.0132195
524977	1	2	0.0132195
525019	1	2	0.0132195
525051	1	2	0.0132195
525065	1	2	0.0528779
525547	1	2	0.0132195
526099	1	2	0.0264389
526611	1	2	0.0396584
526773	1	2	0.0925363
527619	1	2	0.0132195
527843	1	2	0.0132195
528261	1	2	0.0132195
528757	1	2	0.0132195
529671	1	2	0.0132195
529715	1	2	0.0132195
530423	1	2	0.0132195
530431	1	2	0.0396584
530903	1	2	0.0264389
531085	1	2	0.0132195
533961	1	2	0.0132195
533983	1	2	0.0396584
535865	1	2	0.0264389
536167	1	2	0.0132195
537049	1	2	0.0132195
537237	1	2	0.0132195
537987	1	2	0.0132195
538137	1	2	0.0528779
538283	1	2	0.0132195
538425	1	2	0.0132195
540085	1	2	0.0396584
540811	1	2	0.0132195
540815	1	2	0.0660973
540993	1	2	0.0264389
541101	1	2	0.0264389
541793	1	2	0.0132195
541931	1	2	0.0264389
541939	1	2	0.0264389
542509	1	2	0.0132195
543203	1	2	0.0528779
543229	1	2	0.0132195
543461	1	2	0.0396584
543595	1	2	0.0132195
544125	1	2	0.0132195
544579	1	2	0.0264389
544729	1	2	0.0132195
544939	1	2	0.0264389
545007	1	2	0.0132195
545091	1	2	0.23795
545817	1	2	0.0264389
546527	1	2	0.0396584
546645	1	2	0.0132195
546953	1	2	0.0132195
547443	1	2	0.0132195
549193	1	2	0.0264389
549205	1	2	0.0660973
549207	1	2	0.0132195
549875	1	2	0.0396584
550193	1	2	0.0132195
550641	1	2	0.0264389
551299	1	2	0.0264389
552163	1	2	0.0396584
552167	1	2	0.0264389
552909	1	2	0.0396584
553045	1	2	0.0132195
553083	1	2	0.0132195
553293	1	2	0.0132195
553973	1	2	0.0396584
554357	1	2	0.0132195
554661	1	2	0.0264389
556453	1	2	0.0660973
556607	1	2	0.0264389
556813	1	2	0.0660973
557213	1	2	0.0264389
557299	1	2	0.0132195
557421	1	2	0.0396584
558037	1	2	0.0264389
558165	1	2	0.0793168
559179	1	2	0.0660973
559417	1	2	0.0132195
559875	1	2	0.0132195
560455	1	2	0.0132195
560559	1	2	0.0132195
561295	1	2	0.0132195
561389	1	2	0.0132195
561735	1	2	0.0528779
562251	1	2	0.0396584
562641	1	2	0.0132195
563005	1	2	0.0264389
563211	1	2	0.0132195
563903	1	2	0.0132195
564117	1	2	0.0132195
564225	1	2	0.0132195
564689	1	2	0.0132195
564777	1	2	0.0264389
565001	1	2	0.0132195
565043	1	2	0.0396584
565387	1	2	0.0264389
565419	1	2	0.0264389
565539	1	2	0.0264389
565617	1	2	0.0132195
565729	1	2	0.0264389
565797	1	2	0.0132195
566073	1	2	0.0396584
566087	1	2	0.0264389
566227	1	2	0.0264389
566285	1	2	0.0528779
566711	1	2	0.0264389
566847	1	2	0.0132195
567145	1	2	0.0925363
567287	1	2	0.0132195
567807	1	2	0.0132195
568049	1	2	0.0132195
569085	1	2	0.0132195
569339	1	2	0.0132195
570001	1	2	0.0264389
570847	1	2	0.0132195
570967	1	2	0.0264389
571687	1	2	0.0132195
571693	1	2	0.0396584
571949	1	2	0.0132195
572963	1	2	0.0132195
573287	1	2	0.0264389
573759	1	2	0.0132195
574435	1	2	0.0396584
574639	1	2	0.0396584
574949	1	2	0.0132195
575201	1	2	0.0132195
575321	1	2	0.0264389
575963	1	2	0.0396584
576171	1	2	0.0264389
576231	1	2	0.0264389
576327	1	2	0.0396584
576427	1	2	0.0264389
576515	1	2	0.0132195
576887	1	2	0.0396584
576983	1	2	0.0264389
576995	1	2	0.0132195
577073	1	2	0.0132195
577119	1	2	0.0132195
577219	1	2	0.0132195
577241	1	2	0.0132195
577313	1	2	0.0132195
577337	1	2	0.0132195
577761	1	2	0.0264389
577861	1	2	0.132195
577871	1	2	0.0264389
578331	1	2	0.118975
578813	1	2	0.0396584
578871	1	2	0.0396584
578955	1	2	0.0132195
578965	1	2	0.0132195
579849	1	2	0.0132195
579883	1	2	0.0132195
579893	1	2	0.0528779
580007	1	2	0.0264389
580465	1	2	0.0264389
580513	1	2	0.0132195
580751	1	2	0.0132195
580755	1	2	0.0132195
581063	1	2	0.0132195
581255	1	2	0.0264389
581287	1	2	0.0264389
581293	1	2	0.0264389
581621	1	2	0.0132195
581651	1	2	0.0132195
581733	1	2	0.0132195
581857	1	2	0.0132195
581929	1	2	0.0132195
581959	1	2	0.0660973
582021	1	2	0.0132195
582101	1	2	0.0793168
582423	1	2	0.0132195
582515	1	2	0.0132195
582577	1	2	0.118975
582591	1	2	0.0132195
582631	1	2	0.0396584
582751	1	2	0.0132195
583039	1	2	0.0264389
583065	1	2	0.0132195
583069	1	2	0.0264389
583525	1	2	0.0528779
583649	1	2	0.0132195
583771	1	2	0.0132195
583853	1	2	0.0396584
583917	1	2	0.0132195
584001	1	2	0.0132195
584589	1	2	0.0132195
584747	1	2	0.0132195
584911	1	2	0.0132195
585807	1	2	0.0264389
586275	1	2	0.0132195
586367	1	2	0.0132195
586787	1	2	0.0132195
587007	1	2	0.0132195
587519	1	2	0.0132195
587943	1	2	0.0396584
588011	1	2	0.0528779
588023	1	2	0.0132195
588273	1	2	0.0264389
589497	1	2	0.0264389
590465	1	2	0.0132195
591311	1	2	0.0264389
591829	1	2	0.0264389
591841	1	2	0.0132195
591851	1	2	0.0132195
592429	1	2	0.0132195
592449	1	2	0.0396584
592471	1	2	0.0264389
592903	1	2	0.0132195
593027	1	2	0.0660973
594035	1	2	0.0396584
594555	1	2	0.0132195
595437	1	2	0.0132195
595681	1	2	0.0132195
595747	1	2	0.0264389
595801	1	2	0.0132195
596399	1	2	0.0528779
596485	1	2	0.0528779
596513	1	2	0.0132195
596571	1	2	0.0132195
596679	1	2	0.0132195
596803	1	2	0.0660973
596871	1	2	0.0528779
597117	1	2	0.0528779
597331	1	2	0.0132195
597335	1	2	0.0132195
597339	1	2	0.0264389
597451	1	2	0.0132195
598089	1	2	0.0132195
598261	1	2	0.0132195
598315	1	2	0.0132195
598331	1	2	0.0528779
598825	1	2	0.0396584
599029	1	2	0.0264389
599291	1	2	0.0132195
599367	1	2	0.0132195
599409	1	2	0.0264389
599489	1	2	0.0132195
599505	1	2	0.0264389
599509	1	2	0.132195
599623	1	2	0.0264389
599933	1	2	0.0132195
600143	1	2	0.0132195
600301	1	2	0.0132195
600469	1	2	0.0132195
600587	1	2	0.0132195
600633	1	2	0.0660973
600799	1	2	0.0132195
600885	1	2	0.0528779
600903	1	2	0.0396584
601023	1	2	0.0132195
601729	1	2	0.0396584
601851	1	2	0.0264389
602119	1	2	0.0132195
602543	1	2	0.0132195
602973	1	2	0.0132195
603047	1	2	0.0132195
603129	1	2	0.105756
603655	1	2	0.0132195
603735	1	2	0.0132195
603755	1	2	0.0264389
603787	1	2	0.0396584
603805	1	2	0.0264389
603889	1	2	0.0132195
603977	1	2	0.0132195
603997	1	2	0.0132195
604001	1	2	0.0528779
604019	1	2	0.0396584
604463	1	2	0.0132195
604585	1	2	0.0132195
604659	1	2	0.0132195
604833	1	2	0.0396584
604899	1	2	0.0396584
604933	1	2	0.0132195
605017	1	2	0.0264389
605051	1	2	0.0396584
605125	1	2	0.0132195
605239	1	2	0.0264389
605357	1	2	0.0264389
605409	1	2	0.0660973
605501	1	2	0.0132195
605643	1	2	0.0264389
605657	1	2	0.0132195
605835	1	2	0.0528779
606139	1	2	0.0396584
606155	1	2	0.105756
606793	1	2	0.0132195
608807	1	2	0.0264389
609535	1	2	0.0132195
610671	1	2	0.105756
610681	1	2	0.0132195
610757	1	2	0.0528779
610763	1	2	0.0132195
610775	1	2	0.0132195
610827	1	2	0.0264389
610915	1	2	0.0925363
611199	1	2	0.0396584
611231	1	2	0.0132195
611439	1	2	0.0132195
611479	1	2	0.0264389
611483	1	2	0.0264389
611839	1	2	0.0264389
611841	1	2	0.0132195
611883	1	2	0.0660973
612041	1	2	0.0132195
612093	1	2	0.0132195
612505	1	2	0.0132195
612705	1	2	0.0132195
613199	1	2	0.0396584
613355	1	2	0.0132195
613357	1	2	0.0132195
613603	1	2	0.0132195
613677	1	2	0.0132195
614147	1	2	0.0132195
614189	1	2	0.0132195
614289	1	2	0.0528779
614349	1	2	0.0132195
614467	1	2	0.0132195
614541	1	2	0.0132195
614643	1	2	0.0132195
614743	1	2	0.0132195
614871	1	2	0.0132195
615063	1	2	0.0264389
615461	1	2	0.0132195
615487	1	2	0.0132195
615555	1	2	0.0528779
615753	1	2	0.0132195
616105	1	2	0.0132195
616741	1	2	0.0264389
616769	1	2	0.0132195
617609	1	2	0.0132195
617649	1	2	0.0132195
618305	1	2	0.0264389
618369	1	2	0.224731
618519	1	2	0.0264389
618553	1	2	0.0132195
618713	1	2	0.0132195
618753	1	2	0.0264389
618775	1	2	0.0396584
618779	1	2	0.0396584
618783	1	2	0.0132195
618883	1	2	0.0132195
618901	1	2	0.0396584
619001	1	2	0.0132195
619179	1	2	0.0264389
619249	1	2	0.0396584
619317	1	2	0.0396584
619365	1	2	0.0264389
619687	1	2	0.0528779
619747	1	2	0.0132195
619807	1	2	0.0132195
620123	1	2	0.0132195
620267	1	2	0.0132195
620273	1	2	0.0132195
620537	1	2	0.0132195
620581	1	2	0.0396584
620793	1	2	0.0132195
620871	1	2	0.0132195
621177	1	2	0.0396584
621187	1	2	0.0132195
621281	1	2	0.0264389
621493	1	2	0.0660973
621613	1	2	0.0132195
621681	1	2	0.0264389
621779	1	2	0.0132195
621867	1	2	0.0264389
622317	1	2	0.0264389
622363	1	2	0.0132195
622735	1	2	0.0132195
623013	1	2	0.0132195
623045	1	2	0.0793168
623117	1	2	0.0528779
623409	1	2	0.0132195
623995	1	2	0.0264389
624349	1	2	0.0132195
624391	1	2	0.0132195
624395	1	2	0.0396584
624771	1	2	0.0132195
625127	1	2	0.0132195
625237	1	2	0.0132195
625407	1	2	0.0264389
625413	1	2	0.0396584
625633	1	2	0.0132195
625661	1	2	0.0660973
625703	1	2	0.0264389
625763	1	2	0.0264389
626379	1	2	0.0132195
626889	1	2	0.0660973
626905	1	2	0.0132195
627001	1	2	0.0396584
627241	1	2	0.0132195
627375	1	2	0.0132195
627383	1	2	0.0132195
627385	1	2	0.0132195
627399	1	2	0.0132195
627463	1	2	0.0132195
627635	1	2	0.0660973
627649	1	2	0.0264389
627695	1	2	0.0396584
627895	1	2	0.0132195
628263	1	2	0.0264389
628269	1	2	0.0528779
628273	1	2	0.0132195
628295	1	2	0.0132195
628309	1	2	0.0396584
628321	1	2	0.0132195
628555	1	2	0.0264389
628587	1	2	0.0396584
628833	1	2	0.0396584
628933	1	2	0.0132195
629041	1	2	0.0132195
629245	1	2	0.0132195
629531	1	2	0.0132195
629541	1	2	0.0396584
629829	1	2	0.0132195
629927	1	2	0.0396584
630027	1	2	0.0132195
630149	1	2	0.0132195
630207	1	2	0.0793168
630299	1	2	0.0660973
630343	1	2	0.0396584
630345	1	2	0.0396584
630409	1	2	0.0264389
630413	1	2	0.0132195
630443	1	2	0.0132195
630503	1	2	0.105756
630771	1	2	0.0264389
630835	1	2	0.0396584
630837	1	2	0.0132195
630875	1	2	0.0132195
630943	1	2	0.0264389
631075	1	2	0.0132195
631083	1	2	0.0132195
631097	1	2	0.0132195
631113	1	2	0.0396584
631135	1	2	0.0264389
631211	1	2	0.0132195
631301	1	2	0.0132195
631333	1	2	0.0132195
631415	1	2	0.0132195
631487	1	2	0.0132195
631489	1	2	0.105756
631611	1	2	0.0132195
631673	1	2	0.0528779
631703	1	2	0.0132195
631791	1	2	0.0132195
631847	1	2	0.0528779
631875	1	2	0.158634
631891	1	2	0.0264389
631909	1	2	0.0396584
631941	1	2	0.0264389
632095	1	2	0.0132195
632157	1	2	0.0132195
632199	1	2	0.0132195
632261	1	2	0.0528779
632315	1	2	0.0660973
632347	1	2	0.0132195
632359	1	2	0.0132195
632379	1	2	0.0528779
632385	1	2	0.0132195
632523	1	2	0.0132195
632541	1	2	0.0396584
632545	1	2	0.0132195
632555	1	2	0.0132195
632583	1	2	0.0132195
632665	1	2	0.0132195
632727	1	2	0.0264389
632769	1	2	0.0132195
632781	1	2	0.0132195
632859	1	2	0.0264389
633711	1	2	0.0396584
633821	1	2	0.0396584
633825	1	2	0.0264389
633919	1	2	0.0132195
634005	1	2	0.0132195
634051	1	2	0.0793168
634231	1	2	0.0264389
634455	1	2	0.0132195
634461	1	2	0.0132195
634471	1	2	0.0132195
634567	1	2	0.0132195
634753	1	2	0.0132195
634763	1	2	0.0132195
635043	1	2	0.0132195
635155	1	2	0.132195
635307	1	2	0.0132195
635333	1	2	0.0132195
635425	1	2	0.0132195
635447	1	2	0.0132195
635473	1	2	0.0528779
635507	1	2	0.0132195
635645	1	2	0.0396584
635653	1	2	0.0264389
635743	1	2	0.0132195
635833	1	2	0.0132195
636045	1	2	0.105756
636263	1	2	0.0132195
636287	1	2	0.0132195
636377	1	2	0.0132195
636383	1	2	0.0264389
636443	1	2	0.0264389
636617	1	2	0.0793168
636625	1	2	0.0132195
636683	1	2	0.0132195
636773	1	2	0.0925363
636925	1	2	0.0132195
636989	1	2	0.0264389
637017	1	2	0.0132195
637359	1	2	0.0793168
637799	1	2	0.0264389
637819	1	2	0.0132195
637843	1	2	0.0528779
638055	1	2	0.0264389
638263	1	2	0.0264389
638673	1	2	0.0132195
[truncated: 96,747 more rows]

## Sheet: classbinsALL
3
3
3
2
1
3
2
3
2
3
2
2
3
2
3
2
3
3
3
3
2
2
1
3
3
3
2
3
3
2
2
1
3
3
3
3
3
1
3
3
3
3
2
1
2
2
3
1
1
2
2
3
2
3
3
3
2
1
2
3
1
3
3
2
1
1
2
3
3
2
3
1
3
3
2
2
3
2
3
2
2
2
3
3
3
3
3
2
3
3
2
2
1
2
1
3
3
3
3
3
2
2
3
3
3
3
2
2
3
3
2
1
1
1
1
1
2
2
3
3
2
1
3
1
3
1
2
2
1
3
3
2
2
3
3
3
3
1
3
3
3
3
1
3
2
2
3
2
2
1
2
1
3
3
3
3
2
2
3
2
3
3
1
3
3
3
3
2
3
3
3
3
2
2
3
1
2
2
3
3
3
3
3
2
2
3
1
3
2
3
2
3
3
3
3
3
3
2
2
2
3
3
2
1
1
2
2
1
2
1
3
3
3
1
1
3
3
3
3
2
2
3
3
3
3
2
2
1
3
3
2
1
1
3
1
2
2
3
2
1
3
3
3
3
3
1
3
2
3
1
3
2
3
1
2
3
3
2
2
3
1
2
2
3
3
2
2
2
1
2
1
2
2
3
3
1
3
2
3
3
3
3
2
3
3
3
3
2
2
2
3
2
2
3
3
3
3
2
3
2
1
3
3
3
3
3
2
3
3
3
3
2
3
3
3
3
2
3
1
3
2
3
1
3
3
2
1
1
2
2
2
3
3
2
3
2
1
3
2
3
3
2
3
2
3
2
2
2
2
3
3
1
3
2
3
3
3
3
1
1
3
3
3
3
2
2
2
1
3
3
2
3
2
3
3
2
2
3
3
1
3
3
2
3
2
3
2
3
3
1
2
2
2
3
3
1
1
3
3
3
1
1
1
2
1
3
2
2
3
2
1
3
3
3
3
3
2
2
3
3
3
3
3
3
2
2
2
1
3
3
2
2
2
2
3
2
3
3
3
2
1
2
1
3
3
2
1
3
2
3
1
1
3
2
1
3
2
3
3
3
2
3
3
2
3
1
2
3
3
3
2
2
2
3
3
2
3
3
1
1
2
1
1
1
3
3
3
2
3
3
3
3
2
3
3
2
2
2
2
3
1
1
1
3
2
3
2
2
3
3
3
1
3
2
2
3
3
3
1
2
1
2
2
1
1
2
2
3
1
3
2
1
1
1
1
3
3
2
3
2
3
3
2
2
2
3
1
2
2
2
3
3
2
2
2
1
1
2
3
3
1
1
2
1
2
2
3
3
3
3
3
3
1
2
2
1
2
2
1
3
3
3
3
2
1
1
2
3
2
3
3
2
2
3
3
1
3
3
3
3
3
3
1
3
3
1
2
3
1
3
3
3
3
3
3
1
2
2
3
3
3
2
3
3
1
3
2
3
2
2
3
2
3
2
2
2
3
2
3
3
1
1
2
1
3
1
1
2
3
1
2
2
2
2
3
2
2
3
1
3
3
2
3
3
3
3
3
3
2
3
2
3
2
3
2
2
3
1
2
3
3
3
3
3
3
2
1
3
3
1
1
1
1
1
3
3
3
3
3
2
3
3
3
3
2
3
3
2
1
3
2
3
2
3
3
2
2
3
3
3
3
2
3
3
3
2
3
3
2
3
3
3
3
2
2
2
3
1
2
2
3
3
3
3
3
1
2
1
2
2
1
3
1
2
1
2
2
1
1
1
3
1
2
2
2
1
3
2
2
1
3
2
3
3
3
3
1
1
2
2
3
3
2
3
1
3
3
3
3
2
2
2
2
2
2
1
1
1
2
1
1
2
3
2
3
2
3
3
3
2
2
1
3
3
2
3
2
3
2
3
3
1
3
3
1
3
3
2
1
2
3
3
2
2
2
3
2
2
3
3
2
3
2
1
3
3
3
3
3
2
3
3
3
3
3
1
1
2
2
2
3
1
2
3
3
1
3
3
2
1
2
1
3
3
3
2
3
3
1
3
3
3
3
3
3
1
1
3
1
3
1
3
2
2
3
2
3
1
1
2
1
1
3
2
3
1
2
2
2
2
3
3
2
3
1
2
2
2
2
3
3
3
3
2
3
3
3
3
1
3
1
3
3
2
1
1
3
2
3
3
2
3
2
1
2
2
1
3
3
3
1
2
1
3
3
3
3
3
2
3
1
3
2
3
1
1
1
1
2
2
3
2
3
3
3
2
2
1
3
3
2
2
3
3
3
3
3
3
2
3
2
2
2
3
1
2
2
3
3
3
3
3
2
2
3
3
2
3
3
1
3
3
1
3
2
3
2
3
3
1
2
1
1
3
3
3
3
2
3
1
3
3
3
3
3
1
1
2
3
2
3
3
2
2
1
3
3
3
3
1
1
2
3
2
2
2
2
3
2
1
3
2
3
3
2
3
3
1
2
2
2
3
1
3
1
3
3
2
3
2
2
3
3
3
3
3
3
2
2
2
1
3
1
2
3
2
1
2
2
2
2
3
2
2
2
3
3
3
3
1
3
3
1
1
3
3
3
3
1
2
2
2
1
3
3
1
1
1
1
2
3
3
3
2
2
3
3
2
2
1
3
1
3
3
3
1
2
3
1
3
2
3
3
3
3
3
2
2
1
1
2
3
2
2
1
3
3
3
3
3
3
3
2
2
3
3
3
3
3
1
3
2
1
1
1
3
3
2
3
1
1
3
3
1
3
2
1
3
3
3
3
3
1
2
2
3
2
2
2
3
2
3
1
2
2
2
1
3
3
3
3
2
2
3
3
3
1
2
1
2
2
2
2
3
1
1
2
1
3
2
3
3
3
3
2
2
1
1
1
1
1
1
2
2
2
1
3
3
3
3
3
2
2
3
2
3
3
2
3
3
3
1
2
2
3
3
3
3
2
3
2
3
2
2
3
3
2
3
2
1
3
3
3
1
1
2
3
3
3
3
3
3
1
3
3
2
3
2
3
3
1
2
1
1
1
3
2
3
3
1
1
2
2
2
1
1
2
2
3
3
3
1
1
1
2
3
2
2
1
3
2
1
1
1
3
3
2
3
2
3
3
3
3
3
3
3
3
3
3
1
2
1
2
3
3
1
1
1
2
3
3
3
2
2
2
3
3
3
3
3
2
2
1
1
2
2
1
2
3
1
2
2
1
3
3
2
2
3
1
1
2
3
3
3
3
1
2
2
1
1
3
3
3
3
3
3
3
3
3
1
3
2
3
3
3
1
3
3
3
3
3
3
3
2
2
1
2
3
3
2
1
3
2
2
2
2
3
3
2
3
2
3
3
1
3
1
1
2
2
3
2
1
1
2
2
1
1
3
2
3
2
3
1
1
3
3
1
3
3
2
3
1
2
3
3
1
2
2
2
2
1
3
2
1
3
3
3
3
2
3
2
2
1
1
1
3
3
3
1
1
1
2
2
3
2
3
3
3
1
1
1
2
1
3
3
2
1
1
1
1
3
1
1
1
2
1
1
1
2
2
2
3
2
3
3
3
2
1
1
1
2
3
2
2
3
2
2
1
1
1
1
2
1
3
1
2
1
1
1
2
3
3
3
2
3
1
3
3
2
3
3
2
3
1
3
3
1
2
2
1
2
1
2
2
1
2
2
1
2
3
3
3
3
3
2
1
3
3
3
3
3
3
2
3
2
3
3
3
2
3
3
3
3
3
1
3
2
2
2
3
3
3
3
3
3
1
2
2
3
1
1
1
2
3
3
3
3
1
2
2
1
2
2
3
3
3
2
3
3
2
3
3
3
3
3
3
3
3
2
3
3
2
2
3
3
1
3
3
3
3
3
1
3
2
3
3
2
3
3
2
3
3
3
1
1
1
1
3
3
3
2
3
3
2
1
2
2
3
3
3
2
2
1
2
3
2
3
3
3
3
1
3
1
1
2
1
3
3
2
2
1
1
3
2
3
1
2
2
3
3
2
2
3
2
3
2
3
3
2
3
2
1
2
1
2
1
1
3
3
2
1
2
3
2
1
2
2
3
2
1
2
2
3
3
1
1
2
2
3
3
2
2
3
3
1
2
3
1
2
2
1
2
3
1
3
3
2
2
3
1
1
1
1
3
1
1
2
3
2
1
1
2
1
1
3
2
1
2
1
1
2
2
2
1
2
3
2
1
2
3
1
2
1
1
3
2
1
3
1
3
3
3
2
3
3
3
3
3
3
3
2
2
2
3
3
3
3
3
1
3
1
3
2
3
3
3
3
3
3
3
3
3
3
2
2
1
2
2
1
1
2
3
2
2
3
3
3
2
3
2
2
1
1
2
2
1
1
1
2
2
2
2
1
2
3
1
2
1
2
1
3
3
2
1
2
1
2
1
1
2
2
3
3
2
3
3
3
1
1
1
3
1
2
3
1
1
2
1
2
3
3
1
1
3
3
2
1
3
3
3
3
3
3
2
3
1
2
2
3
1
1
1
1
1
1
2
1
2
2
2
2
2
2
3
3
3
3
2
1
3
1
2
1
2
2
2
2
3
3
1
3
3
2
2
1
1
2
3
3
3
[truncated: 94,866 more rows]

## Sheet: IDs_rawALL
11347
23241
23891
27363
30559
30559
63129
63129
87109
87567
89841
90155
91873
91873
93451
93451
93583
93583
93583
94337
94741
94741
94741
95239
95443
95443
96763
96861
96861
97233
99481
99481
99771
99993
100763
101069
101069
101533
101863
101863
101863
101863
101935
102581
102581
102581
104981
105801
105801
106621
106621
108375
108431
108431
108755
109817
109817
112019
112019
113183
113183
113517
113517
113517
114453
115539
117315
117315
119289
119977
119977
119981
122523
122523
122541
122541
123365
123365
123365
123365
124245
124245
125731
126845
126945
127073
128217
128217
128523
128653
128821
128821
128821
128821
129125
129125
129485
132275
132275
132429
132429
132779
132779
133895
133895
143265
144099
147257
147257
147895
147895
148691
149281
149281
153127
153127
157377
157377
157377
157377
157377
163425
163425
165155
165155
165375
165375
165473
165473
167593
178571
178571
178571
190969
216775
220847
220847
222611
222611
227173
227173
230089
230089
230089
232561
232655
236907
246231
247083
248317
248317
248317
248355
248459
248459
249395
249907
249943
249943
249943
249943
250061
250503
250597
250597
252899
254859
255313
255313
255317
255317
256073
256395
256439
256439
257413
258279
258279
258291
258291
259007
259685
259895
259895
259895
260311
260427
261137
261137
261259
261259
261259
262437
262681
262681
262823
262823
263475
263585
263585
263585
264483
264943
265959
266367
266367
266367
266503
266503
266503
266685
266969
266969
267013
267013
267073
267099
267615
267615
267619
268001
268001
268001
268051
268253
268891
268891
268945
268945
268945
269089
269133
269133
269181
269761
270199
271357
271357
271451
271451
271729
271865
271865
272605
272605
272729
272729
272729
272729
272895
273221
273221
273555
273555
274119
275063
275063
275063
275063
275447
275883
275927
275927
275927
276267
276267
276267
276267
276267
276267
276267
276523
276523
276999
276999
277763
277763
277893
278081
278081
278209
278209
278707
278891
278891
280129
280129
281205
281499
281499
281747
281747
282587
282629
282629
282721
282721
282733
282733
282733
282733
283149
283149
283149
283149
283545
283545
283613
283613
283613
283803
283803
283803
284127
284729
284729
284729
284729
284825
284825
284825
284825
284825
285071
286089
286089
286089
286089
287409
287409
287409
288145
288165
288275
288275
288515
289897
289897
289897
290205
290849
290849
290895
290895
290895
290915
290915
292413
292413
292413
292413
292413
293655
293849
293849
293849
293975
294007
294007
294147
294441
294441
294869
295699
295699
295699
295699
295699
295935
296299
296455
296455
296673
296751
296751
296823
296823
296823
296823
296823
297179
297179
298179
298179
299411
299411
299755
299897
299897
299897
299897
299897
300219
300219
300229
300229
300229
300319
300319
300421
300783
300783
300783
300783
300907
300907
300907
301419
301453
301515
301515
301873
301873
301873
302229
302229
302267
302267
302689
302689
303141
303141
303539
303539
303559
303573
303573
303573
303597
303597
303691
303691
303691
303691
303861
304105
304881
304881
304881
306107
306225
306225
306225
306245
306245
306297
306297
306297
306957
307339
307461
307461
307627
307997
307997
307997
307997
308319
308319
308319
308747
309583
309583
309809
309821
309821
309821
310503
311383
311383
311519
311519
311519
311519
311583
311759
311759
312211
312241
312241
312435
312673
312673
312673
312755
312947
312947
312947
312949
312949
313201
313201
313583
313583
313761
313761
314411
314411
314411
314411
314479
314765
314839
314839
314847
314847
314847
314847
314871
314871
314871
314885
315091
315091
315091
315115
315115
315115
315115
315115
315697
315767
315767
315767
315767
315775
315827
316027
316027
316133
316223
316223
316223
316223
316223
316277
316549
316593
316983
316983
317015
317015
317083
317083
317083
317083
317123
317133
317133
317133
317531
317531
317963
317963
318141
318175
318819
318819
318939
318939
319113
319113
319113
319113
319455
319455
319655
319705
319705
319825
319825
319887
319963
319963
320005
320005
320005
320005
320005
320005
320289
320289
320289
320407
320407
320407
320687
320687
320687
321295
321295
321555
321615
321711
322017
322017
322233
322403
322407
322407
322407
322667
322667
322889
322889
323261
324125
324235
324235
324235
324483
324483
324509
324509
324715
324807
324807
324807
324835
324841
324841
325671
325677
325837
325837
325837
326055
326055
326197
326663
327069
327069
327153
327153
327401
327547
327701
327745
327745
328309
328393
328569
328569
328569
328971
329977
329977
329977
330025
330025
330025
330047
330109
330109
330305
330305
330305
330479
330479
331627
331627
332071
332071
332071
332071
332687
332687
332687
332945
333055
333055
333441
333587
333587
333587
333587
333831
333831
333831
333957
333957
334903
334903
334903
334903
334965
334965
334965
335043
335139
335141
335141
335141
335141
335349
335349
335535
335535
335935
335935
335935
336065
336213
337039
337169
337749
337749
338133
338325
338367
338367
338659
338803
339037
339037
339171
339171
339237
339237
339273
339627
339627
339741
339741
339741
340073
340073
340073
340073
340159
340159
340245
340293
340541
340615
340615
340937
341039
341039
341039
341133
341133
341133
341199
341199
341427
341427
341427
341427
341807
341807
341925
342169
342371
342371
343333
343333
343333
343333
343529
343733
343733
343871
343871
343871
343871
343989
344051
344051
344229
344229
344269
344353
344353
344399
344399
344413
344413
344435
344435
344611
344923
344923
344937
345101
345119
345119
345171
345251
345501
346197
346287
346287
346287
346383
346383
346383
346427
346427
346427
346427
346553
346553
346693
346693
346693
346693
346851
346851
346965
346965
346965
346967
346967
346967
347131
347131
347131
347245
347245
347473
347473
347473
347473
347473
347473
347967
347985
347985
347985
348257
348257
348405
348603
348603
348773
348773
348929
348929
348929
349203
349203
349203
349203
349227
349433
349433
349433
349543
349543
349543
349741
349741
349741
349961
349961
349961
349961
349961
349973
349973
350227
350227
350269
350269
350297
350297
350297
350621
350621
350805
350939
350939
350939
350939
351071
351469
351469
351593
351593
351633
351633
351633
351751
351751
352015
352015
352019
352019
352019
352019
352633
352633
352633
352633
352695
352695
352795
352795
353051
353051
353051
353231
353365
353365
353365
353365
353365
353365
353365
353517
353517
354131
354131
354383
354421
354651
354651
354683
354983
355131
355131
355443
355443
355643
355643
355733
356055
356055
356055
356055
356617
356617
356623
356623
356623
356623
356623
356647
356647
356669
357191
357191
357255
357255
357255
357255
357257
357257
357261
357261
357261
357261
357261
357337
357337
357337
357397
357425
357525
357525
357525
357541
357541
357921
357921
357921
357921
357937
357937
358185
358189
358189
358189
358189
358571
358571
358571
358571
358665
358665
358665
358665
358949
358949
359147
359201
359329
359329
359379
359379
359379
359465
359465
359465
359465
359741
359831
359831
359831
360259
360259
360337
360337
360941
360941
361087
361087
361087
361087
361087
361159
361333
361339
361339
361339
361571
361571
361649
361875
361875
361875
361911
361911
361919
361919
362075
362117
362313
362313
362475
362871
362871
362871
362969
362999
362999
363185
363185
363715
363715
363807
363807
363807
363807
363857
363857
363857
363857
364213
364213
364369
364521
364659
364681
364681
365197
365197
365197
365493
365493
365493
365527
365527
365527
365527
365577
365577
365577
365693
365693
365693
365693
365713
365713
365713
365787
365787
366139
366139
366139
366197
366199
366199
366199
366297
366297
366309
366377
366377
366377
366377
366377
366377
366377
366469
366469
366529
366595
366595
366595
366595
366717
366717
366851
366851
366851
366851
366883
366883
366963
366963
366963
367415
367415
367415
367415
367423
367439
367439
367439
367439
367439
367439
367439
367851
367851
367851
367851
367851
368059
368093
368093
368125
368125
368507
368507
368529
368529
368585
368795
368795
368795
368975
368975
368987
368987
369029
369029
369029
369029
369397
369421
369421
369551
369609
369609
369647
369647
369647
369693
369693
369879
370069
370069
370149
370249
370249
370249
370319
370319
370411
370411
370417
370417
370477
370477
370547
370599
370599
370627
370627
370637
370637
370637
370679
370679
370679
370711
370711
370711
371019
371019
371031
371171
371171
371171
371231
371231
371231
371751
371925
371925
371925
372003
372107
372107
372281
372403
372621
372689
372689
372967
372967
373409
373409
373409
373409
373665
373665
373665
374405
374405
374539
374587
374587
374791
374791
374791
374791
375217
375217
375217
376247
377647
377647
378083
378193
378193
378193
378199
378229
378229
378229
378349
378395
378545
378545
378545
378545
378545
378545
378545
378645
378645
378653
378653
378703
378703
378905
378913
378913
378991
379399
379399
379553
379553
379573
379573
379615
379615
379653
379653
379653
379721
379721
379869
379869
380697
380697
380697
380697
380697
380697
381203
381203
381203
381203
381203
381637
381637
381679
381679
381689
381689
381689
381689
381689
381689
381863
381863
381863
382127
382127
382469
382601
382745
383129
383129
383129
383129
383177
383177
383177
383177
383269
383469
383473
383473
384061
384061
384131
384131
384131
384131
384147
384207
384207
384207
384287
384287
384287
384287
384369
384687
384687
384687
384687
384735
384943
385027
385027
385027
385027
385029
385389
385389
385389
385523
385581
385695
385695
385695
385897
385897
385939
385939
385939
385955
385955
385965
385965
385965
385967
386143
386231
386231
386231
386375
386375
386521
386521
386755
386785
386805
386861
386913
386913
386913
386991
387029
387029
387029
387029
387113
387113
387113
387113
387147
387245
387245
387245
387245
387261
387261
387261
387261
387269
387275
387275
387275
387513
387513
387701
387701
387783
387783
387783
387783
387783
387823
387823
387823
387823
387829
387829
387877
387877
387919
387919
387919
388021
388021
388103
388103
388283
388319
388599
388599
388599
388709
388709
388709
388863
388863
388863
388863
389037
389919
389919
389945
389945
389945
390043
390121
390121
390121
390251
390291
390291
390307
390307
390307
390315
390315
390321
390321
390323
390323
390423
390423
390463
390463
390603
390603
390603
390665
390665
390665
390665
390859
390859
390859
390859
391025
391025
391153
391153
391153
391167
391167
391167
391187
391187
391187
391187
391199
391199
391199
391341
391493
391493
391493
391493
391647
391647
391675
391815
391815
391815
391915
391915
391915
391915
391915
392095
392159
392159
392215
392215
392237
392319
392465
392465
392465
392465
392509
392509
392631
392631
392631
392631
392631
392819
392819
392819
392837
392881
392881
392881
392883
393879
393879
393879
393879
393885
393885
393885
393885
393921
393921
393921
393979
393997
393997
393997
394145
394145
394177
394463
394463
394563
394693
394693
394879
394879
394879
394891
395163
395163
395163
395163
395355
395403
395451
396109
396109
396109
396109
396109
396429
396429
396839
396855
396855
396855
396923
396923
397237
397237
397237
397305
397305
397405
397421
397421
397421
397449
397449
397449
397449
397449
397449
398037
398037
398621
398857
398857
398857
399005
399005
399159
399323
399663
399663
399963
400343
400787
401045
401127
401127
401127
401669
401669
401669
401669
401703
401703
401703
401899
401899
402227
402227
402257
402257
402257
402257
402257
402403
402551
402551
402973
402973
402973
402973
403021
403021
403087
403087
403087
403415
403817
403817
403819
403819
403981
403981
404001
404001
404001
404621
404621
404621
404753
404753
404959
404963
404965
404971
404971
404975
405099
405799
405799
405799
405809
405897
405897
405897
406073
406073
406121
406133
406385
406385
406385
406575
406575
406575
407149
407149
407151
407151
407151
407237
407237
407637
407637
407637
407637
407667
407713
407713
407745
407795
407795
407905
408209
408209
408209
408253
408253
408331
408331
408331
408439
408439
408513
408545
408545
408545
408545
408583
408583
408583
408583
408599
408599
408599
408621
408621
408621
408853
408853
408853
408853
408867
408867
408957
409011
409011
409133
409135
409149
409149
409325
409325
409325
409349
409349
409355
409355
409413
409413
409413
409601
409601
409807
409807
410615
410689
410823
410823
410829
410829
410931
410931
411083
411083
411119
411119
411119
411313
411313
411315
411869
412037
412037
412037
412367
412461
412461
412537
412537
412619
412671
412671
412681
412681
412681
412681
412809
412857
412857
412857
412857
412861
412861
412861
412861
412887
413091
413091
413091
413121
413121
413121
413121
413121
413143
413143
413143
413313
413313
413383
413383
413461
413461
413619
413711
413711
413711
413711
413711
413831
413831
413881
413979
413979
413979
414001
414001
414001
414001
414093
414093
414115
414119
414119
414119
414153
414333
414677
414677
414677
414747
414747
414747
414747
415249
415249
415249
415263
415263
415277
415277
415277
415277
415287
415293
415293
415367
415367
415367
415367
415489
415489
415489
415629
415629
415629
415629
415629
415757
415757
415881
415881
415881
415913
415913
415913
416043
416043
416071
416071
416071
416071
416071
416081
416131
416309
416309
416309
416311
416327
416327
416329
416329
416329
416421
416421
416421
416425
416425
416425
416441
416441
416441
416441
416441
416475
416475
416617
416617
416715
416743
416743
416743
416743
416743
417119
417119
417119
417265
417265
417265
417311
417311
417311
417405
417405
417405
417413
417413
417413
417413
417413
417417
417417
417419
417419
417419
417419
417567
417567
417567
417567
417697
417697
417697
417697
417697
417697
417815
417815
417815
418047
418047
418047
418047
418077
418077
418077
418449
418449
418449
418449
418463
418463
418463
418771
418771
418803
418803
418823
419147
419147
419147
419147
419147
419159
419159
419201
419201
419257
419257
419285
419285
419297
419297
419323
419323
419323
419437
419437
419437
419519
419545
419545
419703
419703
419703
419841
419841
420053
420053
420053
420053
420053
420267
[truncated: 94,866 more rows]

## Sheet: medCALL
4.13861
5.08109
4.79529
4.69494
4.21933
4.21933
4.26297
4.26297
5.92103
4.0928
3.56047
2.7358
3.50157
3.50157
4.4855
4.4855
4.16479
4.16479
4.16479
2.8318
3.43612
3.43612
3.43612
4.26297
3.88772
3.88772
4.3306
4.06225
4.06225
3.32922
2.87979
2.87979
4.35896
3.47975
4.42005
4.60767
4.60767
2.83398
4.21497
4.21497
4.21497
4.21497
3.19613
4.30442
4.30442
4.30442
2.94524
3.87899
3.87899
3.50375
3.50375
4.55967
4.08407
4.08407
4.29351
2.52418
2.52418
3.71973
3.71973
3.70228
3.70228
4.3655
4.3655
4.3655
3.71319
2.83398
4.53786
4.53786
4.86292
3.63465
3.63465
2.82962
4.70584
4.70584
3.77427
3.77427
3.9859
3.9859
3.9859
3.9859
4.03607
4.03607
4.21279
3.63901
3.9139
3.39903
4.21061
4.21061
4.09716
3.71755
3.16995
3.16995
3.16995
3.16995
3.67392
3.67392
2.13585
4.01644
4.01644
4.39387
4.39387
4.3546
4.3546
4.10152
4.10152
4.96546
4.3066
4.75166
4.75166
4.80184
4.80184
2.95179
2.97142
2.97142
5.22072
5.22072
4.66003
4.66003
4.66003
4.66003
4.66003
3.08051
3.08051
4.30878
4.30878
4.18443
4.18443
4.03607
4.03607
3.59538
3.49066
3.49066
3.49066
4.27169
4.66003
4.59022
4.59022
3.57792
3.57792
4.39387
4.39387
3.41648
3.41648
3.41648
4.27606
3.88336
2.31692
3.36849
3.21795
2.82089
2.82089
2.82089
4.77566
3.30958
3.30958
3.13723
5.3538
3.87899
3.87899
3.87899
3.87899
2.47837
3.14377
4.45932
4.45932
4.39387
3.77864
3.65646
3.65646
4.59458
4.59458
4.40259
4.52477
4.61858
4.61858
2.65945
3.783
3.783
4.6273
4.6273
4.05353
4.4375
4.05789
4.05789
4.05789
5.10509
4.40259
4.92619
4.92619
3.90954
3.90954
3.90954
3.17214
4.42659
4.42659
3.7001
3.7001
2.69217
3.8659
3.8659
3.8659
3.68264
3.83754
2.56563
3.94226
3.94226
3.94226
3.42739
3.42739
3.42739
3.25504
4.8542
4.8542
2.92343
2.92343
3.76991
4.9131
4.68185
4.68185
3.17214
4.6753
4.6753
4.6753
2.98451
4.96983
4.38078
4.38078
4.24551
4.24551
4.24551
3.85281
3.34231
3.34231
4.50731
4.67312
4.34151
3.71755
3.71755
3.21577
3.21577
3.25286
3.82227
3.82227
4.79093
4.79093
4.02953
4.02953
4.02953
4.02953
5.74213
4.23242
4.23242
4.42005
4.42005
2.99324
3.26813
3.26813
3.26813
3.26813
3.87681
3.81791
3.99462
3.99462
3.99462
3.58229
3.58229
3.58229
3.58229
3.58229
3.58229
3.58229
3.21577
3.21577
4.51604
4.51604
4.00117
4.00117
3.9139
4.51822
4.51822
4.77784
4.77784
3.73937
4.98728
4.98728
3.92699
3.92699
2.29511
3.63028
3.63028
4.52477
4.52477
3.06305
4.43314
4.43314
5.27089
5.27089
2.73362
2.73362
2.73362
2.73362
4.37859
4.37859
4.37859
4.37859
3.8659
3.8659
3.74155
3.74155
3.74155
4.56404
4.56404
4.56404
4.60985
3.95753
3.95753
3.95753
3.95753
3.72191
3.72191
3.72191
3.72191
3.72191
2.77944
4.13861
4.13861
4.13861
4.13861
3.69355
3.69355
3.69355
4.90001
3.70664
5.01564
5.01564
4.54222
4.38078
4.38078
4.38078
4.56404
4.61421
4.61421
4.16697
4.16697
4.16697
4.29351
4.29351
3.62592
3.62592
3.62592
3.62592
3.62592
4.56185
3.64774
3.64774
3.64774
4.34587
3.23322
3.23322
2.9627
4.31533
4.31533
4.57276
3.56702
3.56702
3.56702
3.56702
3.56702
4.38078
4.72984
4.34587
4.34587
4.14952
4.83456
4.83456
4.07534
4.07534
4.07534
4.07534
4.07534
4.89129
4.89129
4.42877
4.42877
4.26297
4.26297
4.99164
4.07971
4.07971
4.07971
4.07971
4.07971
4.23024
4.23024
2.89725
2.89725
2.89725
5.34071
5.34071
4.16479
3.55393
3.55393
3.55393
3.55393
3.63465
3.63465
3.63465
3.58229
4.58585
3.62592
3.62592
3.90517
3.90517
3.90517
3.59538
3.59538
3.46012
3.46012
4.23461
4.23461
3.40994
3.40994
4.50731
4.50731
3.41212
3.64119
3.64119
3.64119
4.5444
4.5444
3.89208
3.89208
3.89208
3.89208
3.52557
1.96786
5.19672
5.19672
5.19672
3.90517
3.69573
3.69573
3.69573
4.33932
4.33932
3.62156
3.62156
3.62156
4.31533
2.82307
3.70446
3.70446
4.71457
3.15032
3.15032
3.15032
3.15032
4.60331
4.60331
4.60331
4.39387
4.25424
4.25424
4.11025
3.91608
3.91608
3.91608
3.58229
3.84845
3.84845
3.52557
3.52557
3.52557
3.52557
4.79747
4.71239
4.71239
4.24551
3.35758
3.35758
3.63465
2.46964
2.46964
2.46964
3.14814
4.19534
4.19534
4.19534
4.87383
4.87383
3.6041
3.6041
4.26515
4.26515
3.82227
3.82227
4.06444
4.06444
4.06444
4.06444
2.73144
3.15032
3.06305
3.06305
4.08189
4.08189
4.08189
4.08189
4.54222
4.54222
4.54222
2.70526
4.10152
4.10152
4.10152
4.00989
4.00989
4.00989
4.00989
4.00989
3.21577
3.67392
3.67392
3.67392
3.67392
4.36332
4.03607
4.38296
4.38296
4.31969
3.23759
3.23759
3.23759
3.23759
3.23759
4.2586
4.09716
4.12552
3.35976
3.35976
4.0928
4.0928
3.71755
3.71755
3.71755
3.71755
3.40776
4.17352
4.17352
4.17352
4.85638
4.85638
3.46448
3.46448
4.16261
2.86234
3.50157
3.50157
4.27606
4.27606
2.77071
2.77071
2.77071
2.77071
3.55611
3.55611
4.73857
4.29787
4.29787
4.10152
4.10152
4.81711
3.31613
3.31613
3.97062
3.97062
3.97062
3.97062
3.97062
3.97062
4.10152
4.10152
4.10152
2.74017
2.74017
2.74017
4.24988
4.24988
4.24988
4.93492
4.93492
3.79173
1.89805
4.05353
3.56047
3.56047
4.18443
4.76911
4.24333
4.24333
4.24333
4.76475
4.76475
4.1277
4.1277
3.0456
5.62432
3.1285
3.1285
3.1285
4.8302
4.8302
4.86947
4.86947
4.60112
3.6281
3.6281
3.6281
4.65567
4.69712
4.69712
4.48331
3.91608
4.92183
4.92183
4.92183
3.81791
3.81791
3.10232
4.60112
4.13207
4.13207
4.2586
4.2586
3.84627
3.38594
5.12036
3.3554
3.3554
4.65348
4.26951
3.32922
3.32922
3.32922
5.03091
3.22886
3.22886
3.22886
3.03251
3.03251
3.03251
3.17868
3.73937
3.73937
3.83754
3.83754
3.83754
4.30224
4.30224
3.68264
3.68264
2.25584
2.25584
2.25584
2.25584
4.90874
4.90874
4.90874
4.74075
4.2237
4.2237
4.36769
3.73064
3.73064
3.73064
3.73064
3.46448
3.46448
3.46448
4.20406
4.20406
3.91826
3.91826
3.91826
3.91826
3.05214
3.05214
3.05214
4.27606
2.98233
3.25068
3.25068
3.25068
3.25068
3.50375
3.50375
3.34667
3.34667
4.59458
4.59458
4.59458
4.48331
3.28558
4.64694
2.84925
4.91965
4.91965
4.30005
3.12196
4.27606
4.27606
4.44186
3.3554
4.6164
4.6164
3.94008
3.94008
4.72766
4.72766
3.84627
4.4375
4.4375
5.09418
5.09418
5.09418
3.94008
3.94008
3.94008
3.94008
4.41568
4.41568
4.64258
4.62076
3.65646
4.14952
4.14952
2.91688
3.3554
3.3554
3.3554
3.92045
3.92045
3.92045
4.67312
4.67312
2.89725
2.89725
2.89725
2.89725
3.76118
3.76118
3.79609
3.09796
2.53945
2.53945
3.11541
3.11541
3.11541
3.11541
3.13723
3.82882
3.82882
3.14377
3.14377
3.14377
3.14377
4.34151
3.46666
3.46666
3.50157
3.50157
3.15032
3.71319
3.71319
4.54222
4.54222
3.78518
3.78518
4.84329
4.84329
4.68185
3.17868
3.17868
3.69573
2.40637
4.11461
4.11461
3.4383
3.27686
5.02873
4.28915
3.9968
3.9968
3.9968
3.93572
3.93572
3.93572
2.98451
2.98451
2.98451
2.98451
4.06225
4.06225
3.54738
3.54738
3.54738
3.54738
4.19315
4.19315
3.40776
3.40776
3.40776
3.77209
3.77209
3.77209
3.5692
3.5692
3.5692
3.46012
3.46012
3.93135
3.93135
3.93135
3.93135
3.93135
3.93135
4.62512
3.27031
3.27031
3.27031
4.48768
4.48768
3.73064
4.13861
4.13861
4.00553
4.00553
4.09062
4.09062
4.09062
4.76039
4.76039
4.76039
4.76039
4.40696
4.70366
4.70366
4.70366
4.58585
4.58585
4.58585
4.59894
4.59894
4.59894
3.35976
3.35976
3.35976
3.35976
3.35976
3.75028
3.75028
3.22013
3.22013
4.61203
4.61203
3.49939
3.49939
3.49939
3.36849
3.36849
3.69573
3.72846
3.72846
3.72846
3.72846
4.24551
4.04044
4.04044
3.73064
3.73064
3.56047
3.56047
3.56047
3.47975
3.47975
3.79391
3.79391
4.39168
4.39168
4.39168
4.39168
4.57713
4.57713
4.57713
4.57713
4.66439
4.66439
3.18304
3.18304
2.84925
2.84925
2.84925
4.34587
3.72628
3.72628
3.72628
3.72628
3.72628
3.72628
3.72628
4.6993
4.6993
4.16261
4.16261
3.23104
4.21279
2.75544
2.75544
2.75326
4.5204
4.24988
4.24988
3.57356
3.57356
3.29649
3.29649
4.24551
4.32405
4.32405
4.32405
4.32405
4.40259
4.40259
3.735
3.735
3.735
3.735
3.735
4.99164
4.99164
4.4964
4.23679
4.23679
3.16777
3.16777
3.16777
3.16777
4.20624
4.20624
4.02298
4.02298
4.02298
4.02298
4.02298
4.27169
4.27169
4.27169
4.77784
3.53866
4.27606
4.27606
4.27606
4.24115
4.24115
2.76198
2.76198
2.76198
2.76198
3.57356
3.57356
2.29074
4.31533
4.31533
4.31533
4.31533
3.60847
3.60847
3.60847
3.60847
4.23679
4.23679
4.23679
4.23679
4.66657
4.66657
3.83972
4.73857
4.66876
4.66876
3.60847
3.60847
3.60847
3.53429
3.53429
3.53429
3.53429
4.52913
4.07534
4.07534
4.07534
4.85202
4.85202
3.77427
3.77427
4.29787
4.29787
3.85281
3.85281
3.85281
3.85281
3.85281
4.63385
3.01942
4.12552
4.12552
4.12552
3.59101
3.59101
3.19832
3.13287
3.13287
3.13287
4.43968
4.43968
4.60331
4.60331
4.63821
4.31969
2.85798
2.85798
3.32485
4.2826
4.2826
4.2826
4.28696
2.82743
2.82743
4.49422
4.49422
4.46368
4.46368
3.81791
3.81791
3.81791
3.81791
4.78002
4.78002
4.78002
4.78002
3.03251
3.03251
4.79966
4.34587
4.08407
2.50455
2.50455
3.84845
3.84845
3.84845
4.71893
4.71893
4.71893
3.4863
3.4863
3.4863
3.4863
3.8659
3.8659
3.8659
4.2237
4.2237
4.2237
4.2237
4.36332
4.36332
4.36332
3.90081
3.90081
4.29133
4.29133
4.29133
4.80838
3.47102
3.47102
3.47102
4.80184
4.80184
4.30005
3.14814
3.14814
3.14814
3.14814
3.14814
3.14814
3.14814
3.83536
3.83536
2.84925
3.72191
3.72191
3.72191
3.72191
4.16261
4.16261
4.98728
4.98728
4.98728
4.98728
2.99106
2.99106
4.21061
4.21061
4.21061
4.08189
4.08189
4.08189
4.08189
3.25068
3.50593
3.50593
3.50593
3.50593
3.50593
3.50593
3.50593
4.14952
4.14952
4.14952
4.14952
4.14952
4.38514
4.996
4.996
3.33794
3.33794
3.45139
3.45139
4.61203
4.61203
3.85281
4.42441
4.42441
4.42441
4.60985
4.60985
3.57792
3.57792
4.01426
4.01426
4.01426
4.01426
3.79391
4.13207
4.13207
3.855
4.23242
4.23242
3.08487
3.08487
3.08487
3.73937
3.73937
3.92699
3.18959
3.18959
4.48113
4.19752
4.19752
4.19752
4.44623
4.44623
3.63901
3.63901
4.17134
4.17134
3.25504
3.25504
4.30878
2.86888
2.86888
4.8782
4.8782
2.60927
2.60927
2.60927
4.09498
4.09498
4.09498
3.69573
3.69573
3.69573
5.03964
5.03964
2.87325
3.58883
3.58883
3.58883
4.26733
4.26733
4.26733
3.78736
3.16341
3.16341
3.16341
4.28915
4.01426
4.01426
4.25424
4.16261
4.21715
4.23897
4.23897
4.05789
4.05789
3.13723
3.13723
3.13723
3.13723
4.81056
4.81056
4.81056
4.00117
4.00117
4.57276
4.2477
4.2477
3.61719
3.61719
3.61719
3.61719
3.98371
3.98371
3.98371
4.9851
4.21497
4.21497
3.94226
4.08407
4.08407
4.08407
4.66221
4.74293
4.74293
4.74293
3.87899
4.21061
3.21577
3.21577
3.21577
3.21577
3.21577
3.21577
3.21577
4.51604
4.51604
4.29569
4.29569
4.89565
4.89565
4.18006
4.78657
4.78657
4.28915
4.3066
4.3066
3.61938
3.61938
4.72984
4.72984
4.93056
4.93056
3.92917
3.92917
3.92917
3.78082
3.78082
4.63603
4.63603
3.80045
3.80045
3.80045
3.80045
3.80045
3.80045
4.17352
4.17352
4.17352
4.17352
4.17352
3.44703
3.44703
3.76555
3.76555
3.76773
3.76773
3.76773
3.76773
3.76773
3.76773
5.00909
5.00909
5.00909
3.76337
3.76337
3.9968
4.26733
4.42877
4.05789
4.05789
4.05789
4.05789
3.89645
3.89645
3.89645
3.89645
2.59181
3.69792
3.84845
3.84845
3.09141
3.09141
3.42957
3.42957
3.42957
3.42957
3.64992
3.88772
3.88772
3.88772
3.88772
3.88772
3.88772
3.88772
2.47619
4.21933
4.21933
4.21933
4.21933
2.56127
4.81275
5.20544
5.20544
5.20544
5.20544
4.47241
3.58883
3.58883
3.58883
4.09934
4.40914
4.27169
4.27169
4.27169
2.56563
2.56563
3.37285
3.37285
3.37285
3.1525
3.1525
4.27169
4.27169
4.27169
4.48113
4.3895
3.02378
3.02378
3.02378
3.81573
3.81573
4.42441
4.42441
4.21715
3.69137
4.69494
2.27329
4.17352
4.17352
4.17352
4.61203
2.9387
2.9387
2.9387
2.9387
4.11461
4.11461
4.11461
4.11461
4.84765
3.22886
3.22886
3.22886
3.22886
4.63385
4.63385
4.63385
4.63385
4.64258
2.90597
2.90597
2.90597
4.63385
4.63385
3.70446
3.70446
3.2245
3.2245
3.2245
3.2245
3.2245
4.3655
4.3655
4.3655
4.3655
3.60192
3.60192
4.57931
4.57931
4.98292
4.98292
4.98292
4.31533
4.31533
5.02218
5.02218
4.5924
4.38078
4.63821
4.63821
4.63821
4.52695
4.52695
4.52695
3.63028
3.63028
3.63028
3.63028
4.72984
3.51902
3.51902
4.34587
4.34587
4.34587
4.28696
4.03171
4.03171
4.03171
4.00335
4.18443
4.18443
4.60549
4.60549
4.60549
4.92619
4.92619
2.7249
2.7249
3.38376
3.38376
4.37859
4.37859
2.96706
2.96706
3.68046
3.68046
3.68046
3.36849
3.36849
3.36849
3.36849
3.3903
3.3903
3.3903
3.3903
4.90874
4.90874
3.48411
3.48411
3.48411
3.96626
3.96626
3.96626
3.63683
3.63683
3.63683
3.63683
4.16261
4.16261
4.16261
3.59756
2.63327
2.63327
2.63327
2.63327
2.26456
2.26456
4.70366
3.47757
3.47757
3.47757
3.61719
3.61719
3.61719
3.61719
3.61719
4.55095
4.47677
4.47677
3.43175
3.43175
4.61203
3.16559
3.39903
3.39903
3.39903
3.39903
5.1269
5.1269
3.59974
3.59974
3.59974
3.59974
3.59974
3.76555
3.76555
3.76555
3.04124
3.03469
3.03469
3.03469
5.07891
2.77507
2.77507
2.77507
2.77507
3.32485
3.32485
3.32485
3.32485
4.22806
4.22806
4.22806
4.10589
4.74293
4.74293
4.74293
3.54956
3.54956
3.46012
2.96706
2.96706
3.07178
3.31176
3.31176
4.74293
4.74293
4.74293
4.35896
2.88852
2.88852
2.88852
2.88852
2.60054
3.66083
4.69712
3.74373
3.74373
3.74373
3.74373
3.74373
3.05433
3.05433
4.57276
4.45059
4.45059
4.45059
3.69137
3.69137
3.87463
3.87463
3.87463
4.21061
4.21061
3.44484
4.28915
4.28915
4.28915
5.15963
5.15963
5.15963
5.15963
5.15963
5.15963
2.91034
2.91034
3.70446
3.47102
3.47102
3.47102
4.71457
4.71457
3.90517
4.41132
3.56047
3.56047
2.96706
4.55967
4.50949
4.38078
3.95753
3.95753
3.95753
4.21933
4.21933
4.21933
4.21933
4.48113
4.48113
4.48113
4.80402
4.80402
4.23242
4.23242
4.15825
4.15825
4.15825
4.15825
4.15825
3.77209
4.5924
4.5924
4.55095
4.55095
4.55095
4.55095
2.95179
2.95179
3.61283
3.61283
3.61283
3.49502
4.7473
4.7473
3.35976
3.35976
4.9131
4.9131
3.61938
3.61938
3.61938
4.13425
4.13425
4.13425
4.95237
4.95237
4.46804
3.79609
2.00277
3.79391
3.79391
2.87543
4.35678
4.64039
4.64039
4.64039
3.6761
3.62156
3.62156
3.62156
2.93433
2.93433
3.92045
3.62156
4.64694
4.64694
4.64694
4.6993
4.6993
4.6993
4.49859
4.49859
3.6521
3.6521
3.6521
3.6041
3.6041
4.24551
4.24551
4.24551
4.24551
4.90001
4.94365
4.94365
2.78816
2.27329
2.27329
2.6529
4.83456
4.83456
4.83456
4.62512
4.62512
3.78736
3.78736
3.78736
3.37285
3.37285
4.43095
4.66876
4.66876
4.66876
4.66876
3.89427
3.89427
3.89427
3.89427
3.54302
3.54302
3.54302
3.91826
3.91826
3.91826
3.43394
3.43394
3.43394
3.43394
3.41212
3.41212
4.43314
3.94444
3.94444
4.07098
3.61501
3.46012
3.46012
3.45575
3.45575
3.45575
4.63821
4.63821
4.02298
4.02298
3.79173
3.79173
3.79173
3.90517
3.90517
3.75246
3.75246
4.69494
2.48709
3.85936
3.85936
4.52913
4.52913
2.45219
2.45219
4.29133
4.29133
4.07971
4.07971
4.07971
4.95237
4.95237
2.81434
2.95833
4.15825
4.15825
4.15825
3.7241
3.42521
3.42521
4.88256
4.88256
2.69217
3.10669
3.10669
4.20843
4.20843
4.20843
4.20843
3.04778
4.20188
4.20188
4.20188
4.20188
4.1277
4.1277
4.1277
4.1277
2.96051
4.66876
4.66876
4.66876
3.92699
3.92699
3.92699
3.92699
3.92699
2.63763
2.63763
2.63763
4.16697
4.16697
3.55393
3.55393
4.34369
4.34369
3.27249
3.51029
3.51029
3.51029
3.51029
3.51029
4.23024
4.23024
2.65508
3.1765
3.1765
3.1765
4.86074
4.86074
4.86074
4.86074
4.29787
4.29787
2.72271
4.19315
4.19315
4.19315
2.31474
3.56047
3.94008
3.94008
3.94008
3.40776
3.40776
3.40776
3.40776
4.60331
4.60331
4.60331
4.63167
4.63167
4.62294
4.62294
4.62294
4.62294
3.6761
3.75246
3.75246
4.09934
4.09934
4.09934
4.09934
4.77348
4.77348
4.77348
4.01862
4.01862
4.01862
4.01862
4.01862
3.40776
3.40776
4.9131
4.9131
4.9131
4.91747
4.91747
4.91747
3.8659
3.8659
3.18086
3.18086
3.18086
3.18086
3.18086
3.64774
2.83834
4.63385
4.63385
4.63385
3.91826
4.26733
4.26733
4.13207
4.13207
4.13207
3.44266
3.44266
3.44266
3.38594
3.38594
3.38594
3.08487
3.08487
3.08487
3.08487
3.08487
4.46804
4.46804
4.84983
4.84983
4.28478
3.29649
3.29649
3.29649
3.29649
3.29649
3.20268
3.20268
3.20268
3.50811
3.50811
3.50811
2.51982
2.51982
2.51982
3.6041
3.6041
3.6041
4.53786
4.53786
4.53786
4.53786
4.53786
2.97142
2.97142
2.83398
2.83398
2.83398
2.83398
2.87107
2.87107
2.87107
2.87107
3.74809
3.74809
3.74809
3.74809
3.74809
3.74809
3.90517
3.90517
3.90517
4.73421
4.73421
4.73421
4.73421
4.83456
4.83456
4.83456
3.68264
3.68264
3.68264
3.68264
4.26297
4.26297
4.26297
3.38812
3.38812
3.56483
3.56483
2.79253
4.29787
4.29787
4.29787
4.29787
4.29787
3.78736
3.78736
3.79391
3.79391
4.41568
4.41568
3.0216
3.0216
4.00117
4.00117
3.48193
3.48193
3.48193
3.32922
3.32922
3.32922
3.40776
4.51386
4.51386
4.23679
4.23679
4.23679
4.66876
4.66876
3.55611
3.55611
3.55611
3.55611
3.55611
4.87383
[truncated: 94,866 more rows]

## Sheet: medNOCALL
3.75246
3.97499
4.70366
2.0944
3.60629
3.60629
4.41568
4.41568
5.29271
3.68264
3.71973
2.03331
3.92917
3.92917
3.30958
3.30958
4.18006
4.18006
4.18006
3.40994
4.1997
4.1997
4.1997
3.36412
3.64337
3.64337
3.10887
4.05353
4.05353
3.4863
5.61123
5.61123
4.40696
2.93433
4.27606
4.21933
4.21933
4.66439
4.33714
4.33714
4.33714
4.33714
3.68264
3.68701
3.68701
3.68701
2.71181
3.23322
3.23322
2.64417
2.64417
3.25068
3.37721
3.37721
3.831
3.45575
3.45575
4.36332
4.36332
3.75246
3.75246
4.11025
4.11025
4.11025
3.45575
4.94146
3.63465
3.63465
4.52913
3.82445
3.82445
4.17352
3.17868
3.17868
3.11541
3.11541
3.831
3.831
3.831
3.831
4.68403
4.68403
4.01426
3.54302
2.90815
3.40339
3.88772
3.88772
4.92183
3.51248
3.50811
3.50811
3.50811
3.50811
4.94801
4.94801
5.58505
4.04698
4.04698
3.47321
3.47321
5.47597
5.47597
4.45277
4.45277
3.33794
4.84765
4.02735
4.02735
4.87383
4.87383
2.8318
2.77289
2.77289
5.15527
5.15527
4.39605
4.39605
4.39605
4.39605
4.39605
3.18086
3.18086
3.46884
3.46884
4.31096
4.31096
4.61203
4.61203
3.69137
2.81871
2.81871
2.81871
4.11243
3.4863
4.5204
4.5204
3.47757
3.47757
3.47539
3.47539
4.47677
4.47677
4.47677
4.42005
5.18363
3.76118
4.31096
3.41648
3.84845
3.84845
3.84845
3.69573
3.29867
3.29867
4.86511
3.81354
3.783
3.783
3.783
3.783
2.95833
3.80918
3.25068
3.25068
4.14516
4.57931
3.47975
3.47975
3.98371
3.98371
4.43968
4.72112
4.48986
4.48986
4.6273
4.26079
4.26079
4.18879
4.18879
3.37285
2.49582
4.59894
4.59894
4.59894
2.62672
4.29787
5.28835
5.28835
5.44543
5.44543
5.44543
2.89725
4.2586
4.2586
2.91688
2.91688
3.28122
3.40121
3.40121
3.40121
3.85281
2.64417
3.9619
3.88554
3.88554
3.88554
4.18879
4.18879
4.18879
3.11759
4.83456
4.83456
4.08625
4.08625
3.60847
3.88554
3.65865
3.65865
3.59101
5.68541
5.68541
5.68541
2.64199
3.66519
3.75246
3.75246
3.76991
3.76991
3.76991
3.24413
3.32049
3.32049
4.10371
4.82584
4.72984
3.24195
3.24195
5.31453
5.31453
3.27467
4.35896
4.35896
4.32405
4.32405
4.05353
4.05353
4.05353
4.05353
5.62869
4.1757
4.1757
3.43612
3.43612
3.32267
3.14596
3.14596
3.14596
3.14596
3.84845
4.44186
3.89427
3.89427
3.89427
4.39823
4.39823
4.39823
4.39823
4.39823
4.39823
4.39823
3.75246
3.75246
4.68621
4.68621
4.15388
4.15388
2.73144
4.07098
4.07098
4.26079
4.26079
5.28835
5.58069
5.58069
4.85638
4.85638
3.54302
4.29351
4.29351
4.45059
4.45059
5.2818
3.5692
3.5692
3.54738
3.54738
4.35678
4.35678
4.35678
4.35678
4.50731
4.50731
4.50731
4.50731
4.59458
4.59458
3.35103
3.35103
3.35103
4.90438
4.90438
4.90438
4.09934
3.39467
3.39467
3.39467
3.39467
3.97499
3.97499
3.97499
3.97499
3.97499
4.80838
3.96408
3.96408
3.96408
3.96408
4.19534
4.19534
4.19534
3.90954
3.61283
3.6281
3.6281
5.03964
5.45852
5.45852
5.45852
4.07098
5.00037
5.00037
4.21933
4.21933
4.21933
3.40776
3.40776
4.15607
4.15607
4.15607
4.15607
4.15607
4.82802
4.92619
4.92619
4.92619
3.75682
4.23242
4.23242
4.93274
5.00473
5.00473
3.25504
4.96983
4.96983
4.96983
4.96983
4.96983
3.55611
4.62512
4.29351
4.29351
4.3895
5.16617
5.16617
3.42303
3.42303
3.42303
3.42303
3.42303
4.75602
4.75602
5.05709
5.05709
4.79966
4.79966
4.18443
3.03469
3.03469
3.03469
3.03469
3.03469
4.50077
4.50077
3.46884
3.46884
3.46884
4.95674
4.95674
4.84329
5.03964
5.03964
5.03964
5.03964
3.88336
3.88336
3.88336
4.07753
4.49422
4.76039
4.76039
3.4863
3.4863
3.4863
3.0456
3.0456
2.85143
2.85143
3.95317
3.95317
3.4383
3.4383
4.14952
4.14952
3.97717
3.71537
3.71537
3.71537
4.59894
4.59894
4.77348
4.77348
4.77348
4.77348
3.13068
3.76555
5.03527
5.03527
5.03527
3.57792
3.45575
3.45575
3.45575
5.40616
5.40616
4.12989
4.12989
4.12989
3.95099
2.88416
3.11541
3.11541
3.47757
4.03171
4.03171
4.03171
4.03171
4.6993
4.6993
4.6993
4.34805
5.17054
5.17054
3.34231
3.25068
3.25068
3.25068
3.43175
4.52477
4.52477
3.91826
3.91826
3.91826
3.91826
4.37205
3.2594
3.2594
5.10072
2.57
2.57
3.63901
4.08625
4.08625
4.08625
3.95317
4.85638
4.85638
4.85638
4.72112
4.72112
3.55611
3.55611
5.16617
5.16617
3.10669
3.10669
4.4855
4.4855
4.4855
4.4855
4.67748
4.12989
3.83536
3.83536
5.17054
5.17054
5.17054
5.17054
4.47895
4.47895
4.47895
3.97935
4.03607
4.03607
4.03607
3.783
3.783
3.783
3.783
3.783
3.79609
4.0448
4.0448
4.0448
4.0448
3.64774
4.996
4.08843
4.08843
3.95535
4.44404
4.44404
4.44404
4.44404
4.44404
4.18879
4.59022
4.04262
5.99521
5.99521
3.63901
3.63901
4.79529
4.79529
4.79529
4.79529
2.60927
4.76911
4.76911
4.76911
4.24115
4.24115
4.36769
4.36769
5.21417
3.66955
3.45357
3.45357
3.63901
3.63901
4.09716
4.09716
4.09716
4.09716
3.81791
3.81791
5.06582
5.2229
5.2229
2.94524
2.94524
3.94881
3.96844
3.96844
3.76118
3.76118
3.76118
3.76118
3.76118
3.76118
4.21933
4.21933
4.21933
4.6753
4.6753
4.6753
4.71457
4.71457
4.71457
4.72984
4.72984
4.05789
5.38434
3.69137
3.21577
3.21577
3.9619
4.37423
4.31969
4.31969
4.31969
3.59974
3.59974
4.06444
4.06444
4.03171
5.72904
4.61203
4.61203
4.61203
4.65567
4.65567
5.00909
5.00909
3.1525
5.38652
5.38652
5.38652
2.75544
3.46012
3.46012
3.50593
3.93572
4.10589
4.10589
4.10589
3.42085
3.42085
4.05135
3.54956
4.06225
4.06225
4.86947
4.86947
3.24195
2.98669
4.56404
5.32325
5.32325
4.29351
4.29787
3.50375
3.50375
3.50375
5.44543
4.8302
4.8302
4.8302
4.36769
4.36769
4.36769
5.03964
3.7241
3.7241
4.14734
4.14734
4.14734
4.04916
4.04916
4.29351
4.29351
1.97222
1.97222
1.97222
1.97222
4.74293
4.74293
4.74293
3.98371
3.76991
3.76991
3.7001
4.8302
4.8302
4.8302
4.8302
3.81573
3.81573
3.81573
3.64774
3.64774
3.98371
3.98371
3.98371
3.98371
3.03687
3.03687
3.03687
4.83456
4.51604
3.64992
3.64992
3.64992
3.64992
3.07832
3.07832
3.82227
3.82227
4.48986
4.48986
4.48986
3.87899
3.42957
4.70584
3.9619
4.51168
4.51168
2.83616
4.40914
4.72984
4.72984
4.67094
2.98888
3.93135
3.93135
4.0688
4.0688
4.13425
4.13425
2.98015
3.783
3.783
5.07018
5.07018
5.07018
4.56622
4.56622
4.56622
4.56622
4.18006
4.18006
4.54222
4.14079
3.42521
3.43394
3.43394
2.82307
3.85281
3.85281
3.85281
4.46368
4.46368
4.46368
5.45415
5.45415
3.94881
3.94881
3.94881
3.94881
3.42521
3.42521
3.32485
4.89129
1.19119
1.19119
3.77864
3.77864
3.77864
3.77864
5.23817
5.62869
5.62869
3.37285
3.37285
3.37285
3.37285
4.45713
4.00553
4.00553
4.11461
4.11461
3.66519
3.9139
3.9139
4.57931
4.57931
3.43394
3.43394
4.1277
4.1277
5.12472
4.65567
4.65567
4.40477
3.34231
3.90299
3.90299
5.08763
4.70366
4.50731
5.51524
4.32623
4.32623
4.32623
4.11898
4.11898
4.11898
3.90517
3.90517
3.90517
3.90517
4.61203
4.61203
3.97935
3.97935
3.97935
3.97935
3.54738
3.54738
4.1168
4.1168
4.1168
3.03251
3.03251
3.03251
3.47539
3.47539
3.47539
5.45852
5.45852
3.54738
3.54738
3.54738
3.54738
3.54738
3.54738
4.89565
4.31969
4.31969
4.31969
2.72926
2.72926
4.01862
3.97062
3.97062
4.01426
4.01426
3.80045
3.80045
3.80045
2.94961
2.94961
2.94961
2.94961
4.22588
4.99164
4.99164
4.99164
4.26515
4.26515
4.26515
4.3895
4.3895
4.3895
5.57633
5.57633
5.57633
5.57633
5.57633
4.14298
4.14298
4.34151
4.34151
4.31969
4.31969
3.66955
3.66955
3.66955
5.15308
5.15308
4.02298
3.27686
3.27686
3.27686
3.27686
4.44186
3.61501
3.61501
3.44048
3.44048
3.48193
3.48193
3.48193
3.60847
3.60847
4.14079
4.14079
3.91172
3.91172
3.91172
3.91172
3.90299
3.90299
3.90299
3.90299
4.34151
4.34151
3.51684
3.51684
3.68701
3.68701
3.68701
4.94583
4.44186
4.44186
4.44186
4.44186
4.44186
4.44186
4.44186
4.05353
4.05353
4.1997
4.1997
3.8659
3.77864
3.95972
3.95972
3.19395
4.47677
4.20624
4.20624
4.18661
4.18661
4.10371
4.10371
4.16261
4.3066
4.3066
4.3066
4.3066
4.51386
4.51386
3.6521
3.6521
3.6521
3.6521
3.6521
4.79093
4.79093
5.26653
3.73064
3.73064
4.34151
4.34151
4.34151
4.34151
4.92619
4.92619
3.98808
3.98808
3.98808
3.98808
3.98808
3.77427
3.77427
3.77427
3.76991
3.94881
3.14596
3.14596
3.14596
4.03171
4.03171
2.84489
2.84489
2.84489
2.84489
3.34012
3.34012
1.62316
4.27169
4.27169
4.27169
4.27169
3.81573
3.81573
3.81573
3.81573
5.11818
5.11818
5.11818
5.11818
3.90517
3.90517
4.18443
4.3066
4.16697
4.16697
4.28696
4.28696
4.28696
4.62512
4.62512
4.62512
4.62512
4.18443
4.05353
4.05353
4.05353
4.67312
4.67312
3.69573
3.69573
3.46448
3.46448
3.92699
3.92699
3.92699
3.92699
3.92699
4.81275
2.99324
3.63465
3.63465
3.63465
5.17926
5.17926
2.15766
4.85202
4.85202
4.85202
5.18799
5.18799
4.02735
4.02735
4.29569
3.97281
4.74511
4.74511
3.92045
4.39605
4.39605
4.39605
3.90081
3.27686
3.27686
4.20624
4.20624
3.41648
3.41648
3.80482
3.80482
3.80482
3.80482
5.03091
5.03091
5.03091
5.03091
3.49502
3.49502
4.81275
3.24195
3.92699
3.4863
3.4863
3.30522
3.30522
3.30522
5.4607
5.4607
5.4607
3.30958
3.30958
3.30958
3.30958
4.12989
4.12989
4.12989
5.15745
5.15745
5.15745
5.15745
3.20268
3.20268
3.20268
4.01644
4.01644
4.40477
4.40477
4.40477
4.50077
3.53429
3.53429
3.53429
4.01426
4.01426
4.59022
3.76118
3.76118
3.76118
3.76118
3.76118
3.76118
3.76118
4.21497
4.21497
4.00989
3.46448
3.46448
3.46448
3.46448
3.84409
3.84409
3.88336
3.88336
3.88336
3.88336
4.75602
4.75602
4.32405
4.32405
4.32405
3.63247
3.63247
3.63247
3.63247
3.99026
3.38158
3.38158
3.38158
3.38158
3.38158
3.38158
3.38158
4.7582
4.7582
4.7582
4.7582
4.7582
4.42441
4.83893
4.83893
4.41132
4.41132
3.69573
3.69573
4.50513
4.50513
3.25068
4.56185
4.56185
4.56185
3.03687
3.03687
3.88118
3.88118
4.34151
4.34151
4.34151
4.34151
3.88336
3.55611
3.55611
4.14516
4.14079
4.14079
3.81354
3.81354
3.81354
4.9131
4.9131
4.76911
5.41488
5.41488
4.0208
3.83536
3.83536
3.83536
4.04044
4.04044
4.9131
4.9131
5.27526
5.27526
3.63465
3.63465
4.16261
4.26515
4.26515
3.77864
3.77864
4.21061
4.21061
4.21061
4.84329
4.84329
4.84329
4.57931
4.57931
4.57931
4.68185
4.68185
3.46666
4.02298
4.02298
4.02298
2.78162
2.78162
2.78162
3.41212
4.25206
4.25206
4.25206
4.27824
4.80184
4.80184
3.51248
3.18523
3.43394
5.07018
5.07018
5.45415
5.45415
3.32049
3.32049
3.32049
3.32049
4.59458
4.59458
4.59458
4.75166
4.75166
3.41212
3.42739
3.42739
3.87899
3.87899
3.87899
3.87899
4.00117
4.00117
4.00117
4.98728
2.84052
2.84052
3.69137
4.18006
4.18006
4.18006
4.11461
3.13068
3.13068
3.13068
3.13941
4.25424
3.34231
3.34231
3.34231
3.34231
3.34231
3.34231
3.34231
3.96626
3.96626
3.05869
3.05869
4.40041
4.40041
3.67392
4.3066
4.3066
4.5204
3.78518
3.78518
3.85718
3.85718
4.50513
4.50513
4.32405
4.32405
3.96408
3.96408
3.96408
4.47677
4.47677
4.6993
4.6993
4.59894
4.59894
4.59894
4.59894
4.59894
4.59894
3.7001
3.7001
3.7001
3.7001
3.7001
3.42085
3.42085
3.97062
3.97062
4.11243
4.11243
4.11243
4.11243
4.11243
4.11243
5.18363
5.18363
5.18363
3.94444
3.94444
4.20188
3.49502
4.06225
3.74591
3.74591
3.74591
3.74591
4.2477
4.2477
4.2477
4.2477
5.23162
4.14952
3.52557
3.52557
3.93572
3.93572
4.35023
4.35023
4.35023
4.35023
4.83456
3.39903
3.39903
3.39903
3.19177
3.19177
3.19177
3.19177
4.25206
4.93274
4.93274
4.93274
4.93274
2.30383
2.7358
4.51604
4.51604
4.51604
4.51604
4.11461
3.63683
3.63683
3.63683
2.92343
4.73202
4.71675
4.71675
4.71675
3.70882
3.70882
3.40776
3.40776
3.40776
3.26813
3.26813
3.18959
3.18959
3.18959
4.23679
5.116
4.25424
4.25424
4.25424
4.86947
4.86947
4.63167
4.63167
3.06742
2.84925
4.6513
4.51822
3.8659
3.8659
3.8659
5.24471
4.40259
4.40259
4.40259
4.40259
4.19534
4.19534
4.19534
4.19534
4.3546
4.31969
4.31969
4.31969
4.31969
5.29707
5.29707
5.29707
5.29707
4.4375
3.59538
3.59538
3.59538
4.64258
4.64258
3.65646
3.65646
4.2586
4.2586
4.2586
4.2586
4.2586
4.29133
4.29133
4.29133
4.29133
3.36194
3.36194
4.49859
4.49859
4.04916
4.04916
4.04916
3.60847
3.60847
4.64476
4.64476
5.81195
4.66439
4.21061
4.21061
4.21061
4.23679
4.23679
4.23679
4.32187
4.32187
4.32187
4.32187
4.51168
5.08763
5.08763
4.10589
4.10589
4.10589
4.81711
4.55095
4.55095
4.55095
3.44703
4.51604
4.51604
3.89863
3.89863
3.89863
4.39387
4.39387
4.76911
4.76911
3.48411
3.48411
4.62949
4.62949
3.37721
3.37721
5.21417
5.21417
5.21417
4.59894
4.59894
4.59894
4.59894
5.81631
5.81631
5.81631
5.81631
4.37423
4.37423
2.97142
2.97142
2.97142
3.04124
3.04124
3.04124
3.07614
3.07614
3.07614
3.07614
3.81791
3.81791
3.81791
4.53786
4.23679
4.23679
4.23679
4.23679
4.53786
4.53786
3.93572
3.71755
3.71755
3.71755
4.11461
4.11461
4.11461
4.11461
4.11461
3.2594
4.86729
4.86729
4.81275
4.81275
4.30005
3.06742
3.80482
3.80482
3.80482
3.80482
4.81275
4.81275
4.37205
4.37205
4.37205
4.37205
4.37205
4.04044
4.04044
4.04044
3.14159
4.77129
4.77129
4.77129
5.65923
3.85063
3.85063
3.85063
3.85063
4.77784
4.77784
4.77784
4.77784
3.2354
3.2354
3.2354
4.86947
5.00037
5.00037
5.00037
5.18145
5.18145
4.72548
4.34805
4.34805
3.12196
3.84845
3.84845
4.84329
4.84329
4.84329
3.37285
5.21635
5.21635
5.21635
5.21635
2.49582
3.64337
5.01128
4.41568
4.41568
4.41568
4.41568
4.41568
2.72053
2.72053
2.96488
4.55095
4.55095
4.55095
3.82663
3.82663
5.14654
5.14654
5.14654
3.33794
3.33794
3.9139
4.70366
4.70366
4.70366
5.03964
5.03964
5.03964
5.03964
5.03964
5.03964
4.55095
4.55095
4.58803
4.61203
4.61203
4.61203
4.70148
4.70148
4.02735
4.13861
3.64337
3.64337
4.21497
4.33714
4.64694
4.6993
4.84547
4.84547
4.84547
4.15388
4.15388
4.15388
4.15388
4.2586
4.2586
4.2586
2.29947
2.29947
3.55611
3.55611
3.29213
3.29213
3.29213
3.29213
3.29213
3.05869
3.81354
3.81354
3.67828
3.67828
3.67828
3.67828
3.54956
3.54956
3.6521
3.6521
3.6521
4.05571
5.65487
5.65487
3.39248
3.39248
3.96626
3.96626
4.92619
4.92619
4.92619
4.03607
4.03607
4.03607
4.67312
4.67312
4.45932
4.85856
3.01506
3.54738
3.54738
3.99899
4.31533
3.90081
3.90081
3.90081
4.17134
3.92699
3.92699
3.92699
3.34667
3.34667
4.88474
5.2229
4.70148
4.70148
4.70148
3.86154
3.86154
3.86154
3.735
3.735
3.26377
3.26377
3.26377
2.58309
2.58309
3.47757
3.47757
3.47757
3.47757
3.95753
4.34587
4.34587
2.96924
4.19315
4.19315
4.70584
3.57792
3.57792
3.57792
4.56404
4.56404
4.23461
4.23461
4.23461
2.35183
2.35183
4.4855
4.80838
4.80838
4.80838
4.80838
3.9139
3.9139
3.9139
3.9139
1.55552
1.55552
1.55552
4.49859
4.49859
4.49859
3.42739
3.42739
3.42739
3.42739
3.51466
3.51466
3.78736
5.15527
5.15527
3.91826
2.77507
3.10669
3.10669
3.35103
3.35103
3.35103
4.10807
4.10807
5.44543
5.44543
4.24115
4.24115
4.24115
3.34449
3.34449
4.60767
4.60767
4.01862
4.55531
2.7838
2.7838
4.40696
4.40696
3.79827
3.79827
4.42659
4.42659
4.47241
4.47241
4.47241
4.3546
4.3546
2.46746
4.42005
3.49939
3.49939
3.49939
3.80264
3.13723
3.13723
3.54738
3.54738
3.63465
3.97935
3.97935
3.60847
3.60847
3.60847
3.60847
4.01426
3.80045
3.80045
3.80045
3.80045
3.44921
3.44921
3.44921
3.44921
5.77268
4.97855
4.97855
4.97855
4.31969
4.31969
4.31969
4.31969
4.31969
4.31969
4.31969
4.31969
5.53269
5.53269
3.94444
3.94444
4.00335
4.00335
3.89208
4.09498
4.09498
4.09498
4.09498
4.09498
4.64258
4.64258
3.831
4.39823
4.39823
4.39823
4.01426
4.01426
4.01426
4.01426
4.3895
4.3895
3.18304
0.815941
0.815941
0.815941
5.70723
4.18879
4.19315
4.19315
4.19315
4.20188
4.20188
4.20188
4.20188
4.8542
4.8542
4.8542
5.31889
5.31889
4.8542
4.8542
4.8542
4.8542
3.52338
4.96546
4.96546
4.97637
4.97637
4.97637
4.97637
4.77348
4.77348
4.77348
4.30224
4.30224
4.30224
4.30224
4.30224
3.28558
3.28558
4.58149
4.58149
4.58149
4.52477
4.52477
4.52477
3.39903
3.39903
4.89783
4.89783
4.89783
4.89783
4.89783
4.15388
3.90517
5.38434
5.38434
5.38434
4.43095
4.97419
4.97419
3.72628
3.72628
3.72628
4.12989
4.12989
4.12989
5.02218
5.02218
5.02218
4.78657
4.78657
4.78657
4.78657
4.78657
4.7233
4.7233
3.75246
3.75246
3.34667
3.735
3.735
3.735
3.735
3.735
3.54738
3.54738
3.54738
4.66876
4.66876
4.66876
4.3546
4.3546
4.3546
5.44106
5.44106
5.44106
4.54876
4.54876
4.54876
4.54876
4.54876
3.76555
3.76555
4.73857
4.73857
4.73857
4.73857
4.71021
4.71021
4.71021
4.71021
4.91528
4.91528
4.91528
4.91528
4.91528
4.91528
4.06662
4.06662
4.06662
5.10509
5.10509
5.10509
5.10509
5.28617
5.28617
5.28617
3.46012
3.46012
3.46012
3.46012
3.57574
3.57574
3.57574
5.38434
5.38434
3.9619
3.9619
4.55967
4.2237
4.2237
4.2237
4.2237
4.2237
3.79827
3.79827
4.85638
4.85638
2.88852
2.88852
4.63385
4.63385
5.01782
5.01782
4.20188
4.20188
4.20188
3.27686
3.27686
3.27686
4.12552
3.33794
3.33794
4.11025
4.11025
4.11025
4.29351
4.29351
3.97281
3.97281
3.97281
3.97281
3.97281
3.43394
[truncated: 94,866 more rows]

## Sheet: NGALL
4
4
4
4
3
3
4
4
4
4
4
4
4
4
4
4
3
4
3
4
4
3
3
4
4
4
4
3
3
4
4
4
4
4
4
4
3
2
2
3
3
4
4
4
4
4
2
3
3
4
4
4
4
4
4
4
4
4
4
4
4
4
3
4
4
4
4
4
4
4
4
4
4
4
4
4
2
4
2
3
4
4
4
3
4
2
4
4
4
4
4
3
2
3
2
2
4
4
2
4
4
4
3
4
2
4
4
4
4
3
3
4
1
1
0
2
4
4
2
3
2
4
4
4
2
4
4
3
2
4
4
2
2
4
4
4
2
4
4
4
4
4
4
3
4
4
0
4
4
3
2
4
4
4
4
4
4
4
3
4
4
4
4
3
4
4
3
4
4
4
4
4
4
4
4
3
2
4
4
4
4
4
4
4
4
2
3
2
4
1
2
2
4
4
3
3
4
3
4
4
4
4
4
4
4
4
4
4
4
4
4
3
4
4
3
4
4
3
2
4
4
3
3
4
3
3
4
3
4
2
4
3
3
3
0
4
4
4
0
2
2
4
4
2
2
4
3
4
3
2
4
2
2
4
4
3
4
4
3
4
4
4
4
4
3
4
4
4
3
3
4
4
4
3
3
4
3
4
3
4
4
3
3
4
2
4
4
4
2
2
4
4
2
3
4
4
2
4
4
4
3
3
3
3
3
4
3
3
4
3
4
4
3
4
4
4
4
4
4
4
4
4
4
3
4
4
3
4
3
4
4
4
3
4
4
4
4
4
4
2
3
4
2
3
2
4
4
4
4
4
4
4
4
2
4
3
4
2
2
4
4
4
4
4
4
4
4
4
4
4
4
3
3
4
4
3
2
2
4
3
4
4
4
4
4
4
4
4
4
4
4
4
3
3
4
4
4
3
4
4
4
4
4
4
2
4
3
4
4
3
4
4
4
4
3
4
4
4
3
3
3
2
4
4
2
4
4
4
4
4
3
2
3
2
4
1
0
2
3
4
4
4
3
4
4
3
3
3
4
4
4
3
4
4
4
3
4
4
4
4
4
4
4
4
4
4
4
4
3
3
4
4
4
4
4
4
4
4
4
4
4
3
3
4
3
1
3
1
3
3
3
1
4
4
3
4
3
4
4
4
2
2
4
4
4
2
4
3
4
4
3
4
4
3
4
2
2
4
2
2
3
3
4
4
4
4
4
4
3
4
4
4
4
4
4
1
4
4
4
4
4
4
3
4
4
4
2
4
4
4
0
3
4
4
3
4
4
1
4
4
4
4
4
4
1
1
4
4
4
2
2
4
2
2
4
3
4
4
2
4
4
3
4
4
4
3
4
4
2
4
4
4
4
4
3
2
3
4
1
2
2
4
3
4
4
3
4
3
2
2
3
4
3
4
4
4
2
3
1
4
4
4
4
3
3
4
4
4
4
0
4
4
4
4
4
4
4
4
3
4
4
4
4
3
4
4
4
4
3
3
1
3
4
4
4
4
3
3
4
2
2
4
2
3
3
4
4
4
4
3
2
3
4
4
3
3
3
3
4
3
3
4
3
4
4
4
3
4
3
3
4
4
4
4
2
2
4
4
4
4
4
3
2
4
4
4
2
4
4
3
3
3
4
4
4
4
4
2
3
3
4
3
3
2
3
4
4
4
4
3
3
4
3
4
4
4
4
4
4
4
3
3
3
3
3
2
3
2
3
2
3
4
4
2
2
4
3
3
4
0
3
4
2
2
4
4
4
4
3
3
4
3
3
3
4
4
3
3
4
4
4
4
3
3
4
3
3
3
4
4
2
4
4
4
3
4
4
1
0
2
1
2
4
3
3
3
3
4
4
3
2
1
4
3
2
4
4
3
3
3
2
2
2
0
2
0
4
3
2
3
4
4
4
2
2
4
4
4
4
4
3
4
3
3
1
4
3
3
2
2
2
4
4
3
0
2
3
2
4
1
3
4
4
3
3
3
2
2
4
4
3
3
3
2
2
4
4
4
4
2
4
4
4
3
3
4
4
4
3
3
4
4
4
4
4
4
4
0
0
2
3
3
4
2
2
2
4
4
3
4
4
4
3
3
4
4
4
4
4
4
3
3
2
4
3
3
3
2
3
4
3
3
4
3
2
3
4
3
3
4
4
0
3
0
0
1
3
2
2
3
3
4
3
3
3
3
3
2
0
4
4
4
4
4
2
3
3
2
0
3
4
3
3
2
3
3
2
3
3
4
2
4
3
2
4
4
4
1
4
3
3
4
4
4
4
4
4
2
1
2
4
4
4
4
2
4
4
3
4
4
4
4
4
3
3
3
4
2
4
2
3
2
4
2
4
4
4
4
3
2
4
4
4
4
0
4
4
4
4
4
4
3
3
4
4
3
3
2
4
4
4
4
2
4
3
2
3
3
3
3
3
4
4
3
3
2
4
4
4
3
4
2
4
2
2
1
4
4
4
4
4
3
2
2
3
3
4
3
2
3
4
2
4
3
4
3
3
4
3
3
3
3
3
3
4
2
4
4
4
4
4
4
4
2
3
3
3
4
4
4
4
4
4
4
4
4
3
4
4
4
4
4
4
4
4
4
4
3
4
4
3
4
3
4
4
2
0
4
1
2
4
4
2
2
4
3
4
4
3
3
2
3
4
2
2
4
3
3
3
4
1
4
4
2
4
4
4
4
4
4
4
4
1
2
2
3
3
4
3
3
3
4
4
4
4
4
4
1
4
1
4
4
2
1
4
1
4
4
4
0
4
4
3
4
3
3
3
4
3
4
4
3
3
3
2
4
3
3
3
4
3
3
3
3
3
2
4
3
4
2
3
4
4
3
4
4
0
2
2
1
1
0
1
4
4
4
4
2
1
3
4
4
4
4
3
3
4
4
4
4
2
4
4
3
2
2
3
2
3
3
3
3
3
3
4
3
4
4
4
4
4
4
4
3
3
4
3
3
4
3
3
3
4
4
4
3
4
2
2
3
2
3
4
3
3
4
4
3
3
4
4
4
4
4
4
4
4
4
4
4
4
4
4
3
4
3
3
4
3
0
4
4
4
4
3
3
3
4
3
2
3
2
4
2
2
4
4
4
4
0
4
4
4
4
4
4
4
4
2
2
3
3
4
4
4
4
3
1
3
2
2
2
2
2
4
3
4
4
2
4
3
3
3
3
3
2
2
4
3
2
4
2
3
4
4
3
2
2
3
3
4
4
4
2
3
3
4
4
4
4
4
2
3
2
1
0
4
4
4
4
3
4
4
3
3
4
4
4
4
4
3
3
3
2
4
4
4
2
4
4
3
4
4
3
2
4
4
3
3
4
4
2
2
4
3
2
3
4
4
4
3
3
2
2
4
4
2
2
3
4
3
4
4
4
3
4
4
4
4
2
4
4
4
0
4
4
4
1
0
0
3
4
4
4
4
2
4
4
3
3
2
4
2
3
2
2
4
4
3
1
1
3
3
4
4
2
4
3
2
1
0
3
4
4
3
4
4
4
4
3
3
3
3
4
3
2
4
4
4
0
2
4
3
4
3
4
2
4
3
3
4
4
4
4
3
2
2
3
3
2
3
3
3
4
3
2
2
3
2
2
2
2
3
4
2
3
3
4
4
4
4
4
4
4
4
4
3
3
2
4
3
4
3
4
4
3
4
4
4
4
1
4
4
4
3
4
2
3
3
4
4
4
4
3
4
3
4
4
3
4
2
3
3
3
4
2
0
4
4
3
4
2
2
4
3
4
3
3
2
1
4
3
3
2
2
3
3
2
2
2
4
4
2
4
3
4
4
4
3
2
4
3
1
3
3
3
3
2
2
2
4
2
3
3
4
4
4
4
3
4
4
4
3
4
4
4
3
4
2
4
4
4
3
4
2
0
0
3
4
3
3
3
3
4
4
3
4
4
2
3
4
3
4
4
4
4
2
2
2
3
4
2
1
1
3
3
3
2
4
4
4
4
4
3
4
4
4
0
3
4
4
4
3
4
4
3
4
3
4
3
4
4
2
4
3
4
4
2
3
1
3
3
3
3
0
4
4
4
2
3
3
3
3
4
1
3
4
4
4
3
2
3
2
2
2
2
2
4
3
3
3
3
4
4
4
4
4
4
3
4
4
4
4
3
4
4
3
4
4
4
4
3
4
4
4
3
4
1
0
1
2
3
4
4
4
2
3
3
3
1
3
2
2
3
0
2
0
2
3
0
2
1
0
2
0
3
1
4
2
0
2
0
2
4
3
4
4
3
3
3
3
4
4
3
4
3
3
3
4
4
4
3
3
4
4
4
2
4
2
4
4
4
3
3
2
3
2
2
4
2
4
4
2
3
3
3
4
4
3
4
4
4
4
1
4
3
4
4
2
4
2
3
4
4
4
4
4
2
1
2
4
3
3
3
4
3
3
4
3
4
4
4
4
4
3
3
3
4
3
3
4
4
4
4
4
2
3
3
3
4
3
3
4
4
3
4
4
3
4
4
4
3
3
3
3
2
4
4
1
2
3
2
4
3
4
3
3
2
2
1
1
3
2
4
3
3
3
3
3
3
[truncated: 94,866 more rows]

## Sheet: SexALL
9187	1
11195	1
11195	1
11347	1
11347	1
12749	1
12749	1
18963	0
19121	1
19491	1
19491	1
20089	1
20089	1
20357	1
20357	1
23241	1
23891	1
23891	1
27341	1
27363	0
27363	0
30559	0
30559	0
30559	0
30559	0
31539	0
31539	0
32051	0
33137	0
35507	1
35507	1
40789	1
44451	1
44451	1
47089	1
47089	1
47487	0
47487	0
47487	0
48003	0
48747	1
48747	1
50815	1
52031	0
52031	0
52031	0
53319	0
53319	0
56651	0
56651	0
56651	0
58903	0
58903	0
58903	0
58903	0
59089	0
61347	0
63129	1
63129	1
63299	0
63299	0
64255	1
64255	1
64255	1
64721	1
69639	1
69639	1
70381	1
74389	1
74389	1
76363	0
79079	0
79079	0
79213	0
79213	0
79575	1
84195	0
87109	1
87109	1
87567	1
87567	1
87567	1
87567	1
88903	1
89009	1
89039	1
89289	1
89289	1
89841	1
89841	1
90155	0
90155	0
90155	0
90155	0
90601	1
90601	1
91873	1
92281	1
92281	1
92661	1
93209	1
93209	1
93243	0
93243	0
93451	0
93451	0
93583	0
93583	0
93583	0
93583	0
93811	1
94175	1
94175	1
94233	1
94337	0
94337	0
94457	1
94457	1
94457	1
94643	0
94741	0
94741	0
94741	0
94741	0
95239	1
95239	1
95239	1
95443	1
95443	1
95443	1
95443	1
96155	1
96155	1
96763	0
96763	0
96763	0
96861	1
96861	1
96861	1
97061	1
97233	1
97233	1
97233	1
97233	1
97777	0
98125	1
98125	1
98125	1
99063	1
99137	0
99481	1
99481	1
99537	1
99537	1
99537	1
99537	1
99771	0
99771	0
99993	0
99993	0
99993	0
99993	0
99995	1
100013	1
100013	1
100013	1
100057	1
100057	1
100071	1
100707	1
100707	1
100763	1
100763	1
100945	0
100945	0
101069	1
101069	1
101069	1
101069	1
101533	0
101533	0
101535	0
101535	0
101535	0
101863	0
101863	0
101863	0
101863	0
101935	1
101935	1
101935	1
101935	1
102043	1
102291	0
102295	0
102295	0
102295	0
102409	1
102487	1
102487	1
102581	1
102581	1
102581	1
102581	1
102961	1
102961	1
103753	1
103753	1
103753	1
104231	1
104231	1
104231	1
104617	1
104617	1
104981	0
104981	0
104981	0
104981	0
105141	1
105237	1
105237	1
105259	0
105259	0
105259	0
105259	0
105279	1
105497	1
105801	1
105801	1
105801	1
105801	1
106551	1
106621	0
106621	0
106621	0
106621	0
106837	1
108375	0
108375	0
108375	0
108375	0
108431	0
108431	0
108431	0
108431	0
108569	0
108569	0
108569	0
108755	1
108755	1
108769	1
109101	1
109625	1
109639	1
109639	1
109671	1
109795	1
109795	1
109817	1
109817	1
110569	1
110841	1
111427	1
111427	1
111689	0
111689	0
112019	0
112019	0
112019	0
112019	0
112509	1
112599	1
112599	1
113183	1
113183	1
113183	1
113183	1
113517	1
113517	1
113517	1
113517	1
113635	0
113635	0
113635	0
113635	0
114181	1
114453	0
114453	0
114453	0
114487	1
114907	0
115077	1
115539	0
116265	1
116811	1
117315	0
118039	1
118039	1
118043	1
118043	1
118155	1
118155	1
118433	0
118433	0
118851	1
119289	1
119289	1
119289	1
119289	1
119309	0
119813	1
119813	1
119823	1
119977	1
119977	1
119977	1
119981	1
119981	1
119981	1
119981	1
120213	0
120489	1
120659	1
121407	1
121407	1
121407	1
122229	0
122229	0
122251	1
122523	1
122523	1
122541	1
122541	1
122541	1
122541	1
123365	1
123365	1
123365	1
124123	0
124245	1
124267	0
124267	0
124351	0
124909	0
124915	0
124915	0
124959	1
125145	1
125145	1
125145	1
125295	1
125731	1
125731	1
125731	1
125731	1
126235	0
126845	1
126945	0
127073	1
127073	1
127439	1
127439	1
127447	0
128217	0
128217	0
128217	0
128217	0
128523	0
128523	0
128523	0
128653	0
128653	0
128653	0
128653	0
128821	0
128821	0
128821	0
128821	0
128919	0
129125	0
129125	0
129125	0
129125	0
129485	0
129485	0
129485	0
129979	1
130013	1
130835	1
132263	0
132275	1
132275	1
132275	1
132275	1
132411	0
132411	0
132429	0
132429	0
132429	0
132429	0
132743	0
132743	0
132743	0
132779	0
133527	1
133691	1
133691	1
133895	1
133895	1
135275	0
135275	0
135275	0
141231	0
141231	0
143265	1
143265	1
144009	0
144009	0
144009	0
144099	1
144099	1
144099	1
145299	1
145299	1
145341	0
147257	1
147257	1
147895	0
148691	1
149079	1
149281	1
149281	1
149281	1
149281	1
149345	1
153127	0
153127	0
153127	0
153127	0
153453	0
157377	0
159683	1
159683	1
159683	1
161553	1
161553	1
163425	0
164273	1
164651	0
165155	0
165155	0
165155	0
165155	0
165375	1
165375	1
165473	1
165473	1
165473	1
165473	1
166361	1
166687	1
166687	1
167593	1
167593	1
171535	1
171535	1
173135	1
173135	1
173135	1
173733	1
178571	1
178571	1
178571	1
178571	1
180311	1
181027	1
181027	1
181453	0
181453	0
181485	0
181485	0
181485	0
188175	0
190969	0
190969	0
190969	0
190969	0
195373	0
198755	0
198755	0
198755	0
199859	1
199859	1
199859	1
199859	1
201079	1
201079	1
201253	1
207091	1
207091	1
208167	0
208167	0
210201	1
212093	1
213615	1
215061	1
216775	1
216775	1
218375	0
218749	1
218749	1
220041	0
220041	0
220041	0
220041	0
220847	1
220847	1
222611	0
222611	0
222611	0
222611	0
226967	0
227173	0
227173	0
227173	0
227173	0
227223	1
230089	1
230089	1
230089	1
230089	1
232547	1
232547	1
232561	1
232561	1
232561	1
232561	1
232655	1
232655	1
232655	1
232655	1
234947	0
234947	0
236907	1
236907	1
243095	0
243095	0
245639	1
246231	0
246231	0
246231	0
246231	0
247083	1
247083	1
247083	1
247457	0
247949	1
248317	1
248317	1
248317	1
248317	1
248353	1
248355	1
248355	1
248459	0
248537	1
248537	1
248979	1
248979	1
249033	1
249033	1
249033	1
249089	0
249201	1
249359	1
249393	1
249395	1
249395	1
249395	1
249907	1
249907	1
249907	1
249907	1
249943	0
250061	1
250061	1
250255	1
250255	1
250471	1
250503	1
250503	1
250597	1
250597	1
250597	1
250597	1
250717	1
250907	1
250945	1
251257	0
251257	0
251265	0
252481	0
252753	0
252753	0
252753	0
252899	1
252899	1
252899	1
254009	0
254009	0
254447	1
254447	1
254499	0
254499	0
254541	1
254541	1
254541	1
254561	1
254561	1
254561	1
254561	1
254859	1
254859	1
254919	0
255313	1
255313	1
255313	1
255313	1
255317	0
255317	0
255317	0
255317	0
255439	1
255439	1
255517	1
255517	1
255531	1
255531	1
256073	0
256149	0
256149	0
256149	0
256395	1
256395	1
256395	1
256395	1
256439	1
256439	1
256439	1
256439	1
257413	1
257413	1
257413	1
257413	1
257575	0
257575	0
257685	1
257685	1
258279	1
258279	1
258279	1
258279	1
258291	1
258291	1
258291	1
258291	1
258601	1
258601	1
258601	1
258601	1
258659	1
259007	1
259367	1
259517	1
259517	1
259571	1
259619	0
259619	0
259619	0
259619	0
259685	1
259685	1
259685	1
259895	1
259895	1
259895	1
259935	1
259935	1
260001	1
260311	0
260311	0
260311	0
260311	0
260379	1
260427	0
260427	0
260681	1
260841	1
261137	1
261137	1
261163	1
261259	1
261299	1
261367	1
261367	1
261993	1
261993	1
261993	1
262169	0
262169	0
262203	0
262437	1
262437	1
262437	1
262437	1
262679	0
262681	0
262681	0
262681	0
262681	0
262823	1
262823	1
263371	0
263371	0
263395	1
263475	1
263475	1
263475	1
263475	1
263489	1
263585	0
264011	0
264039	1
264469	1
264483	1
264717	1
264717	1
264717	1
264943	0
264943	0
264943	0
264943	0
265101	0
265101	0
265101	0
265131	1
265131	1
265273	1
265461	0
265733	1
265939	0
265959	1
265959	1
266367	0
266367	0
266367	0
266399	1
266461	1
266461	1
266503	1
266503	1
266503	1
266503	1
266685	0
266685	0
266969	1
266969	1
267013	1
267013	1
267013	1
267013	1
267073	1
267073	1
267073	1
267073	1
267099	0
267099	0
267099	0
267099	0
267463	1
267615	0
267615	0
267619	0
267619	0
267619	0
267619	0
267997	0
267997	0
267999	0
268001	1
268001	1
268001	1
268051	0
268051	0
268051	0
268051	0
268055	0
268189	1
268189	1
268189	1
268253	1
268253	1
268253	1
268501	0
268501	0
268501	0
268891	1
268891	1
268891	1
268903	1
268903	1
268903	1
268945	1
268945	1
268945	1
268945	1
269067	0
269089	1
269089	1
269133	0
269133	0
269133	0
269133	0
269181	1
269181	1
269181	1
269477	1
269477	1
269477	1
269537	1
269537	1
269659	1
269761	0
269883	1
269943	1
269943	1
270199	1
270199	1
270199	1
270283	1
270329	1
270509	0
270573	1
270573	1
270659	1
270659	1
270659	1
270701	0
270701	0
270945	1
270945	1
271313	0
271313	0
271313	0
271313	0
271357	1
271357	1
271451	1
271451	1
271451	1
271451	1
271729	1
271729	1
271729	1
271729	1
271865	1
271865	1
271865	1
271865	1
271981	0
271981	0
271981	0
271981	0
272003	1
272003	1
272003	1
272137	0
272137	0
272137	0
272417	1
272417	1
272417	1
272605	1
272605	1
272729	0
272729	0
272729	0
272729	0
272895	0
272895	0
272895	0
272895	0
273025	0
273219	0
273219	0
273221	0
273221	0
273221	0
273221	0
273251	0
273285	1
273285	1
273515	1
273515	1
273555	0
273909	0
274119	1
274119	1
274119	1
274119	1
274173	0
274201	0
274637	1
274689	1
274689	1
275063	1
275063	1
275063	1
275063	1
275447	0
275447	0
275447	0
275599	1
275883	1
275927	1
275977	1
275993	1
276003	1
276003	1
276135	1
276267	1
276267	1
276267	1
276485	1
276485	1
276523	0
276735	1
276735	1
276999	1
276999	1
276999	1
276999	1
277103	1
277331	1
277331	1
277331	1
277331	1
277707	0
277707	0
277763	0
277763	0
277763	0
277763	0
277765	0
277837	0
277837	0
277893	0
277893	0
278081	1
278081	1
278105	1
278209	1
278209	1
278209	1
278371	1
278399	0
278399	0
278399	0
278707	1
278707	1
278707	1
278891	0
278891	0
278891	0
278891	0
279007	1
279007	1
279455	1
279455	1
279729	0
280129	1
280129	1
280155	0
280191	1
280191	1
280191	1
280229	0
280229	0
280511	0
280511	0
280511	0
280511	0
281205	0
281395	0
281395	0
281395	0
281499	1
281747	1
281747	1
281747	1
281835	1
282553	1
282553	1
282583	0
282587	0
282587	0
282629	1
282629	1
282629	1
282629	1
282715	0
282721	0
282721	0
282721	0
282721	0
282733	0
282733	0
282755	1
282755	1
282935	1
282935	1
283115	0
283115	0
283149	1
283149	1
283149	1
283149	1
283257	0
283545	0
283545	0
283545	0
283613	0
283613	0
283613	0
283613	0
283747	1
283803	1
283803	1
283803	1
283803	1
283979	0
284127	1
284127	1
284127	1
284127	1
284259	0
284259	0
284557	0
284557	0
284593	1
284729	1
284729	1
284729	1
284729	1
284825	0
284825	0
284825	0
284825	0
284877	1
284877	1
284889	0
284889	0
284989	1
285071	1
285077	1
285077	1
285153	1
285153	1
285157	0
285705	0
285705	0
286089	0
286089	0
286097	1
286289	1
286491	1
286491	1
286491	1
286615	1
286615	1
286767	1
286887	1
287301	0
287395	1
287409	0
287409	0
287409	0
287409	0
287631	0
287631	0
287725	1
287725	1
287861	0
288145	0
288145	0
288145	0
288145	0
288165	0
288165	0
288165	0
288165	0
288275	1
288275	1
288275	1
288463	1
288463	1
288463	1
288515	0
288777	1
288777	1
288777	1
288777	1
288793	0
288793	0
288793	0
288843	1
289603	1
289743	1
289743	1
289743	1
289743	1
289799	1
289799	1
289815	0
289815	0
289897	1
289897	1
289897	1
289897	1
290037	1
290037	1
290037	1
290037	1
290205	0
290205	0
290205	0
290205	0
290221	1
290351	0
290351	0
290351	0
290351	0
290849	1
290849	1
290849	1
290895	0
290895	0
290915	1
290915	1
291185	1
291383	0
291775	1
291877	1
292197	1
292197	1
292413	0
292413	0
292413	0
292673	0
292673	0
293443	1
293443	1
293443	1
293655	1
293655	1
293655	1
293849	1
293849	1
293849	1
293975	1
293975	1
294007	0
294007	0
294007	0
294007	0
294065	1
294065	1
294065	1
294147	1
294147	1
294147	1
294147	1
294403	1
294403	1
294405	1
294441	1
294441	1
294441	1
294441	1
294443	1
294459	1
294459	1
294515	1
294795	0
294795	0
294795	0
294825	1
294855	1
294855	1
294865	1
294865	1
294865	1
294865	1
294869	1
294869	1
294869	1
294869	1
295151	1
295151	1
295627	1
295699	0
295699	0
295699	0
295699	0
295729	0
295729	0
295865	0
295865	0
295865	0
295903	1
295903	1
295917	0
295917	0
295935	0
295935	0
295935	0
295935	0
296165	1
296261	1
296299	1
296299	1
296455	0
296455	0
296455	0
296455	0
296589	1
296673	0
296751	1
296751	1
296823	1
296823	1
296823	1
297015	0
297021	0
297119	0
297119	0
297179	1
297179	1
297179	1
297289	0
297289	0
297289	0
297463	1
297463	1
297563	0
297669	0
297669	0
297917	1
297917	1
298001	1
298001	1
298001	1
298019	1
298019	1
298127	1
298127	1
298127	1
298179	0
298179	0
299013	1
299037	1
299037	1
299037	1
299073	0
299411	1
299411	1
299551	1
299747	0
299755	1
299897	0
299897	0
299897	0
299897	0
299963	0
299963	0
300195	0
300195	0
300219	1
300219	1
300219	1
300219	1
300229	1
300229	1
300229	1
300229	1
300319	1
300319	1
300319	1
300421	1
300421	1
300421	1
300421	1
300463	1
300463	1
300463	1
300463	1
300531	1
300531	1
300747	0
300747	0
300783	0
300783	0
300783	0
300783	0
300899	0
300907	1
300907	1
300907	1
300907	1
300915	1
300915	1
300915	1
301173	1
301419	1
301453	1
301453	1
301467	1
301515	1
301515	1
301515	1
301515	1
301665	0
301665	0
301873	1
301873	1
301895	1
301895	1
302229	1
302229	1
302229	1
302267	1
302269	1
302525	1
302689	1
302689	1
303063	1
303063	1
303063	1
303063	1
303141	1
303141	1
303141	1
303141	1
303247	1
303539	1
303539	1
303559	1
303559	1
303559	1
303559	1
303573	1
303573	1
303597	1
303597	1
303597	1
303597	1
303691	1
303691	1
303861	1
303861	1
303861	1
303861	1
303921	1
304105	0
304105	0
304105	0
304105	0
304129	1
304129	1
304211	1
304211	1
304293	1
304293	1
304411	1
304435	1
304805	1
304881	1
304881	1
305101	0
305103	0
305165	0
305217	0
305217	0
305421	0
305473	0
305473	0
305473	0
305473	0
305633	0
305633	0
305649	1
305649	1
305649	1
305777	0
305777	0
306107	0
306121	0
306121	0
306121	0
306135	1
306203	0
306225	0
306225	0
306245	1
306245	1
306245	1
306245	1
306297	1
306297	1
306297	1
306297	1
306309	1
306575	0
306575	0
306575	0
306631	0
306631	0
306733	1
306733	1
306753	0
306753	0
306753	0
306753	0
306797	0
306957	1
306957	1
307043	0
307043	0
307135	1
307135	1
307339	1
307339	1
307339	1
307339	1
307425	1
307461	1
307461	1
307461	1
307461	1
307627	1
307997	0
307997	0
307997	0
307997	0
308249	0
308249	0
308319	1
308319	1
308319	1
308319	1
308747	1
308747	1
308747	1
308747	1
308761	0
308761	0
308961	1
308961	1
309543	1
309543	1
309543	1
309583	1
309583	1
309747	1
309747	1
309771	1
309771	1
309809	0
309809	0
309821	0
309821	0
309821	0
309995	1
309995	1
310145	1
310145	1
310199	0
310199	0
310223	1
310313	1
310313	1
310313	1
310313	1
310317	1
310317	1
310357	0
310357	0
310357	0
310503	1
310699	1
310771	0
310895	0
311097	0
311097	0
311245	1
311285	1
311383	0
311519	1
311519	1
311519	1
311583	0
311583	0
311759	0
311759	0
312041	0
312173	1
312211	1
312211	1
312211	1
312241	1
312241	1
312241	1
312241	1
312429	1
312435	1
312435	1
312473	1
312473	1
312595	0
312595	0
312619	0
312619	0
312673	0
312673	0
312673	0
312673	0
312755	1
312755	1
312755	1
312755	1
312889	0
312947	0
312947	0
312947	0
312947	0
312949	1
312949	1
312949	1
313131	0
313131	0
313195	1
313195	1
313195	1
313199	0
313201	0
313201	0
313201	0
313355	1
313535	1
313535	1
313583	1
313583	1
313643	0
313643	0
313643	0
313761	0
314003	0
314193	0
314195	0
314195	0
314195	0
314331	1
314331	1
314331	1
314411	1
314433	1
314433	1
314433	1
314479	1
314479	1
314523	0
314523	0
314589	1
314611	0
314691	1
314691	1
314765	1
314765	1
314783	0
314821	1
314833	1
314839	1
314847	1
314847	1
314871	1
314871	1
314871	1
314871	1
314875	1
314881	1
314881	1
314885	1
314885	1
314885	1
314895	0
314977	1
314977	1
315091	1
315091	1
315091	1
315115	1
315115	1
315115	1
315115	1
315395	1
315395	1
315477	1
315477	1
315595	0
315697	1
315697	1
315767	1
315767	1
315767	1
315775	1
315775	1
315775	1
315775	1
315827	0
315827	0
315827	0
315827	0
316027	0
316027	0
316027	0
316027	0
316133	1
316133	1
316133	1
316133	1
316183	1
316223	1
316223	1
316223	1
316223	1
316277	0
316277	0
316277	0
316277	0
316303	1
316313	0
316423	0
316549	1
316549	1
316549	1
316549	1
316573	1
316593	0
316593	0
316657	1
316751	0
316751	0
316761	0
316813	1
316839	0
316891	0
316943	1
316983	1
316983	1
316983	1
316985	0
317015	1
317015	1
317015	1
317015	1
317083	1
317083	1
317083	1
317083	1
317123	1
317123	1
317133	1
317133	1
317133	1
317133	1
317377	1
317377	1
317377	1
317469	0
317493	0
317493	0
317501	1
317531	0
317531	0
317531	0
317531	0
317657	1
317657	1
317949	1
317963	1
317963	1
317963	1
317963	1
318043	1
318043	1
318141	1
318175	0
318175	0
318175	0
318193	1
318193	1
318427	1
318491	1
318491	1
318563	0
318563	0
318563	0
318573	0
318573	0
318703	1
318819	1
318819	1
318819	1
318819	1
318881	0
318939	1
318939	1
318939	1
318939	1
318989	0
319113	0
319113	0
319113	0
319113	0
319191	1
319329	0
319329	0
319329	0
319339	0
319339	0
319339	0
319369	1
319387	1
319387	1
319447	0
319455	1
319455	1
319491	0
319545	0
319545	0
319655	1
319655	1
319655	1
319655	1
319661	1
319705	0
319705	0
319705	0
319825	0
319825	0
319825	0
319825	0
319867	0
319867	0
319887	1
319887	1
319887	1
319909	0
319909	0
319909	0
319921	1
319963	1
319983	0
319989	0
319989	0
320005	1
320099	1
320099	1
320109	1
320157	1
320157	1
320179	1
320179	1
320289	0
320289	0
320407	1
320511	0
320517	0
320517	0
320517	0
320517	0
320607	0
320607	0
320607	0
320687	1
320687	1
320687	1
320687	1
320799	1
320799	1
320799	1
320891	0
320891	0
320891	0
320957	0
320963	0
320963	0
320963	0
321033	0
321033	0
321047	0
321047	0
321069	0
321069	0
321179	1
321221	1
321265	1
321265	1
321295	1
321299	0
321341	0
321535	0
321555	0
321555	0
321577	1
321615	0
321615	0
321615	0
321711	1
321711	1
321723	1
321723	1
321855	1
322017	1
322017	1
322017	1
322017	1
322107	1
322107	1
322107	1
322107	1
322137	1
322233	1
322233	1
322383	0
322403	1
322403	1
322403	1
322403	1
322407	1
322407	1
322533	0
322573	1
322573	1
322573	1
322601	1
322601	1
322633	1
322667	0
322889	1
322889	1
322913	0
322913	0
323099	1
323099	1
323099	1
323135	1
323151	1
323151	1
323167	1
323173	1
323173	1
323213	0
323261	0
323261	0
323261	0
323261	0
323293	1
323327	1
323441	1
323441	1
323441	1
323441	1
323501	0
323501	0
323501	0
323895	1
323949	1
323949	1
323953	1
323953	1
323953	1
323961	1
323961	1
324125	1
324125	1
324125	1
324125	1
324235	1
324289	1
324483	0
324483	0
324509	0
324509	0
324597	0
324715	0
324715	0
324775	1
324775	1
324775	1
324807	0
324807	0
324807	0
324807	0
324827	0
324827	0
324835	0
324835	0
324835	0
324835	0
324841	0
324841	0
324841	0
324845	1
324845	1
324845	1
324911	1
324911	1
324911	1
324949	1
325069	1
325069	1
325209	1
325297	0
325309	0
325309	0
325309	0
325647	1
325671	1
325671	1
325671	1
325671	1
325677	0
325677	0
325677	0
325677	0
325705	1
325705	1
325785	0
325793	1
325793	1
325837	1
325837	1
325837	1
325837	1
325925	1
326007	0
326007	0
326023	1
326055	1
326055	1
326055	1
326055	1
326163	0
326163	0
326163	0
326197	0
326197	0
326197	0
326203	1
326203	1
326275	0
326325	1
326325	1
326333	0
326633	1
326633	1
326651	1
326651	1
326663	1
326663	1
326663	1
326663	1
326725	0
326725	0
326829	1
326829	1
326829	1
327065	1
327069	1
327069	1
327069	1
327069	1
327153	0
327153	0
327153	0
327401	0
327401	0
327401	0
327401	0
[truncated: 34,655 more rows]

[truncated: 1 more sheets: Processed]
