# Supplementary material for: Lower variability in female students than male students at multiple timescales supports the use of sex as a biological variable in human studies
Source: Biol Sex Differ. 2021 Apr 22;12:32. doi: 10.1186/s13293-021-00375-2 (PMC8061019; doi:10.1186/s13293-021-00375-2)
Supplement: Supplementary file 3 — Additional file 3. [file 13293_2021_375_MOESM3_ESM.xlsx]

## Sheet: medactivityfall14
Fall 14						Spring 15						Fall 15						Spring 16
PSEUDO_ID	F=1 M=0	sd	GPA	GENDER		PSEUDO_ID	F=1 M=0	sd	GPA	GENDER		PSEUDO_ID	F=1 M=0	sd	GPA	GENDER		PSEUDO_ID	F=1 M=0	sd	GPA	GENDER
399249	1	0.00154267	4	F		457409	0	0.00154267	2.33	M		623069	1	0	4	F		493543	1	0.00154267	2.75	F		F=1 M=0	sd	GPA
481583	1	0.00154267	4	F		588595	0	0.00308534	3.25	M		468521	1	0.00154267	4	F		458211	0	0.00154267	4	M		1	0	4
426281	1	0.00154267	0	F		606055	1	0.00617067	0	F		392215	1	0.00154267	4	F		511327	0	0.00154267	3.38	M		1	0.00154267	4
600687	0	0.00154267	2	M		501137	1	0.00881708	4	F		528757	0	0.00154267	2.33	M		473007	0	0.004628	2.5	M		1	0.00154267	4
524163	0	0.00617067	4	M		500027	1	0.0107987	2	F		384313	0	0.00308534	3.14	M		344413	1	0.00617067	3	F		1	0.00154267	0
450037	1	0.00771334	1.5	F		35507	1	0.0107987	0	F		453611	0	0.00308534	2	M		384735	1	0.00771334	3	F		1	0.00154267	4
459391	1	0.00925601	3	F		602973	0	0.0107987	3.5	M		586263	0	0.00771334	2.67	M		323441	1	0.00925601	0	F		1	0.00154267	2.75
522861	1	0.0107987	3	F		485917	0	0.0123413	4	M		381705	1	0.00771334	4	F		500185	0	0.00925601	4	M		1	0.00154267	4
477415	1	0.0107987	3	F		557359	1	0.013884	0	F		374405	1	0.00925601	4	F		538985	0	0.0107987	0	M		0	0.00154267	2.33
599357	1	0.0107987	3	F		563371	1	0.013884	3	F		626585	1	0.00925601	4	F		585977	1	0.0107987	1.75	F		0	0.00154267	4
605855	0	0.0107987	3.5	M		448895	0	0.0154267	2.67	M		609561	1	0.0107987	3.46	F		495387	1	0.0123413	3.5	F		0	0.00154267	3.38
314871	1	0.0123413	4	F		426789	1	0.0154267	4	F		412037	0	0.0123413	1.5	M		337039	0	0.013884	4	M		0	0.00154267	2
505929	1	0.0123413	2	F		507041	0	0.0169693	2.25	M		467737	0	0.0123413	3.25	M		481603	1	0.013884	4	F		0	0.00154267	2.33
530371	0	0.0123413	4	M		498459	0	0.018512	4	M		627871	1	0.013884	0	F		634837	1	0.013884	4	F		0	0.00308534	3.25
576427	0	0.013884	4	M		503057	1	0.018512	2.5	F		405693	0	0.0154267	1.5	M		636447	0	0.0154267	4	M		0	0.00308534	3.14
611423	0	0.013884	4	M		390121	1	0.0200547	2	F		286491	1	0.0166627	0	F		529131	1	0.018512	1.67	F		0	0.00308534	2
614169	1	0.013884	3	F		474163	0	0.0200547	2.5	M		566431	1	0.0169693	3.77	F		498567	0	0.0200547	3	M		0	0.004628	2.5
598251	1	0.0145262	4	F		556639	1	0.0200547	2	F		591841	0	0.0183441	4	M		600179	1	0.02314	2.2	F		0	0.00617067	4
467183	0	0.0154267	3.25	M		565743	1	0.0215973	2.9	F		619247	0	0.018512	3.5	M		578099	0	0.0246827	3	M		1	0.00617067	3
592611	1	0.0154267	4	F		588313	1	0.0215973	3.2	F		547665	0	0.0188937	4	M		585743	1	0.0246827	2.93	F		1	0.00617067	0
599605	0	0.0154267	3.2	M		368261	1	0.02314	4	F		497099	1	0.0200547	4	F		631775	1	0.0247853	4	F		1	0.00771334	1.5
401039	0	0.0163746	3.67	M		612371	1	0.02314	3.33	F		635727	0	0.0200547	4	M		422745	1	0.0262254	0	F		0	0.00771334	2.67
605645	1	0.0169693	0	F		477163	1	0.0293107	4	F		408253	1	0.0200547	4	F		362117	0	0.0262254	4	M		1	0.00771334	4
566855	0	0.0169693	2.5	M		616251	1	0.0293107	3	F		566175	1	0.0215973	3.33	F		446651	1	0.0262254	2.9	F		1	0.00771334	3
610659	0	0.0169693	4	M		581733	0	0.0293107	3.33	M		448357	0	0.0225884	4	M		599125	0	0.0262254	4	M		1	0.00881708	4
306297	1	0.018512	3.5	F		620871	0	0.0302536	2.25	M		427469	0	0.02314	2.57	M		431459	1	0.027768	4	F		1	0.00925601	3
543919	1	0.018512	0	F		621541	0	0.032396	1.25	M		540881	1	0.02314	2	F		574121	0	0.027768	1.33	M		1	0.00925601	0
599939	1	0.018512	4	F		615555	0	0.0338193	4	M		565605	1	0.02314	2.8	F		466495	0	0.027768	3	M		1	0.00925601	4
616573	0	0.018512	4	M		388801	0	0.0346236	3.5	M		521719	1	0.0241301	4	F		630199	1	0.0304541	3	F		1	0.00925601	4
586157	1	0.018512	4	F		501751	0	0.0354814	4	M		464059	0	0.0246827	2	M		642967	1	0.0308534	1	F		0	0.00925601	4
586529	1	0.0215973	2.5	F		485005	1	0.0357952	3.33	F		324835	0	0.0246827	2	M		466735	1	0.0308534	0	F		1	0.0107987	3.46
530303	1	0.02314	3	F		438513	0	0.0362817	3.5	M		301873	1	0.0257676	4	F		504883	0	0.0321724	4	M		0	0.0107987	0
470293	0	0.02314	3.25	M		561305	1	0.0370829	4	F		603129	0	0.0259333	4	M		630025	1	0.032396	3.5	F		1	0.0107987	1.75
564065	1	0.0233278	3.67	F		549875	0	0.0377224	3.08	M		526099	0	0.0270033	2.5	M		607203	1	0.032396	3.5	F		1	0.0107987	2
354421	1	0.0246827	4	F		539553	1	0.0385667	2.5	F		441013	0	0.0274664	3.5	M		511399	1	0.0338544	3.2	F		1	0.0107987	3
568033	1	0.0246827	3.5	F		425855	0	0.0386448	4	M		479257	1	0.027708	4	F		509355	1	0.0345434	2.31	F		1	0.0107987	3
606161	0	0.0262254	3	M		612239	0	0.0399253	2.77	M		594643	0	0.027768	0.73	M		611393	0	0.0354814	3	M		1	0.0107987	3
428145	1	0.0272905	3.5	F		364521	1	0.040143	3	F		627375	0	0.0290661	3.5	M		621079	0	0.0354814	2.69	M		0	0.0107987	3.5
572041	1	0.027768	2.33	F		597335	0	0.0416234	2.75	M		578123	0	0.0293107	4	N		496881	1	0.037024	4	F		1	0.0107987	0
340805	0	0.027768	4	M		599501	1	0.0420784	3	F		416475	1	0.0296203	4	F		618369	0	0.0370925	2.67	M		0	0.0107987	3.5
153127	0	0.0280522	3.5	M		575321	0	0.0421386	3	M		548867	0	0.0306599	4	M		471049	0	0.0371096	4	M		1	0.0123413	4
586623	1	0.0290825	3.33	F		414539	1	0.0427164	1	F		528287	0	0.0308534	3.75	M		627373	0	0.0371279	4	M		0	0.0123413	4
504821	1	0.0293107	2.75	F		300907	1	0.0432733	2	F		480137	1	0.0308534	4	F		629069	1	0.0375009	2.5	F		0	0.0123413	1.5
595837	0	0.0293107	4	M		567285	1	0.0433798	4	F		113635	0	0.0315248	4	M		500491	1	0.0386756	4	F		0	0.0123413	3.25
344353	1	0.0293107	4	F		379653	0	0.0435987	4	M		320517	0	0.0317904	3	M		449537	0	0.0401094	1	M		1	0.0123413	3.5
561235	1	0.0293107	2	F		497489	1	0.0446651	4	F		579359	0	0.032396	3	M		615555	0	0.0402691	4	M		1	0.0123413	2
448743	1	0.0299929	2.5	F		610817	1	0.0447374	4	F		633707	0	0.032396	0	M		344051	1	0.0408152	3.5	F		0	0.0123413	4
586239	0	0.0303322	2.33	M		454963	0	0.0447374	2.33	M		450823	0	0.032396	2.75	M		498849	0	0.041652	3	M		0	0.013884	4
514931	0	0.0307374	3.33	M		435803	0	0.0447817	3.33	M		522559	1	0.032396	3.23	F		635155	0	0.0416863	3.4	M		0	0.013884	4
432011	1	0.0315927	4	F		603973	1	0.0462629	4	F		628729	0	0.032396	3.75	M		407713	0	0.0419772	3.5	M		1	0.013884	3
578151	1	0.0321626	4	F		372013	1	0.04628	3.5	F		594821	1	0.0328217	2.57	F		644231	1	0.0431947	2	F		1	0.013884	0
537027	1	0.032396	2.75	F		617403	1	0.04628	2.67	F		422319	1	0.0334679	2.75	F		569703	1	0.0431947	2	F		1	0.013884	3
499977	1	0.032396	3	F		617469	1	0.04628	4	F		611643	0	0.0334916	1.75	M		316593	0	0.0433231	4	M		1	0.013884	0
549935	1	0.032396	4	F		617501	1	0.0478227	2	F		485917	0	0.0338193	3.5	M		600731	1	0.0437966	0	F		0	0.013884	4
476709	0	0.0335295	4	M		452305	0	0.0478227	2.5	M		588991	1	0.0339387	3.33	F		597339	0	0.0446611	4	M		1	0.013884	4
593063	1	0.033777	3.33	F		350621	1	0.0482603	2	F		488573	0	0.0339387	4	M		515787	0	0.0447374	0	M		1	0.013884	4
501695	0	0.0339387	2	M		596117	1	0.048643	3.5	F		632321	0	0.0339387	2.5	M		326663	1	0.0447374	0	F		1	0.0145262	4
289799	1	0.0353357	4	F		605699	0	0.0493654	3.5	M		400757	1	0.0339387	4	F		543203	0	0.045029	4	M		0	0.0154267	3.25
433965	1	0.0354702	4	F		611063	1	0.0493654	0	F		536155	1	0.0341972	2.6	F		555583	1	0.04628	2.75	F		0	0.0154267	2.67
507135	1	0.0354814	3	F		551169	1	0.0493654	3.25	F		535533	1	0.0349951	3.5	F		394891	0	0.0468456	4	M		1	0.0154267	4
583175	1	0.0354814	3	F		400693	0	0.0496666	3.4	M		598487	1	0.0350766	3.67	F		614803	1	0.0469539	2	F		0	0.0154267	1.5
443455	0	0.0359147	3.08	M		447249	1	0.0514798	4	F		289897	1	0.0354814	4	F		610915	0	0.0475465	4	M		0	0.0154267	4
545805	0	0.0361725	3.5	M		606247	1	0.0521717	3.67	F		441335	0	0.0354814	4	M		565487	1	0.0481154	3.4	F		1	0.0154267	4
312949	1	0.037024	1	F		618303	1	0.0524053	3	F		420647	1	0.0354814	0	F		562669	1	0.0481352	4	F		0	0.0154267	3.2
416509	1	0.0376192	1.5	F		144099	1	0.0524053	4	F		615069	1	0.0354814	4	F		579207	1	0.0493654	3.75	F		0	0.0163746	3.67
482463	0	0.0377749	1.67	M		435751	1	0.052662	3.4	F		608945	1	0.0354814	3.67	F		408957	1	0.0493654	2	F		1	0.0166627	0
522937	1	0.0379342	3.82	F		520299	1	0.0526906	3.33	F		554829	0	0.0354814	2	M		632289	1	0.0493654	3.67	F		1	0.0169693	0
561305	1	0.0382445	4	F		360337	1	0.0532969	2	F		564225	0	0.035702	4	M		581979	1	0.0502335	3.5	F		0	0.0169693	2.25
567827	1	0.0383191	3.5	F		593313	0	0.0539934	3.33	M		485005	1	0.036047	3	F		486657	1	0.0503833	4	F		0	0.0169693	2.5
511247	1	0.0384328	2.21	F		600075	1	0.0539934	4	F		416743	0	0.036047	3.56	M		352015	1	0.0505719	4	F		0	0.0169693	4
498009	1	0.0385667	3	F		498351	1	0.0550626	4	F		482527	0	0.0370112	4	M		554531	1	0.0513363	4	F		1	0.0169693	3.77
594833	0	0.0385667	2.25	M		481603	1	0.0551298	4	F		498099	0	0.037024	3.33	M		626889	0	0.0521093	3.33	M		0	0.0183441	4
584471	0	0.0386386	4	M		468341	1	0.0553705	3	F		567099	1	0.037024	3.47	F		595173	1	0.0521587	3.31	F		0	0.018512	3.5
568321	0	0.0393728	3.45	M		410823	0	0.055536	3.5	M		602431	1	0.0374903	4	F		570967	0	0.0524507	3	M		1	0.018512	1.67
447169	1	0.0395918	4	F		515969	1	0.055536	1.91	F		566505	1	0.0385667	3.33	F		485295	1	0.0524507	0	F		1	0.018512	3.5
122541	1	0.0401094	3.5	F		570569	0	0.055536	3	M		541213	0	0.0386407	3.2	M		635141	0	0.0524507	3	M		1	0.018512	0
280229	0	0.0401094	3	M		616373	1	0.055536	4	F		530247	1	0.039919	3.67	F		641633	0	0.0536322	0	M		1	0.018512	4
587531	1	0.0401272	4	F		550011	0	0.055536	2	M		446613	1	0.0401094	0	F		611855	1	0.0538963	4	F		0	0.018512	4
574939	0	0.0403657	2	M		587521	1	0.0577213	2.67	F		480533	1	0.0401094	4	F		601673	1	0.0539493	4	F		1	0.018512	4
597557	0	0.041652	3.5	M		374077	0	0.0580912	4	M		631121	1	0.0402476	4	F		378335	0	0.0539934	0	M		0	0.018512	4
522743	0	0.0431947	3	M		489645	0	0.0586214	3.7	M		500141	0	0.0405519	2	M		491407	0	0.0539934	4	M		1	0.018512	2.5
590561	1	0.0431947	3.31	F		540893	1	0.0586214	3.5	F		541575	1	0.0408346	3	F		577941	0	0.0539934	2	M		0	0.0188937	4
574995	1	0.043724	3.5	F		540823	1	0.0586214	2.33	F		631963	1	0.0411172	3.33	F		449315	1	0.0547317	4	F		1	0.0200547	2
512839	0	0.0447374	3.75	M		438217	1	0.0593556	4	F		563083	1	0.0416406	4	F		624661	0	0.0548606	0.64	M		0	0.0200547	2.5
567671	0	0.0450422	4	M		538775	1	0.0593703	4	F		441249	1	0.041652	2	F		540085	0	0.0550439	3.2	M		0	0.0200547	3
611275	1	0.04628	2	F		525243	0	0.0599196	2.07	M		590119	1	0.041652	2	F		626497	1	0.055536	3	F		1	0.0200547	4
497139	1	0.0478227	4	F		618851	0	0.060164	3	M		624661	0	0.041652	1.75	M		605901	1	0.055536	2	F		0	0.0200547	4
599823	1	0.0478227	4	F		510703	0	0.0603128	2.25	M		632545	0	0.041652	3.25	M		515515	1	0.0570718	3	F		1	0.0200547	4
476819	1	0.0478227	3	F		488525	1	0.0610865	1.75	F		593027	0	0.0417566	3.5	M		249907	1	0.0570787	4	F		1	0.0200547	2
543127	0	0.0478476	3.33	M		575449	1	0.0614103	1.57	F		632065	0	0.0431947	4	M		636437	0	0.0570787	4	M		1	0.0215973	3.33
615239	0	0.0478766	3.5	M		284127	1	0.0615651	3.5	F		498243	1	0.0431947	3.5	F		494275	0	0.0575769	3	M		1	0.0215973	2.9
503183	1	0.0497256	3.67	F		113517	1	0.0625646	3.77	F		382745	0	0.0431947	4	M		635075	1	0.0577832	4	F		1	0.0215973	2.5
612713	0	0.0500738	2.75	M		483463	0	0.0632494	3.5	M		457653	1	0.0437059	4	F		268945	1	0.0582535	3	F		1	0.0215973	3.2
320517	0	0.0502059	2	M		546397	0	0.0632494	1.6	M		579201	0	0.0439232	2	M		578459	0	0.0588914	4	M		0	0.0225884	4
494115	1	0.0503298	3.5	F		420941	1	0.0632494	3.5	F		348773	1	0.0443205	4	F		639683	1	0.060075	4	F		1	0.02314	3
530305	1	0.050791	3.33	F		577869	0	0.0633809	3	M		408209	0	0.0447374	3	M		561735	0	0.0603023	3.5	M		0	0.02314	3.25
554901	1	0.050908	3	F		495393	0	0.063456	4	M		575943	0	0.0447374	3.5	M		506245	1	0.0604127	4	F		0	0.02314	2.57
339201	0	0.050908	3	M		546901	0	0.0645664	4	M		625379	1	0.0447374	0	F		249395	1	0.06046	4	F		1	0.02314	2
576813	1	0.0512203	2.67	F		359673	0	0.064792	2	M		510703	0	0.0447533	2.33	M		572541	1	0.0611384	3.5	F		1	0.02314	2.2
568589	1	0.0517043	0	F		450013	1	0.064792	1.5	F		319909	0	0.0450774	2	M		549205	0	0.0613935	3.46	M		1	0.02314	2.8
492857	1	0.0521869	4	F		543729	0	0.064792	2.57	M		336397	1	0.0454629	3.5	F		515917	0	0.0617067	3.75	M		1	0.02314	4
549901	1	0.0523664	3.75	F		404287	0	0.0654492	3.4	M		452657	0	0.0462646	4	M		613497	0	0.0617067	4	M		1	0.02314	3.33
541059	1	0.0524053	4	F		416081	1	0.0655588	3.67	F		324845	1	0.04628	3	F		578487	1	0.062257	3	F		1	0.0233278	3.67
493565	1	0.0524416	2.67	F		498647	0	0.066245	3.33	M		493391	0	0.04628	3	M		584877	1	0.0632494	2.33	F		1	0.0241301	4
314611	0	0.0524507	3	M		332499	1	0.0663347	3.75	F		329221	1	0.0478227	4	F		487227	1	0.0635933	1.6	F		1	0.0246827	4
477713	1	0.0524507	3.15	F		613621	1	0.0663347	2	F		579395	0	0.0478227	3	M		601529	1	0.0638212	2.93	F		1	0.0246827	3.5
581749	1	0.0524507	2.88	F		480203	1	0.0669833	4	F		629557	0	0.0493654	1	M		597717	1	0.0646952	4	F		0	0.0246827	2
94175	1	0.0536322	3.67	F		559421	1	0.0672079	1.5	F		401703	0	0.0493654	3.33	M		314871	1	0.064792	3.67	F		0	0.0246827	3
284877	1	0.0539934	4	F		558435	0	0.0678774	4	M		615157	1	0.0500595	3.45	F		596411	1	0.064792	4	F		0	0.0246827	2
563401	1	0.0539934	4	F		190969	0	0.0678774	3	M		631969	1	0.0506174	4	F		584515	1	0.0652666	3.75	F		1	0.0246827	2.93
320607	0	0.0549039	3	M		579351	1	0.06942	2	F		299037	1	0.050894	3	F		599205	1	0.0654244	3.33	F		1	0.0247853	4
512951	0	0.055536	3.4	M		613979	0	0.06942	3.67	M		384943	0	0.050908	2	M		354421	1	0.0654256	4	F		1	0.0257676	4
564353	1	0.055536	2.33	F		581041	1	0.0695091	2	F		476559	0	0.050908	3.5	M		626315	0	0.0658076	3.9	M		0	0.0259333	4
570077	1	0.055536	2	F		475155	1	0.0695764	3.5	F		308319	1	0.0512017	3.75	F		503649	1	0.066312	4	F		1	0.0262254	0
394715	1	0.055536	4	F		496319	0	0.069904	4	M		635081	1	0.0516828	4	F		633729	1	0.0668422	4	F		0	0.0262254	4
453661	1	0.055536	2.33	F		582091	0	0.0700718	4	M		486291	1	0.0517564	3.67	F		630133	1	0.0670768	3.25	F		1	0.0262254	2.9
586221	0	0.0555931	3.44	M		574939	0	0.0700967	3	M		618369	0	0.0518024	2.5	M		378991	0	0.0678774	4	M		0	0.0262254	4
106837	1	0.0567232	4	F		466857	0	0.0709627	2.6	M		413091	1	0.0523599	3.38	F		591591	0	0.0678774	2.71	M		0	0.0262254	3
468931	1	0.0570787	0	F		573687	1	0.0709627	4	F		599509	0	0.052844	3.75	M		637375	0	0.0678774	4	M		0	0.0270033	2.5
579819	1	0.0575355	3.67	F		397475	1	0.0710752	3.33	F		445803	0	0.052934	3.19	M		267619	0	0.0678774	4	M		1	0.0272905	3.5
510715	1	0.0583909	4	F		584515	1	0.0712795	4	F		636105	1	0.0539235	4	F		436815	1	0.0680991	4	F		0	0.0274664	3.5
493407	0	0.0586214	4	M		494713	1	0.0713029	4	F		470683	0	0.0539934	2.5	M		605835	0	0.0687368	4	M		1	0.027708	4
504143	1	0.0586214	0.18	F		311519	1	0.071627	4	F		619463	1	0.0539934	3.33	F		561245	1	0.06942	3	F		1	0.027768	2.33
593333	0	0.058662	2.75	M		540815	0	0.071889	4	M		625207	1	0.0543375	0	F		311285	1	0.06942	0	F		0	0.027768	0.73
611989	0	0.060164	1.73	M		604899	0	0.072363	3.5	M		623395	1	0.0547593	3	F		620245	1	0.06942	3	F		1	0.027768	4
545043	1	0.0617067	2.75	F		503649	1	0.0724156	3.46	F		631777	0	0.0547738	2.33	M		487937	0	0.0697563	4	M		0	0.027768	1.33
567051	0	0.0617067	3	M		267099	0	0.0725054	4	M		614493	1	0.0555275	4	F		497523	1	0.0699154	0	F		0	0.027768	3
428051	1	0.0617067	4	F		493075	1	0.0725054	2.5	F		593541	1	0.055536	2.33	F		594849	1	0.0701939	3.5	F		0	0.027768	4
561233	0	0.0617067	2.33	M		586603	1	0.0725054	2.67	F		588767	1	0.0560337	2.67	F		484065	0	0.0702989	4	M		0	0.0280522	3.5
541091	1	0.061726	4	F		620195	0	0.0725054	3	M		578331	0	0.0565425	2.75	M		601137	1	0.0709627	4	F		0	0.0290661	3.5
443013	0	0.0618608	4	M		519607	1	0.0729652	4	F		568531	0	0.0569465	3.4	M		520205	1	0.071404	3.21	F		1	0.0290825	3.33
577923	0	0.0619761	3	M		617479	1	0.0730205	4	F		411083	1	0.0569604	3	F		636923	1	0.0722182	4	F		1	0.0293107	2.75
503743	0	0.0623334	3.77	M		554531	1	0.073569	4	F		471553	1	0.0570787	3.08	F		448773	0	0.0723246	4	M		1	0.0293107	4
576107	1	0.0624352	3.5	F		403319	1	0.074048	0	F		635285	0	0.0570787	1	M		557875	1	0.0723904	0	F		1	0.0293107	3
506705	0	0.0630924	3.33	M		351751	1	0.074048	3.5	F		601673	1	0.0572951	4	F		603725	0	0.0724999	3	M		0	0.0293107	4
599717	0	0.0632494	2.33	M		585099	1	0.0743367	3	F		483709	0	0.0579559	3.67	M		621655	1	0.0727646	4	F		0	0.0293107	4
358139	1	0.0632494	4	F		514215	1	0.0750377	2.67	F		451875	1	0.0583079	1.33	F		626303	1	0.0731903	4	F		1	0.0293107	4
612507	1	0.0632494	3.5	F		525355	1	0.0754358	4	F		631211	0	0.0583079	3.33	M		590187	1	0.0733635	4	F		1	0.0293107	2
391755	1	0.0632494	2.67	F		271313	0	0.0755907	2	M		536161	0	0.0586078	2	M		114453	0	0.0740148	4	M		0	0.0293107	3.33
458923	1	0.0632494	3.25	F		482913	0	0.0762396	3.67	M		575677	0	0.0586214	2.25	M		565997	1	0.0741989	4	F		1	0.0296203	4
481033	0	0.0632494	3.5	M		369397	0	0.0768862	3	M		623823	1	0.0586214	2.67	F		632603	1	0.0744434	0.5	F		1	0.0299929	2.5
566759	0	0.0633772	3.4	M		554755	0	0.0770778	3.23	M		632759	1	0.0586214	4	F		567941	1	0.0745531	4	F		0	0.0302536	2.25
523669	0	0.063718	3	M		521497	1	0.0771334	3	F		617771	1	0.0590864	4	F		541935	1	0.0746349	2	F		0	0.0303322	2.33
576431	1	0.0643867	2.5	F		310313	1	0.0771334	4	F		504675	0	0.0590931	3.5	M		600081	0	0.0748122	4	M		1	0.0304541	3
499001	1	0.0648777	4	F		576049	0	0.0772495	4	M		298179	0	0.0598865	4	M		625631	1	0.0749849	4	F		0	0.0306599	4
515885	0	0.0651145	3.75	M		591175	1	0.0774311	4	F		625047	1	0.060164	3.67	F		482323	0	0.0752552	3.8	M		0	0.0307374	3.33
525247	1	0.0658004	3.75	F		605617	0	0.0776561	3.75	M		627901	0	0.0603155	2	M		610757	0	0.0754542	3.67	M		0	0.0308534	3.75
611645	0	0.0663347	4	M		502823	1	0.0778194	4	F		476667	1	0.0605747	4	F		639015	0	0.0755907	2.6	M		1	0.0308534	1
483163	0	0.0663347	3	M		604807	1	0.0781246	4	F		549293	1	0.0608015	3	F		596395	0	0.0755907	1	M		1	0.0308534	0
610909	1	0.0663347	0.67	F		415567	1	0.0786761	2	F		400693	0	0.0615213	3.33	M		609839	1	0.0757846	3.77	F		1	0.0308534	4
566567	1	0.0664494	4	F		259895	1	0.0789925	4	F		352015	1	0.0617067	3.5	F		595267	1	0.0757857	4	F		0	0.0315248	4
511399	1	0.0664709	3.75	F		471211	1	0.0793387	3	F		500005	1	0.0617067	4	F		437917	1	0.0762126	4	F		1	0.0315927	4
433455	1	0.0666509	3.5	F		515003	1	0.0795434	4	F		558623	0	0.0617067	3	M		349227	1	0.0762729	3	F		0	0.0317904	3
558465	1	0.0666985	3.67	F		367257	1	0.0796331	3	F		565797	0	0.0617067	2.69	M		597955	1	0.0763374	2.67	F		1	0.0321626	4
611369	0	0.0675082	3.75	M		497157	1	0.0798892	3.33	F		378199	0	0.0617067	3	M		614699	1	0.0768346	3.67	F		0	0.0321724	4
448499	1	0.0676315	3.12	F		264717	1	0.0799686	4	F		613607	0	0.0617067	2	M		422115	0	0.0771334	3	M		1	0.032396	2.75
438513	0	0.0676421	3.5	M		582127	1	0.0801406	3.5	F		413383	0	0.0617722	4	M		621187	0	0.0771334	2.75	M		0	0.032396	3
403579	1	0.0678774	4	F		483393	1	0.0802187	2.5	F		580503	1	0.0623557	4	F		541931	0	0.0775478	3	M		0	0.032396	0
491617	1	0.0678774	4	F		464753	1	0.0802187	3.67	F		630859	1	0.0627141	4	F		566683	1	0.0786761	4	F		1	0.032396	3.5
584741	1	0.0678774	3	F		600095	1	0.0802187	4	F		557715	1	0.0630924	4	F		484395	1	0.0786761	2.67	F		1	0.032396	3.5
590513	0	0.0678774	1	M		602867	1	0.0802187	3.5	F		622017	0	0.0632494	4	M		615077	1	0.0787491	4	F		0	0.032396	2.75
503587	1	0.0681194	3.58	F		269943	1	0.0804828	4	F		634487	1	0.0632494	4	F		636383	0	0.0795235	1.5	M		1	0.032396	3.23
449101	0	0.068834	4	M		497099	1	0.0809001	3.67	F		592185	1	0.0632494	1	F		434271	1	0.0797526	4	F		0	0.032396	3.75
579491	0	0.06942	4	M		582101	0	0.0816186	3.75	M		487093	0	0.0632494	2	M		432011	1	0.079991	0.5	F		1	0.032396	3
615085	1	0.06942	4	F		581271	1	0.0817302	4	F		538967	1	0.0644348	4	F		484141	1	0.0800009	3.67	F		1	0.032396	4
540613	1	0.06942	3.5	F		490113	1	0.0817614	2.57	F		511601	0	0.0645086	2.75	M		574845	1	0.0801	3.5	F		0	0.032396	1.25
596827	1	0.0696653	4	F		520659	1	0.0818099	3.75	F		615525	1	0.064792	4	F		521475	1	0.0802187	3	F		1	0.0328217	2.57
494617	1	0.0700032	2.75	F		607729	0	0.0821051	4	M		632055	1	0.064792	3.8	F		528283	1	0.0802187	3.25	F		1	0.0334679	2.75
358707	1	0.0704477	3.5	F		563977	0	0.0826319	4	M		630503	0	0.0651875	4	M		569807	1	0.0806428	3.75	F		0	0.0334916	1.75
520959	1	0.0705153	2.33	F		568049	0	0.0833041	4	M		595367	1	0.0654753	3	F		575943	0	0.0810745	4	M		0	0.0335295	4
408209	0	0.0709627	3.5	M		520205	1	0.0833897	2.92	F		445199	0	0.0655467	3.33	M		602867	1	0.0816983	3.25	F		1	0.033777	3.33
327547	1	0.0709627	4	F		502123	1	0.0834373	4	F		448411	1	0.0656556	3	F		623201	0	0.0817614	0	M		0	0.0338193	3.5
498797	1	0.0711135	4	F		595267	1	0.0834838	4	F		465933	1	0.0658486	4	F		540881	1	0.0818898	4	F		0	0.0338193	4
590377	1	0.0723148	3.75	F		614663	1	0.084185	3.54	F		619187	0	0.0661623	3.75	M		549971	0	0.0821341	4	M		1	0.0338544	3.2
364497	1	0.0725054	3	F		610915	0	0.0848439	4	M		565805	0	0.0663347	0	M		113517	1	0.0832888	3.8	F		0	0.0339387	2
612037	1	0.0725054	4	F		314523	0	0.0848467	0	M		621539	0	0.0663347	1	M		27363	0	0.0833041	4	M		1	0.0339387	3.33
531615	1	0.0736517	3.23	F		567051	0	0.0848467	4	M		496089	1	0.0663347	4	F		613361	1	0.0834601	3.75	F		0	0.0339387	4
373151	0	0.0737518	3.25	M		440713	1	0.0848467	3.77	F		600633	0	0.0663347	4	M		363807	1	0.08367	3.5	F		0	0.0339387	2.5
420439	1	0.074048	4	F		487161	0	0.0848467	3.79	M		624911	1	0.0663347	3.5	F		469829	0	0.0839774	3	M		1	0.0339387	4
494843	1	0.074048	3.75	F		492023	0	0.0850883	3.29	M		589301	0	0.0664005	3	M		611699	0	0.0840152	0	M		1	0.0341972	2.6
480717	0	0.0743303	4	M		479815	0	0.0852208	2.5	M		561305	1	0.0668066	3.75	F		575261	0	0.0841652	3.5	M		1	0.0345434	2.31
500141	0	0.074603	3.43	M		510595	0	0.086095	2.8	M		626787	1	0.0669003	4	F		636991	1	0.0843921	1	F		0	0.0346236	3.5
554531	1	0.0746658	4	F		620399	1	0.0861319	0	F		631889	1	0.06702	3.25	F		99481	1	0.0845235	4	F		1	0.0349951	3.5
414975	1	0.0746774	3.33	F		547331	1	0.0863196	4	F		351583	1	0.0678774	1.5	F		618779	0	0.0853185	3.6	M		1	0.0350766	3.67
348821	0	0.0750377	4	M		491013	0	0.0863894	2.75	M		634115	1	0.0683781	2	F		627565	1	0.0856479	3.5	F		1	0.0353357	4
346729	1	0.0750948	3.6	F		548867	0	0.0870918	4	M		322233	1	0.06942	3	F		602789	1	0.0856563	4	F		1	0.0354702	4
560741	1	0.0755813	4	F		568775	1	0.0872665	3.27	F		634251	1	0.06942	4	F		634051	0	0.0861402	3.25	M		1	0.0354814	4
400789	1	0.0755907	0	F		466041	1	0.0876329	4	F		634373	0	0.06942	3.17	M		419159	0	0.0861623	3.5	M		0	0.0354814	4
456277	0	0.0755907	4	M		603051	1	0.0879321	2.5	F		489065	1	0.0695969	3.33	F		435195	1	0.0863894	4	F		1	0.0354814	0
503057	1	0.0755907	3	F		545843	1	0.0879321	4	F		429887	1	0.0700967	4	F		606571	1	0.0863894	2.75	F		1	0.0354814	4
489917	1	0.0757296	3	F		573443	1	0.0879997	3.33	F		446803	1	0.0702956	3.33	F		599351	0	0.087439	4	M		0	0.0354814	3
521519	1	0.0758317	3.33	F		282629	1	0.0883119	3	F		628459	1	0.0705029	4	F		494869	0	0.0879321	4	M		0	0.0354814	2.69
561737	1	0.0759049	3	F		381863	0	0.0888609	3	M		500631	1	0.0709627	2	F		542393	1	0.0879321	3	F		1	0.0354814	3.67
492733	1	0.0759989	3.77	F		586531	1	0.0891941	3.25	F		544447	1	0.0712416	3.43	F		556813	0	0.0880312	3.33	M		0	0.0354814	2
333831	0	0.0762022	3	M		541495	1	0.089195	2.67	F		538957	0	0.0713751	3.5	M		248317	1	0.0881807	3	F		1	0.0354814	3
541753	1	0.0762438	4	F		394463	0	0.0894747	0	M		596667	1	0.0725054	3.6	F		611631	1	0.0882149	3.33	F		1	0.0354814	3
582637	1	0.0768965	4	F		550867	0	0.0894747	3.5	M		619631	1	0.0725054	1.5	F		459935	1	0.0907162	3.69	F		0	0.0354814	4
566721	1	0.076979	4	F		596367	1	0.0897297	2.67	F		514931	0	0.0727282	4	M		596161	0	0.0907424	4	M		0	0.035702	4
580063	0	0.0771128	2.75	M		300229	1	0.0904192	4	F		553693	1	0.0728557	4	F		588239	1	0.0908298	3.79	F		1	0.0357952	3.33
617479	1	0.0771128	4	F		535541	1	0.0906453	2.79	F		541593	1	0.0729145	4	F		544335	0	0.0909627	3.33	M		0	0.0359147	3.08
584153	1	0.0771172	4	F		509475	1	0.0912602	2.58	F		599777	1	0.0731198	1.4	F		359379	0	0.0910174	3.5	M		1	0.036047	3
566573	1	0.0771334	4	F		412225	1	0.091265	3.5	F		132743	0	0.074048	2	M		584919	1	0.0910174	3	F		0	0.036047	3.56
263371	0	0.0771334	4	M		595673	1	0.0913263	4	F		630399	1	0.0740738	4	F		627439	0	0.0910174	4	M		0	0.0361725	3.5
303141	1	0.0771334	2.5	F		461567	0	0.0917183	3.46	M		598145	1	0.0743303	3.67	F		614915	1	0.0910174	4	F		0	0.0362817	3.5
331463	0	0.0771437	3	M		323173	1	0.0917682	3.67	F		580239	1	0.0749531	4	F		635049	1	0.0913949	4	F		0	0.0370112	4
572175	1	0.0784398	4	F		599509	0	0.0924306	3.33	M		350939	1	0.0752373	3	F		476465	0	0.0925601	4	M		1	0.037024	1
597553	0	0.0786307	4	M		372003	1	0.0925601	4	F		566033	1	0.0755855	4	F		463761	1	0.0925601	3	F		1	0.037024	4
360549	1	0.0786761	3.5	F		319655	1	0.0925601	4	F		108569	0	0.0755907	3	M		612913	0	0.0928237	3.5	M		0	0.037024	3.33
503191	0	0.0789237	4	M		617255	1	0.0925601	4	F		627131	0	0.0755907	4	M		599029	0	0.092901	2.6	M		1	0.037024	3.47
538003	1	0.0789629	3.6	F		501885	1	0.0932687	2.5	F		600301	0	0.0757731	4	M		622017	0	0.0931572	3.5	M		1	0.0370829	4
581835	0	0.0790834	4	M		544539	1	0.0933843	2.5	F		553927	1	0.0764921	3.8	F		557901	0	0.0933847	2.25	M		0	0.0370925	2.67
495875	0	0.079847	4	M		497329	1	0.0934785	4	F		573863	1	0.0786761	4	F		494305	0	0.0936168	3	M		0	0.0371096	4
544825	0	0.0800207	2.43	M		274119	1	0.0938114	4	F		599823	1	0.0789528	4	F		610367	1	0.093654	2.33	F		0	0.0371279	4
425737	0	0.0802187	3.25	M		357301	1	0.0944687	4	F		502301	1	0.0790773	2.85	F		303573	1	0.0939965	4	F		1	0.0374903	4
258291	1	0.0802187	3.5	F		611297	1	0.0945619	3.75	F		615555	0	0.0792126	4	M		608295	1	0.0940226	3.25	F		1	0.0375009	2.5
459261	1	0.0807303	2.75	F		30559	0	0.0946524	3	M		395355	0	0.0795434	2.5	M		595579	1	0.0941027	0.5	F		1	0.0376192	1.5
380109	1	0.0808099	3.8	F		549935	1	0.0948835	4	F		626049	1	0.080198	3	F		506709	0	0.0942485	3.75	M		0	0.0377224	3.08
541379	0	0.0815224	4	M		586829	1	0.0955699	2.62	F		629771	0	0.0802187	3	M		618803	1	0.0946751	4	F		0	0.0377749	1.67
611883	0	0.081534	3.5	M		521811	0	0.0963066	2.33	M		524703	1	0.0802187	4	F		617715	1	0.0950764	4	F		1	0.0379342	3.82
412919	0	0.0817614	3.75	M		372307	1	0.097104	2.5	F		460421	0	0.0802187	3.73	M		512137	0	0.0956454	3.67	M		1	0.0382445	4
439467	0	0.0817614	3.5	M		478641	1	0.0971881	4	F		332687	1	0.0804261	4	F		330047	1	0.0956454	3	F		1	0.0383191	3.5
464207	1	0.0817614	0	F		576515	0	0.0971881	3	M		456015	1	0.0808786	1	F		413383	0	0.0957192	4	M		1	0.0384328	2.21
580591	0	0.0817614	0.67	M		562737	0	0.0973063	3.6	M		502439	0	0.0809374	3.6	M		579749	1	0.0958773	4	F		1	0.0385667	3
565177	0	0.0820374	3.5	M		563731	1	0.0981699	3.8	F		635049	1	0.0814026	3.8	F		630503	0	0.0960005	4	M		0	0.0385667	2.25
598441	1	0.0825844	4	F		530247	1	0.098383	3.67	F		618317	0	0.0815953	4	M		554717	1	0.0963865	2.33	F		1	0.0385667	3.33
564081	0	0.0829376	3	M		611355	1	0.0987829	3.75	F		424585	1	0.0816692	1	F		584413	1	0.0963972	4	F		1	0.0385667	2.5
599335	1	0.0832183	4	F		497279	0	0.0990099	3.75	M		387261	1	0.0817614	1.5	F		448033	1	0.0969772	3.33	F		0	0.0386386	4
477573	1	0.0833041	2.93	F		582193	1	0.0991805	4	F		415345	0	0.0817614	3.25	M		616105	0	0.0970124	2	M		0	0.0386407	3.2
500063	1	0.0833136	4	F		290849	1	0.0994113	2	F		552237	1	0.0818487	3.25	F		572175	1	0.0971138	4	F		0	0.0386448	4
451131	1	0.083404	2	F		622287	1	0.0994632	3.6	F		636383	0	0.0819794	2.5	M		560451	1	0.0971881	3	F		1	0.0386756	4
530247	1	0.0834952	3.5	F		489797	1	0.0994823	3	F		626303	1	0.0824195	4	F		538033	1	0.0971881	3	F		0	0.0393728	3.45
495261	1	0.0837261	4	F		603787	0	0.0996202	3	M		446297	1	0.0827106	3	F		363715	1	0.097193	3.5	F		1	0.0395918	4
473669	0	0.0844306	3	M		436859	1	0.100273	0	F		598453	1	0.0828112	4	F		473257	0	0.097791	0	M		1	0.039919	3.67
558667	0	0.0845235	4	M		565135	1	0.100273	4	F		570699	0	0.0830379	4	M		506403	1	0.0978372	3.8	F		0	0.0399253	2.77
447871	1	0.0848467	3.57	F		566241	1	0.100601	2.26	F		579097	0	0.0833041	3	M		555493	1	0.0986672	3	F		1	0.0401094	3.5
555481	1	0.0848467	2	F		575781	1	0.100704	4	F		378645	0	0.0833041	3.67	M		632495	0	0.0987307	4	M		1	0.0401094	0
579733	0	0.0848467	4	M		582979	0	0.101348	2.33	M		619447	1	0.0833041	1	F		631875	0	0.0998945	3.75	M		1	0.0401094	4
554287	1	0.0848467	4	F		514821	0	0.10152	3.5	M		457309	1	0.083404	3	F		468225	1	0.100732	4	F		0	0.0401094	1
529143	0	0.0848467	0.67	M		434859	0	0.101698	4	M		488843	1	0.0845235	2.75	F		356617	0	0.10125	3.67	M		0	0.0401094	3
583891	1	0.0851384	2.08	F		122541	1	0.101972	4	F		549355	1	0.0845611	2	F		333831	0	0.101954	3.33	M		1	0.0401272	4
481973	1	0.0856238	2.18	F		576451	1	0.102282	3.25	F		582127	1	0.0848467	3	F		605007	1	0.101972	4	F		1	0.040143	3
480627	0	0.0856794	3.6	M		552927	0	0.102662	3	M		520595	0	0.0848467	2.3	M		611285	0	0.10283	0	M		1	0.0402476	4
521101	0	0.0857312	4	M		443549	1	0.103276	3	F		565429	1	0.0848467	3.5	F		517883	0	0.103132	4	M		0	0.0402691	4
340847	1	0.0858552	1.5	F		443101	1	0.103359	4	F		611845	0	0.0848467	3.46	M		600633	0	0.103262	4	M		0	0.0403657	2
400693	0	0.0860084	3.25	M		545171	1	0.103359	0	F		503183	1	0.0848958	4	F		479321	1	0.103596	2	F		0	0.0405519	2
310895	0	0.0863894	2	M		565185	1	0.103547	3.58	F		452895	0	0.0854254	2.67	M		476709	0	0.103911	4	M		1	0.0408152	3.5
570197	0	0.0863894	3.33	M		584365	1	0.103684	2.5	F		586055	0	0.0857451	3.07	M		603655	0	0.104409	4	M		1	0.0408346	3
550207	1	0.0863894	3.7	F		566675	1	0.103979	3.8	F		631851	0	0.0859567	2.33	M		597441	0	0.104485	3.75	M		1	0.0411172	3.33
316983	1	0.0865637	4	F		576325	1	0.104392	3	F		479907	1	0.0863894	3.67	F		624329	1	0.104636	4	F		0	0.0416234	2.75
523061	0	0.0870562	3.2	M		524869	1	0.104727	0	F		539655	0	0.0863894	3	M		528233	1	0.104645	2.25	F		1	0.0416406	4
595267	1	0.0876723	4	F		512101	0	0.104738	4	M		616251	1	0.0866919	3	F		625185	1	0.104901	3	F		0	0.041652	3.5
486991	0	0.087886	2.67	M		308319	1	0.104863	3.75	F		634139	1	0.0873096	3	F		624587	0	0.104901	2.67	M		1	0.041652	2
357301	1	0.0879321	3.86	F		544051	1	0.104901	4	F		549365	1	0.0873401	3.25	F		565185	1	0.105333	2.75	F		1	0.041652	2
271865	1	0.0880087	3.5	F		599009	1	0.104901	3.5	F		422733	1	0.0883595	0	F		605707	0	0.105573	4	M		0	0.041652	3
296455	0	0.0894747	4	M		612645	0	0.105166	2.67	M		580335	1	0.0883865	2.75	F		627875	1	0.105728	3.33	F		0	0.041652	1.75
420579	1	0.0894747	3.67	F		269133	0	0.105286	3	M		445857	1	0.0885846	4	F		557421	0	0.105919	3.77	M		0	0.041652	3.25
423759	0	0.0894747	3	M		611855	1	0.105803	4	F		478067	1	0.0887984	1.67	F		554339	0	0.106272	3.8	M		0	0.0416863	3.4
497433	0	0.0894747	3.25	M		601071	1	0.105812	4	F		596367	1	0.0888019	3.67	F		637175	1	0.106334	4	F		0	0.0417566	3.5
520087	0	0.0894747	3	M		472687	1	0.105821	3.73	F		631011	1	0.0888609	0.57	F		471373	0	0.106444	4	M		0	0.0419772	3.5
501757	1	0.0895093	3	F		538283	0	0.106127	4	M		558425	1	0.0889332	4	F		612657	0	0.106444	4	M		1	0.0420784	3
463653	0	0.0895359	2.75	M		386913	1	0.106442	2.75	F		510177	0	0.089037	2.75	M		555679	0	0.106444	2.25	M		0	0.0421386	3
588779	1	0.0896129	3.75	F		510599	0	0.106444	3.14	M		587727	0	0.0892328	2	M		582577	0	0.106725	3	M		1	0.0427164	1
300915	1	0.0898807	4	F		618505	1	0.106444	3.75	F		586773	1	0.0894747	3.25	F		639045	1	0.106751	3	F		0	0.0431947	3
549899	1	0.0901636	3	F		484041	1	0.106531	3.08	F		600737	1	0.0894747	3	F		572983	0	0.106887	3	M		1	0.0431947	2
306309	1	0.0910174	4	F		515787	0	0.106567	2.67	M		631847	0	0.0894747	3.23	M		128821	0	0.10699	3	M		0	0.0431947	4
583343	0	0.0910174	4	M		500433	0	0.106903	3.67	M		502829	1	0.0894747	0	F		386805	1	0.107079	4	F		1	0.0431947	3.5
441187	0	0.0910174	4	M		477289	1	0.107401	4	F		296299	1	0.089674	2.5	F		631955	1	0.107554	3.33	F		0	0.0431947	4
489579	0	0.0912263	4	M		417127	1	0.107742	2.67	F		604807	1	0.0898552	4	F		511541	1	0.107987	2.5	F		1	0.0431947	2
399607	1	0.0914218	3.75	F		479513	0	0.107987	1.4	M		524763	1	0.089984	2.8	F		540839	0	0.107987	3	M		1	0.0431947	3.31
448393	1	0.091505	3.75	F		409811	1	0.107987	4	F		447007	0	0.090277	4	M		588419	0	0.107987	4	M		1	0.0432733	2
544509	1	0.0920681	2.5	F		557421	0	0.108178	4	M		463413	1	0.0903034	3	F		581961	0	0.107987	3.33	M		0	0.0433231	4
613393	1	0.0921047	3	F		415639	0	0.1083	3.43	M		626045	0	0.0903833	3	M		425261	1	0.108309	3.6	F		1	0.0433798	4
447463	1	0.0923077	4	F		520401	1	0.108301	3.25	F		611483	0	0.0907555	3.5	M		615005	0	0.108698	3.67	M		0	0.0435987	4
544335	0	0.0925601	2	M		544441	1	0.108739	3.5	F		520373	1	0.0907555	3.67	F		319963	1	0.108851	2.33	F		1	0.0437059	4
470345	1	0.0925601	2.33	F		487673	1	0.108816	3.75	F		567285	1	0.0908918	4	F		493143	0	0.108933	1.77	M		1	0.043724	3.5
462049	1	0.0927228	2.67	F		572977	0	0.109379	3.33	M		527579	0	0.0910174	3	M		573867	1	0.109369	3	F		1	0.0437966	0
459243	1	0.0929279	3	F		524335	1	0.109529	4	F		631611	0	0.0910174	3	M		634965	1	0.109529	3	F		0	0.0439232	2
437555	1	0.0931955	3.67	F		583369	1	0.109529	3	F		578773	1	0.0916644	3.5	F		549987	1	0.109529	2.67	F		1	0.0443205	4
499415	1	0.093244	2.5	F		610949	1	0.109961	4	F		499857	0	0.0916817	3	M		345501	1	0.109757	4	F		0	0.0446611	4
414539	1	0.0941027	2	F		544237	1	0.109965	3.5	F		420613	1	0.0918321	3	F		591285	1	0.110691	2.25	F		1	0.0446651	4
613761	1	0.0941027	4	F		546847	1	0.11042	3.79	F		618641	1	0.0921047	3.75	F		630343	0	0.11072	3	M		1	0.0447374	4
558985	0	0.0941027	0	M		582325	0	0.110474	3.65	M		486853	1	0.0925601	3.5	F		578331	0	0.110763	2	M		0	0.0447374	0
599691	1	0.0941154	1.33	F		297463	1	0.111001	4	F		467637	1	0.0925601	4	F		631671	1	0.111036	0	F		0	0.0447374	3
465513	1	0.0941912	4	F		574719	0	0.111072	4	M		613621	1	0.0925601	0	F		540833	1	0.111072	3	F		0	0.0447374	3.5
561963	1	0.0946147	2.83	F		552945	1	0.111072	2	F		631381	0	0.0925601	3.67	M		622373	0	0.111072	3.71	M		1	0.0447374	0
472587	1	0.0946524	3.75	F		420361	1	0.111389	2.25	F		526341	0	0.0926714	3.42	M		349741	0	0.111108	3.6	M		1	0.0447374	0
446611	1	0.0949545	3.25	F		579759	1	0.111413	3	F		594471	0	0.0929577	4	M		549935	1	0.111308	4	F		0	0.0447374	3.75
561453	1	0.0952664	3.5	F		606159	0	0.111491	4	M		528161	1	0.0931112	3.2	F		581599	0	0.1115	3.2	M		0	0.0447374	2.33
330093	1	0.095286	4	F		613359	0	0.111519	3	M		502283	0	0.093193	3.25	M		499035	1	0.111746	4	F		0	0.0447533	2.33
597371	1	0.0954012	3.75	F		576289	1	0.111528	2.6	F		622963	1	0.0932951	4	F		596117	1	0.112152	4	F		0	0.0447817	3.33
386981	0	0.0961005	2.75	M		584471	0	0.111614	4	M		479367	1	0.0933104	4	F		556341	0	0.112615	0.46	M		0	0.045029	4
549233	1	0.0965813	3	F		256395	1	0.112615	3.67	F		621405	1	0.0935396	2.5	F		631563	1	0.112615	4	F		0	0.0450422	4
553635	1	0.0967266	3.67	F		583559	0	0.112687	3.77	M		561295	0	0.0936286	3	M		564315	1	0.113018	2	F		0	0.0450774	2
547595	0	0.0968242	3.67	M		567177	1	0.112905	4	F		480951	0	0.0941027	3	M		546819	1	0.114011	4	F		1	0.0454629	3.5
604713	1	0.0968496	3.67	F		537027	1	0.112912	2.75	F		267615	0	0.0946952	2	M		639089	1	0.114345	2.57	F		1	0.0462629	4
544613	1	0.0970852	2.75	F		451897	1	0.113049	2.67	F		586623	1	0.094901	3.67	F		594601	1	0.114449	4	F		0	0.0462646	4
309995	1	0.0971513	4	F		492877	1	0.113292	4	F		635127	0	0.0950192	4	M		597371	1	0.114673	4	F		1	0.04628	3
616289	1	0.0971881	4	F		614641	1	0.113953	3.67	F		255313	1	0.0952165	3.5	F		600541	0	0.114712	3.6	M		0	0.04628	3
498243	1	0.0971881	3.25	F		512177	1	0.114157	1.5	F		540493	0	0.0956454	3.67	M		510363	1	0.114891	4	F		1	0.04628	2.75
505387	1	0.0971881	2.75	F		615431	0	0.114157	4	M		630015	1	0.0956454	2.33	F		604581	0	0.115077	3.5	M		1	0.04628	2
571449	1	0.0976725	3.67	F		394215	1	0.114232	4	F		610791	1	0.0958864	4	F		526775	0	0.11548	3	M		1	0.04628	3.5
394343	0	0.0983524	3.75	M		493425	0	0.114974	3	M		402403	1	0.0961252	2	F		358189	0	0.115656	2.75	M		1	0.04628	2.67
489815	0	0.0984088	3	M		446105	1	0.115407	4	F		516861	1	0.0961615	3.5	F		613543	0	0.1157	0	M		1	0.04628	4
579917	0	0.0985458	4	M		359201	1	0.116169	4	F		449845	0	0.0965945	3.25	M		602805	1	0.116401	4	F		0	0.0468456	4
585679	1	0.0986415	4	F		549899	1	0.116734	3	F		632267	1	0.0970582	4	F		515961	0	0.116639	3.25	M		1	0.0469539	2
581205	1	0.0986415	3.33	F		565757	0	0.116972	4	M		504883	0	0.0970729	3.75	M		502291	1	0.117067	4	F		0	0.0475465	4
597433	0	0.0987307	4	M		441849	1	0.117243	2	F		346967	1	0.0971881	0	F		636431	1	0.117243	1.5	F		1	0.0478227	4
380697	0	0.0987307	2.38	M		583495	1	0.117243	4	F		498397	1	0.0973552	4	F		422363	1	0.117243	4	F		1	0.0478227	4
306245	1	0.0987307	3.57	F		550611	1	0.117288	3.33	F		596513	0	0.0977788	4	M		545189	1	0.117243	4	F		1	0.0478227	2
613339	0	0.0987307	2	M		618317	0	0.117541	3.67	M		614417	0	0.0978591	2.67	M		602123	0	0.117524	4	M		1	0.0478227	3
539891	0	0.0988271	0.75	M		591835	1	0.117655	3	F		622087	1	0.0987307	2.67	F		247083	1	0.117763	4	F		1	0.0478227	4
549145	1	0.0988913	4	F		483985	1	0.118208	2.91	F		390665	0	0.0987307	2.25	M		602431	1	0.117815	4	F		0	0.0478227	3
427017	1	0.0989955	3	F		447345	0	0.118218	3.5	M		564901	0	0.0987307	3.08	M		593845	1	0.118181	4	F		0	0.0478227	2.5
501363	1	0.0993507	3.71	F		614415	1	0.118489	0	F		619129	1	0.0989795	0	F		348773	1	0.118195	4	F		0	0.0478476	3.33
614699	1	0.0997738	4	F		502481	1	0.118567	3.54	F		546527	0	0.100031	4	M		533349	1	0.118458	3.4	F		0	0.0478766	3.5
596367	1	0.0998143	3	F		413619	1	0.118785	2.33	F		526467	1	0.100064	4	F		444907	1	0.118785	0.67	F		1	0.0481154	3.4
603129	0	0.10022	3.25	M		556813	0	0.119179	3.5	M		614641	1	0.10015	3.6	F		614663	1	0.118785	1.5	F		1	0.0481352	4
422937	1	0.100373	3.61	F		421347	1	0.11974	2.33	F		135275	0	0.100273	4	M		644325	1	0.118785	2.75	F		1	0.0482603	2
579277	0	0.101543	4	M		128821	0	0.12	2.86	M		483737	0	0.100273	3	M		605845	1	0.118785	2.5	F		1	0.048643	3.5
571949	0	0.101816	3.75	M		561295	0	0.120233	3.5	M		606155	0	0.100589	3.5	M		507183	0	0.119003	4	M		0	0.0493654	3.5
503153	0	0.101816	3.5	M		618743	0	0.12036	3	M		622199	1	0.100861	3.5	F		549365	1	0.119338	3	F		1	0.0493654	0
553627	1	0.101816	3	F		594071	1	0.120768	4	F		618463	1	0.101054	3.81	F		636329	1	0.119353	4	F		1	0.0493654	3.25
492753	0	0.102298	3.45	M		308747	1	0.120953	4	F		495367	1	0.101081	3.5	F		532999	0	0.119521	4	M		1	0.0493654	3.75
480005	1	0.103359	0	F		340573	1	0.121871	4	F		579955	0	0.101418	4	N		561963	1	0.119948	3.75	F		0	0.0493654	1
538399	1	0.103359	2.5	F		437455	1	0.121939	3.33	F		485699	0	0.101481	3.54	M		494235	1	0.120035	4	F		1	0.0493654	2
584015	1	0.103359	4	F		561245	1	0.122081	4	F		458871	1	0.101543	3.25	F		630833	1	0.120328	3.5	F		0	0.0493654	3.33
596095	0	0.103359	2.36	M		527695	0	0.122108	3	M		636117	1	0.101716	4	F		628627	1	0.120328	2	F		1	0.0493654	3.67
113517	1	0.103554	3.5	F		495875	0	0.122239	4	M		494071	1	0.101816	3	F		637843	0	0.1209	3.33	M		0	0.0496666	3.4
546181	1	0.103848	3	F		452563	1	0.122653	2	F		519695	1	0.101816	4	F		606155	0	0.120939	4	M		1	0.0497256	3.67
491047	1	0.103983	4	F		295699	0	0.122733	3.75	M		614679	1	0.102119	3.5	F		549609	1	0.120957	3.67	F		1	0.0500595	3.45
540493	0	0.104155	3.5	M		621119	1	0.122879	2.22	F		521135	1	0.102196	3.25	F		581307	0	0.121128	3	M		0	0.0500738	2.75
564777	0	0.104188	2.33	M		519905	1	0.122929	4	F		449955	1	0.102289	4	F		592423	0	0.121261	4	M		0	0.0502059	2
471435	0	0.104378	3.5	M		586567	1	0.123033	4	F		611177	1	0.102322	4	F		557631	1	0.121871	3.46	F		1	0.0502335	3.5
609509	0	0.104611	2	M		521671	1	0.123208	3.25	F		522151	1	0.102662	3.33	F		582113	0	0.121871	0	M		1	0.0503298	3.5
540923	1	0.104647	4	F		482993	0	0.123339	3.75	M		543681	1	0.103232	3.5	F		632363	1	0.122594	3	F		1	0.0503833	4
297463	1	0.104901	3	F		549403	0	0.123465	3.64	M		522959	0	0.103359	3.5	M		633703	0	0.122645	3.75	M		1	0.0505719	4
535353	0	0.104901	2.5	M		489227	0	0.123468	4	M		596515	1	0.103359	1.5	F		491681	0	0.122799	3.25	M		1	0.0506174	4
577431	0	0.104901	0	M		581475	1	0.12376	4	F		585681	1	0.103359	2.57	F		307627	1	0.122956	4	F		1	0.050791	3.33
480107	1	0.105044	2.93	F		579837	1	0.123883	4	F		447771	0	0.103458	3.5	M		178571	1	0.123413	3	F		1	0.050894	3
466515	1	0.105113	4	F		498171	0	0.124092	3.33	M		618955	1	0.10347	3	F		461065	1	0.123413	0.67	F		0	0.050908	2
381855	1	0.105665	3.5	F		579767	0	0.124634	2.4	M		553635	1	0.103527	3.56	F		438427	1	0.123439	3.14	F		0	0.050908	3.5
580281	0	0.105902	4	M		525019	0	0.124819	2.5	M		592283	1	0.103554	3.5	F		645275	1	0.124699	4	F		1	0.050908	3
446961	0	0.105962	3.6	M		578705	1	0.124956	3.4	F		422133	0	0.103707	0	M		588615	0	0.124956	2.15	M		0	0.050908	3
582867	1	0.106202	2.5	F		603261	1	0.124956	3.67	F		486043	1	0.103812	2.3	F		597531	1	0.124956	2.5	F		1	0.0512017	3.75
450655	1	0.106444	2.67	F		612707	1	0.124956	4	F		601529	1	0.104036	3	F		565729	0	0.124968	4	M		1	0.0512203	2.67
454187	1	0.106444	3.33	F		554881	1	0.124956	2.75	F		600179	1	0.104132	3.33	F		611883	0	0.125393	3.5	M		1	0.0513363	4
491143	1	0.106444	4	F		616231	1	0.12527	3	F		595073	0	0.104189	3.75	M		606255	1	0.125539	3	F		1	0.0514798	4
506369	1	0.106444	2.67	F		503641	0	0.125279	3.25	M		599297	1	0.104326	3.67	F		632831	1	0.125711	4	F		1	0.0516828	4
603135	1	0.106444	3	F		448427	1	0.125333	4	F		636149	1	0.104572	4	F		623111	1	0.12589	2.5	F		1	0.0517043	0
447011	1	0.106629	4	F		543881	1	0.125383	3.5	F		503743	0	0.104901	3.25	M		586245	1	0.126499	3.2	F		1	0.0517564	3.67
603883	1	0.106797	3.31	F		399963	0	0.12546	2.5	M		523073	0	0.104901	2	M		544059	1	0.126882	1	F		0	0.0518024	2.5
428969	1	0.106941	4	F		619017	0	0.125748	3.33	M		634177	0	0.104901	1	M		624653	0	0.126963	3.25	M		0	0.0521093	3.33
495663	1	0.107033	4	F		601981	1	0.125991	2	F		581763	0	0.104901	3.81	M		594597	1	0.127282	4	F		1	0.0521587	3.31
561295	0	0.107295	3.6	M		463277	1	0.126003	4	F		630343	0	0.104901	3.5	M		232561	1	0.12738	4	F		1	0.0521717	3.67
496533	0	0.10749	4	M		500435	1	0.126218	4	F		636341	1	0.104901	2	F		545927	1	0.127827	2.8	F		1	0.0521869	4
486301	1	0.107762	3.5	F		361155	1	0.126442	4	F		416883	0	0.104976	4	M		385027	1	0.12787	4	F		1	0.0523599	3.38
498877	1	0.10787	4	F		611369	0	0.126735	4	M		448051	0	0.104992	4	M		596207	0	0.127927	4	M		1	0.0523664	3.75
582083	1	0.107884	3.67	F		344051	1	0.127276	2.57	F		351751	1	0.105149	3.5	F		582591	0	0.128041	0	M		1	0.0524053	4
511213	1	0.107987	4	F		501013	1	0.127479	2.67	F		508353	0	0.105294	2	M		621555	1	0.128301	4	F		1	0.0524053	3
470127	1	0.107987	3	F		512837	0	0.127628	3.5	M		574783	1	0.105452	3.5	F		497335	1	0.128437	4	F		1	0.0524053	4
473265	1	0.108009	4	F		506409	0	0.127814	3.75	M		399663	0	0.105618	4	M		618463	1	0.128606	3.6	F		1	0.0524416	2.67
584835	1	0.108125	3.5	F		541941	1	0.12794	2.79	F		582585	1	0.105719	2.62	F		576813	1	0.129179	3.17	F		0	0.0524507	3
539555	1	0.108477	3.25	F		446803	1	0.128194	3.6	F		324911	1	0.105827	3.4	F		554219	1	0.129308	3.33	F		1	0.0524507	3.15
550413	1	0.108605	2	F		524977	0	0.128673	4	M		546601	1	0.106034	3.6	F		638913	1	0.129345	4	F		1	0.0524507	2.88
572977	0	0.108904	3.75	M		592453	0	0.128921	1.33	M		345171	0	0.106444	4	M		542757	0	0.129584	2.77	M		0	0.0524507	3
493603	0	0.109529	3	M		539615	1	0.129032	2.88	F		480717	0	0.106516	4	M		527677	0	0.129969	3	M		1	0.0524507	0
566837	1	0.109529	3.5	F		471553	1	0.129186	3	F		417815	1	0.107468	3.63	F		165473	1	0.129973	2.5	F		0	0.0524507	3
585219	1	0.109529	3.33	F		503783	1	0.129357	3.33	F		592431	1	0.107493	3.75	F		639533	1	0.130375	2.67	F		1	0.052662	3.4
102581	1	0.109529	2.5	F		619503	1	0.129584	3.2	F		507427	1	0.107872	3.33	F		300229	1	0.130489	4	F		1	0.0526906	3.33
575047	1	0.109794	2.5	F		437837	1	0.129692	3	F		487965	0	0.107913	2.75	M		478615	1	0.130732	3.67	F		0	0.052844	3.75
595553	1	0.10983	4	F		386143	1	0.130696	3	F		478071	0	0.107987	3.67	M		526051	1	0.130997	3	F		0	0.052934	3.19
374791	0	0.110162	4	M		400953	0	0.131304	3.5	M		594925	1	0.107987	4	F		459609	1	0.131311	3.75	F		1	0.0532969	2
517883	0	0.110746	2	M		501837	1	0.131408	3.2	F		463653	0	0.108004	3.5	M		521671	1	0.131461	3.75	F		0	0.0536322	0
521957	1	0.110829	2.36	F		383269	0	0.131622	4	M		457707	1	0.108031	3	F		459635	1	0.13151	4	F		1	0.0536322	3.67
505099	1	0.111072	3.69	F		366669	1	0.131954	3.67	F		525959	0	0.108398	4	M		423853	1	0.131806	3	F		1	0.0538963	4
550649	1	0.111072	3.67	F		463003	0	0.132495	3.33	M		609639	1	0.108799	4	F		599623	0	0.132082	0	M		1	0.0539235	4
566907	1	0.111072	2.67	F		586277	1	0.132565	3.64	F		534157	1	0.108916	3.5	F		614289	0	0.132101	3.33	M		1	0.0539493	4
451245	1	0.111379	4	F		383241	0	0.132669	0	M		581667	1	0.109153	3.7	F		555625	0	0.132566	4	M		1	0.0539934	4
445331	0	0.111968	3.5	M		504675	0	0.132669	3	M		608921	1	0.109305	3.57	F		384061	1	0.132669	4	F		0	0.0539934	3.33
442161	0	0.112287	0	M		529685	1	0.132669	3	F		395451	0	0.109327	2.92	M		535613	0	0.132669	3	M		0	0.0539934	2.5
555395	1	0.112318	3.33	F		549105	1	0.132669	4	F		579759	1	0.109438	4	F		539619	1	0.132687	3.6	F		0	0.0539934	0
593949	0	0.112615	2.15	M		458923	1	0.132669	3.36	F		421109	0	0.109529	3.33	M		296455	0	0.132896	3.75	M		1	0.0539934	3.33
597101	1	0.112788	3.6	F		585949	0	0.132669	1.5	M		586353	0	0.109548	3.5	M		479815	0	0.133297	1.5	M		0	0.0539934	4
481165	1	0.113558	1.56	F		511205	0	0.132765	2.33	M		582091	0	0.109699	4	M		464869	1	0.13334	0.08	F		0	0.0539934	2
608645	1	0.114157	4	F		445919	1	0.132926	4	F		492127	0	0.109727	2	M		574917	1	0.133495	3.25	F		1	0.0539934	4
448427	1	0.114157	4	F		612539	1	0.133231	4	F		588085	0	0.109827	2.75	M		163425	0	0.133702	4	M		1	0.0539934	4
449547	1	0.114157	3.5	F		449209	1	0.133235	3.4	F		625647	1	0.110108	2.75	F		531029	0	0.134212	0.75	M		1	0.0543375	0
556757	1	0.114157	4	F		620479	1	0.134212	4	F		623971	1	0.110197	3.33	F		626983	0	0.134212	0	M		1	0.0547317	4
520189	0	0.114262	3	M		619789	1	0.13522	3	F		619745	0	0.110865	2	M		626857	1	0.134212	3.75	F		1	0.0547593	3
594763	1	0.114954	3.5	F		597717	1	0.135354	4	F		543057	0	0.111072	2	M		605269	1	0.134269	3.46	F		0	0.0547738	2.33
519695	1	0.114981	4	F		514931	0	0.135589	2.67	M		500623	0	0.111272	4	M		641615	1	0.134292	4	F		0	0.0548606	0.64
561763	1	0.115406	4	F		504793	1	0.135641	2.29	F		606251	0	0.111378	4	M		475365	1	0.134668	4	F		0	0.0549039	3
419297	0	0.115614	3.67	M		557781	1	0.135645	4	F		615009	1	0.111905	2.76	F		384287	1	0.135232	4	F		0	0.0550439	3.2
484507	0	0.1157	3	M		569543	1	0.135755	0.75	F		566555	1	0.112346	2.6	F		314411	1	0.135647	4	F		1	0.0550626	4
545301	0	0.11586	3.5	M		548859	0	0.135864	3.75	M		565487	1	0.113138	3.5	F		378083	1	0.135755	3.5	F		1	0.0551298	4
447771	0	0.116403	3.75	M		486399	1	0.136168	3.5	F		346965	1	0.113209	2.33	F		616309	0	0.135755	4	M		1	0.0553705	3
371031	1	0.117243	3.67	F		497367	1	0.136198	4	F		587195	1	0.113383	3.5	F		624789	0	0.135755	4	M		1	0.0555275	4
582507	1	0.117263	4	F		620019	0	0.136221	3.25	M		580581	0	0.11346	4	M		453037	0	0.135886	4	M		0	0.055536	3.4
99993	0	0.117684	4	M		429887	1	0.137121	4	F		565043	0	0.113876	3.6	M		630137	1	0.136024	4	F		1	0.055536	2.33
572241	1	0.11783	2.33	F		498243	1	0.137121	2.67	F		357525	0	0.114011	3	M		439939	0	0.13634	3.75	M		0	0.055536	3.5
575813	1	0.118098	2.67	F		589687	0	0.137297	3.69	M		605833	1	0.114039	2.4	F		635389	1	0.136365	2.25	F		1	0.055536	1.91
525051	0	0.118785	3.6	M		598251	1	0.137335	4	F		443983	1	0.114157	3	F		635403	1	0.136459	2.5	F		0	0.055536	3
558473	1	0.118785	3	F		502589	0	0.137987	3.64	M		417265	1	0.114157	3.5	F		575217	0	0.136472	4	M		1	0.055536	4
497685	1	0.11882	4	F		621745	1	0.138066	4	F		616883	1	0.114157	3.75	F		636453	0	0.136669	4	M		1	0.055536	3
612049	1	0.119047	3.5	F		392465	0	0.138114	2.75	M		601847	0	0.114262	3.33	M		585769	1	0.136981	2.08	F		1	0.055536	2.33
601673	1	0.119145	3.5	F		525455	0	0.138157	3.25	M		619021	1	0.114629	4	F		630297	1	0.137266	2	F		1	0.055536	2
381211	0	0.119441	3.25	M		549533	0	0.138742	4	M		592085	1	0.11487	4	F		631803	1	0.137297	0	F		1	0.055536	2
283803	1	0.119634	3.5	F		611839	0	0.13884	2.67	M		595087	1	0.115257	2.25	F		470337	1	0.137297	4	F		1	0.055536	4
612529	1	0.119791	4	F		506403	1	0.13884	3.67	F		493987	1	0.115285	4	F		482011	1	0.137297	4	F		1	0.055536	2.33
480845	0	0.119938	3.75	M		552933	1	0.13884	1.67	F		474137	1	0.115298	4	F		594483	0	0.137404	2.75	M		0	0.055536	2
616421	0	0.120194	3.35	M		583771	0	0.13884	3	M		558671	1	0.115521	4	F		581911	1	0.137456	3.43	F		0	0.0555931	3.44
548473	0	0.120328	2.23	M		605141	0	0.13884	3	M		625765	0	0.115624	4	M		631219	0	0.137512	3	M		1	0.0560337	2.67
612539	1	0.120492	4	F		548353	0	0.138895	4	M		486999	0	0.115656	3.29	M		95239	1	0.137572	4	F		0	0.0565425	2.75
565115	0	0.120756	4	M		508811	1	0.139188	3.5	F		570319	1	0.1157	3	F		386143	1	0.137599	4	F		1	0.0567232	4
490709	1	0.121103	4	F		595737	0	0.13951	2	M		379615	1	0.1157	4	F		577861	0	0.138068	3.25	M		0	0.0569465	3.4
511171	0	0.121313	4	M		566075	0	0.139513	2.5	M		318563	0	0.1157	3.2	M		465159	1	0.138364	3.75	F		1	0.0569604	3
542061	0	0.121871	3.2	M		589831	1	0.139681	3	F		390389	1	0.1157	0	F		501477	0	0.13884	0	M		1	0.0570718	3
576089	0	0.121871	0	M		474137	1	0.139992	4	F		522831	0	0.115848	3.45	M		530667	1	0.139158	3.75	F		1	0.0570787	3.08
604113	0	0.121871	3.57	M		473389	1	0.14005	1	F		367439	1	0.115922	4	F		590231	1	0.139187	4	F		1	0.0570787	4
426097	0	0.122031	4	M		353773	0	0.140395	2.33	M		554745	1	0.116365	3.67	F		502283	0	0.139271	3	M		0	0.0570787	1
476405	1	0.122189	2	F		499513	0	0.141006	2	M		328865	1	0.116697	4	F		617997	1	0.139568	2.8	F		0	0.0570787	4
436213	1	0.122517	3.83	F		533343	0	0.141066	2.56	M		408867	1	0.117168	3.5	F		549901	1	0.139774	3	F		1	0.0570787	0
540603	1	0.122562	3.6	F		385573	0	0.141134	2	M		550859	0	0.117243	3	M		573663	1	0.139881	3.69	F		1	0.0572951	4
584925	0	0.122956	4	M		601979	1	0.141579	3.77	F		564315	1	0.117269	3.67	F		619359	0	0.140086	2.75	M		1	0.0575355	3.67
396689	0	0.123046	2.5	M		581667	1	0.141612	3.5	F		430419	1	0.11737	4	F		636841	1	0.140225	2	F		0	0.0575769	3
388009	1	0.12311	4	F		578791	1	0.141688	2.75	F		507745	1	0.117405	3.5	F		466181	0	0.140254	4	M		1	0.0577213	2.67
581707	1	0.123668	3.67	F		544059	1	0.141708	0	F		634463	1	0.117435	3	F		514633	1	0.140617	3	F		1	0.0577832	4
501565	1	0.123837	4	F		511545	0	0.141925	2.75	M		619567	0	0.117466	2	N		636045	0	0.140765	3.75	M		0	0.0579559	3.67
339171	1	0.12392	4	F		581735	1	0.141953	3.8	F		576357	1	0.117601	3.65	F		612389	1	0.141291	4	F		0	0.0580912	4
541339	0	0.124006	2.75	M		547645	1	0.141989	3.25	F		464005	1	0.117682	3	F		605387	1	0.141323	4	F		1	0.0582535	3
606159	0	0.124246	4	M		380453	1	0.142002	2.67	F		562699	1	0.117695	4	F		573651	1	0.141435	3.5	F		1	0.0583079	1.33
602973	0	0.12485	1.33	M		594647	1	0.142959	4	F		499773	1	0.117877	4	F		596973	1	0.141438	3.5	F		0	0.0583079	3.33
565013	0	0.124956	3.5	M		604113	0	0.143468	3	M		609543	1	0.117955	4	F		457653	1	0.141455	4	F		1	0.0583909	4
488729	1	0.124956	4	F		595845	0	0.144026	3.8	M		505129	1	0.118092	3.67	F		604621	0	0.141925	3.5	M		0	0.0586078	2
513025	1	0.124956	1.73	F		459315	1	0.144193	4	F		632063	1	0.118203	4	F		616285	1	0.141925	4	F		0	0.0586214	3.7
612825	1	0.124956	3.73	F		492127	0	0.144971	3.5	M		571721	1	0.118227	3.29	F		597295	0	0.141975	4	M		1	0.0586214	3.5
582515	0	0.125027	3.33	M		431825	0	0.145011	2.5	M		471211	1	0.118263	2.5	F		586267	1	0.14235	3.25	F		0	0.0586214	4
484065	0	0.125357	3.25	M		586015	1	0.145011	4	F		600549	1	0.118287	4	F		522831	0	0.142428	3.5	M		0	0.0586214	2.25
393855	1	0.125408	2	F		536155	1	0.145022	3.75	F		418463	1	0.11839	3.5	F		628077	0	0.142472	3	M		1	0.0586214	2.67
597111	1	0.125456	2.6	F		592737	1	0.145514	2.75	F		576009	1	0.118454	3.33	F		506653	1	0.1426	4	F		1	0.0586214	4
538775	1	0.125927	3.67	F		493669	0	0.145546	3	M		452591	0	0.118629	3.6	M		630865	1	0.143468	0	F		1	0.0586214	0.18
581009	1	0.126184	4	F		503191	0	0.145894	4	M		347967	1	0.118675	4	F		276999	1	0.143543	3	F		1	0.0586214	2.33
498743	1	0.126222	4	F		480277	1	0.146368	4	F		632329	1	0.118719	4	F		585301	1	0.144003	4	F		0	0.058662	2.75
609845	1	0.126499	4	F		588299	0	0.146437	3.67	M		612059	0	0.118785	3.5	M		612411	1	0.1441	4	F		0	0.0588914	4
483815	1	0.126499	3	F		430709	0	0.146553	4	M		634287	1	0.118785	3	F		595693	1	0.144138	4	F		1	0.0590864	4
414093	1	0.126903	4	F		497351	1	0.146939	4	F		555625	0	0.118942	4	M		625847	1	0.144257	4	F		0	0.0590931	3.5
466885	0	0.127689	3.47	M		522151	1	0.147255	3.5	F		621375	1	0.118962	2	F		622335	1	0.144803	2	F		1	0.0593556	4
318703	1	0.127989	3.57	F		499619	0	0.147364	4	M		543037	0	0.118994	3	M		634497	1	0.144825	2	F		1	0.0593703	4
325647	1	0.128041	0	F		607575	1	0.147554	2.75	F		574945	1	0.119141	4	F		636149	1	0.144968	4	F		0	0.0598865	4
457429	0	0.128041	3.25	M		374461	1	0.148096	3	F		626563	1	0.119395	3.75	F		489115	0	0.144983	3.5	M		0	0.0599196	2.07
406847	0	0.128264	4	M		567099	1	0.148096	3.5	F		387453	0	0.11942	2.94	M		567179	1	0.144987	4	F		1	0.060075	4
594455	1	0.128507	2.33	F		573653	0	0.148209	1.5	M		625391	1	0.120065	3.75	F		542681	0	0.145011	3.75	M		0	0.060164	1.73
595687	1	0.129049	2	F		96763	0	0.148374	4	M		589259	0	0.120328	3.75	M		437837	1	0.145011	3.5	F		0	0.060164	3
608669	0	0.129584	3	M		540785	1	0.148691	2.67	F		564221	1	0.120611	3.5	F		610671	0	0.145282	4	M		1	0.060164	3.67
576967	1	0.129584	3.44	F		457785	0	0.149639	4	M		544335	0	0.120827	3	M		390251	1	0.145393	2	F		0	0.0603023	3.5
467547	0	0.129584	3.25	M		503341	1	0.149639	2.67	F		621317	0	0.120845	2.33	M		570375	0	0.145886	3	M		0	0.0603128	2.25
584629	1	0.129584	3.83	F		618529	1	0.149732	3.75	F		264943	0	0.121044	4	M		467689	1	0.145899	3.33	F		0	0.0603155	2
490563	0	0.129584	3.43	M		470937	1	0.150333	2.86	F		543891	1	0.121135	2.33	F		605731	1	0.146177	4	F		1	0.0604127	4
476193	1	0.129828	3.5	F		385523	1	0.150744	3.67	F		605707	0	0.121205	3.73	M		546501	0	0.14658	1.5	M		1	0.06046	4
515003	1	0.130229	3.67	F		295729	0	0.151181	0	M		574921	0	0.122368	4	M		296751	1	0.146908	4	F		1	0.0605747	4
574861	1	0.130321	3.75	F		394107	1	0.151181	4	F		619521	1	0.122374	3	F		559179	0	0.147181	3.29	M		1	0.0608015	3
451647	1	0.130605	4	F		612261	1	0.151181	0	F		589407	1	0.122432	3	F		561997	1	0.148067	4	F		1	0.0610865	1.75
530423	0	0.130686	3	M		279007	1	0.151423	4	F		565729	0	0.122432	3.5	M		580377	1	0.148186	2.75	F		1	0.0611384	3.5
485923	0	0.131127	3.23	M		559643	1	0.151763	4	F		346729	1	0.122585	3.75	F		503415	1	0.148551	3	F		0	0.0613935	3.46
584901	1	0.131721	4	F		596313	1	0.152052	3.5	F		500371	1	0.122688	2.75	F		522677	1	0.148582	3.06	F		1	0.0614103	1.57
526733	1	0.131887	4	F		576059	1	0.152117	3.75	F		608629	1	0.122879	1.33	F		590645	0	0.148934	4	M		0	0.0615213	3.33
501763	1	0.131927	3.5	F		421937	1	0.152171	3.27	F		634911	1	0.123117	3	F		426495	0	0.149132	3	M		1	0.0615651	3.5
598307	1	0.132175	4	F		494451	1	0.152456	3.33	F		610783	1	0.123234	3.5	F		610919	0	0.149228	1.33	M		1	0.0617067	2.75
572089	1	0.132244	4	F		608787	1	0.152724	3	F		621493	0	0.12334	3.67	M		632499	1	0.149363	2.92	F		0	0.0617067	3
514583	0	0.132274	2.75	M		584217	1	0.153094	3.46	F		339627	0	0.123413	3.5	M		576967	1	0.149639	2	F		1	0.0617067	4
586567	1	0.132547	4	F		300915	1	0.153217	4	F		630943	0	0.123413	3	M		592915	1	0.149678	4	F		0	0.0617067	2.33
487965	0	0.132655	3.75	M		543057	0	0.153235	2	M		631489	0	0.123413	3.5	M		633769	1	0.149832	3.62	F		1	0.0617067	3.5
521579	0	0.132669	2.33	M		441523	0	0.153304	3	M		493905	0	0.123497	2.21	M		441335	0	0.150042	3.67	M		1	0.0617067	4
615105	1	0.132669	4	F		619511	0	0.153391	3.5	M		594597	1	0.123544	4	F		108431	0	0.150161	4	M		0	0.0617067	3
468607	1	0.132669	3.5	F		467619	1	0.153642	2.64	F		632625	1	0.123697	3.47	F		542083	1	0.150287	3.6	F		0	0.0617067	2.69
564401	1	0.133022	2.67	F		394891	0	0.15387	4	M		489645	0	0.123728	4	M		504339	1	0.150629	4	F		0	0.0617067	3.75
539227	0	0.134032	1	M		507011	0	0.154267	2.5	M		378905	0	0.124475	3	M		488245	0	0.150791	1.83	M		0	0.0617067	4
612007	1	0.134185	2.33	F		558481	1	0.154267	2.67	F		568025	0	0.124648	3	M		625143	0	0.150903	4	M		0	0.0617067	3
289897	1	0.134212	4	F		571945	1	0.154267	2	F		569907	1	0.125359	4	F		441523	0	0.151013	3.5	M		0	0.0617067	2
393455	1	0.134212	3	F		613605	0	0.154267	1.75	M		556813	0	0.125663	3	M		248459	0	0.151181	4	M		1	0.061726	4
290037	1	0.134846	2	F		620217	1	0.154267	4	F		628135	1	0.125965	3.67	F		426847	1	0.151181	3	F		0	0.0617722	4
471987	1	0.135149	2	F		567859	0	0.15455	4	M		521721	0	0.126373	2.5	M		481261	1	0.151181	4	F		0	0.0618608	4
534643	1	0.135316	3.33	F		565163	1	0.154995	2.46	F		635811	1	0.126499	4	F		577853	0	0.15129	0	M		0	0.0619761	3
355001	1	0.135469	2	F		598441	1	0.155167	4	F		628109	0	0.126499	3.54	M		615399	1	0.151356	2.2	F		1	0.062257	3
560669	1	0.135515	3.67	F		604585	0	0.155588	3.86	M		615709	1	0.126499	3.5	F		630015	1	0.151966	3	F		0	0.0623334	3.77
594635	0	0.135755	3.75	M		461049	0	0.155809	4	M		635319	0	0.12663	4	M		625135	1	0.152277	3.67	F		1	0.0623557	4
452927	1	0.135755	3.5	F		528675	1	0.155809	4	F		576039	1	0.127154	4	F		632577	1	0.152284	3.33	F		1	0.0624352	3.5
614987	1	0.135778	4	F		381679	1	0.155885	3.33	F		576107	1	0.127166	3	F		633999	0	0.152311	4	M		1	0.0625646	3.77
538861	1	0.136611	4	F		537663	1	0.155927	2.29	F		564743	1	0.127292	3.6	F		447345	0	0.152546	3	M		1	0.0627141	4
530249	0	0.136663	2.67	M		614841	1	0.155968	4	F		572807	1	0.127293	3.6	F		543987	1	0.152724	2.5	F		0	0.0630924	3.33
423497	1	0.137266	4	F		588425	0	0.156057	4	M		509609	1	0.12774	2	F		580071	0	0.152724	3	M		1	0.0630924	4
422765	1	0.137297	3.25	F		598913	0	0.15663	2.75	M		446701	1	0.127878	3.4	F		581853	0	0.153705	2.5	M		0	0.0632494	2.33
435315	1	0.137297	4	F		604019	0	0.156918	2	M		612819	0	0.128041	1.57	M		631189	1	0.15422	4	F		1	0.0632494	4
493885	0	0.137297	3.27	M		511427	0	0.156926	3.25	M		549609	1	0.128054	4	F		617011	1	0.154267	3	F		1	0.0632494	3.5
577971	1	0.137297	3.5	F		547065	0	0.15704	4	M		574317	1	0.128325	4	F		563265	1	0.154345	2	F		0	0.0632494	3.5
597915	1	0.137297	4	F		579917	0	0.157099	4	M		513555	1	0.128576	3.67	F		635331	1	0.154497	3	F		0	0.0632494	1.6
564341	1	0.137311	4	F		615157	1	0.157114	4	F		527695	0	0.128749	2.5	M		635813	1	0.154497	4	F		1	0.0632494	2.67
584013	1	0.137825	2.69	F		580707	1	0.157157	4	F		461067	1	0.129014	3.6	F		548855	0	0.154549	3.67	M		1	0.0632494	3.5
584759	1	0.138092	4	F		401045	1	0.157352	0	F		611143	0	0.129112	0	M		309809	0	0.155197	4	M		0	0.0632494	4
458419	0	0.138442	4	M		546679	1	0.157352	4	F		487921	1	0.129395	3.6	F		625997	1	0.155243	3.67	F		1	0.0632494	4
490007	1	0.138543	3.33	F		368181	0	0.157352	4	M		598901	1	0.129409	3.33	F		489313	1	0.155345	3.67	F		1	0.0632494	2.33
589779	1	0.13884	3.33	F		464007	0	0.157352	3.5	M		581205	1	0.129584	3.33	F		354983	0	0.155812	4	M		1	0.0632494	1
275063	1	0.138892	3.5	F		605629	1	0.157352	4	F		629835	1	0.129755	3.5	F		589189	1	0.156033	3.23	F		0	0.0632494	2
348773	1	0.139059	4	F		467203	0	0.157357	3	M		484555	0	0.130106	3.5	M		566285	0	0.15642	2.75	M		1	0.0632494	3.25
563641	1	0.139666	2.75	F		464005	1	0.157584	4	F		513643	1	0.13086	3.33	F		452563	1	0.156495	2.14	F		0	0.0632494	3.5
565997	1	0.139785	3.25	F		452367	0	0.158207	2.67	M		562605	1	0.13088	2.67	F		523585	1	0.156545	4	F		0	0.0633772	3.4
445151	0	0.140057	2.33	M		595615	0	0.158759	3.75	M		426561	1	0.130924	2.67	F		577823	1	0.156781	4	F		0	0.0633809	3
472105	1	0.140383	4	F		581797	1	0.159047	3.5	F		491419	1	0.131058	4	F		632773	1	0.156925	3	F		0	0.063456	4
553521	1	0.140616	4	F		503183	1	0.159115	3.75	F		606101	1	0.131127	3.67	F		588835	1	0.156946	2	F		1	0.0635933	1.6
479777	1	0.140661	4	F		586961	1	0.159291	3.67	F		503999	1	0.131656	3.33	F		510645	1	0.15704	2.19	F		0	0.063718	3
520511	1	0.141012	4	F		417865	0	0.15932	3	M		497105	0	0.131661	3	M		623871	1	0.157235	3	F		1	0.0638212	2.93
125731	1	0.141141	4	F		441013	0	0.15949	0	M		561205	1	0.132208	4	F		549571	1	0.157499	2.5	F		1	0.0643867	2.5
322403	1	0.141147	4	F		252753	0	0.15958	4	M		548945	1	0.132328	2.75	F		252899	1	0.158132	4	F		1	0.0644348	4
30559	0	0.141878	4	M		597829	0	0.159839	2.5	M		603099	0	0.13258	3.75	M		618913	0	0.158502	3.5	M		0	0.0645086	2.75
575193	0	0.141914	2.6	M		562757	1	0.159994	4	F		283613	0	0.132669	3.57	M		491033	0	0.158647	4	M		0	0.0645664	4
479733	1	0.141925	4	F		585713	1	0.16006	3	F		581145	1	0.132669	3.67	F		553753	1	0.158895	1.86	F		1	0.0646952	4
502113	1	0.141925	4	F		612657	0	0.160101	4	M		444557	1	0.132669	3.5	F		628933	0	0.158991	2.8	M		0	0.064792	2
601071	1	0.141971	4	F		612393	1	0.160281	4	F		448413	1	0.132754	3	F		417417	0	0.159147	1.67	M		1	0.064792	4
381557	0	0.142106	3.5	M		583239	1	0.160353	3	F		587531	1	0.133019	3.67	F		637987	1	0.159298	4	F		1	0.064792	3.67
545591	1	0.142316	4	F		356635	0	0.160363	3.75	M		612753	1	0.133094	2.25	F		420391	1	0.159467	3.5	F		1	0.064792	4
526341	0	0.143319	4	M		506825	1	0.160437	4	F		632699	0	0.133135	4	M		275927	1	0.159593	4	F		1	0.064792	3.8
505459	1	0.143322	4	F		596803	0	0.160688	3.46	M		543987	1	0.133296	2.25	F		522803	0	0.159976	3.6	M		1	0.064792	1.5
574911	1	0.143454	1.67	F		318563	0	0.161654	1.13	M		501837	1	0.133528	4	F		488685	0	0.160084	2.8	M		0	0.064792	2.57
541333	1	0.143468	3	F		545301	0	0.161752	3.5	M		564507	1	0.133611	3.33	F		565393	0	0.160197	3.73	M		1	0.0648777	4
526775	0	0.143468	2.67	M		479305	0	0.16198	4	M		558719	1	0.133617	3.5	F		561437	1	0.160259	4	F		0	0.0651145	3.75
540693	0	0.143468	2	M		513025	1	0.162417	2	F		357921	0	0.134271	2.42	M		615393	0	0.160437	3	M		0	0.0651875	4
521555	1	0.143543	3	F		447829	1	0.162662	3.77	F		561771	0	0.134421	3	M		614213	0	0.160437	2	M		1	0.0652666	3.75
543167	1	0.143574	4	F		621109	1	0.162802	4	F		334903	1	0.134474	3.5	F		621921	0	0.160437	1	M		1	0.0654244	3.33
597089	1	0.143751	4	F		543827	1	0.16311	4	F		387919	0	0.134543	4	M		502877	1	0.160437	4	F		1	0.0654256	4
566003	1	0.143849	4	F		415477	1	0.163385	3.67	F		436639	0	0.134552	4	M		600749	0	0.160437	2	M		0	0.0654492	3.4
617343	0	0.143918	2.75	M		489651	1	0.163432	4	F		573643	1	0.134837	3.75	F		575311	1	0.160645	4	F		1	0.0654753	3
605643	0	0.1441	4	M		600787	0	0.163523	0	M		598923	1	0.135157	3	F		633691	0	0.160653	0	M		0	0.0655467	3.33
478605	1	0.14413	4	F		593817	0	0.164154	3	M		516169	1	0.135637	3.25	F		551103	1	0.161063	4	F		1	0.0655588	3.67
586353	0	0.144199	3.5	M		579765	1	0.166099	4	F		531735	0	0.135755	3	M		435683	1	0.1612	2.5	F		1	0.0656556	3
543623	1	0.144414	4	F		477177	1	0.1666	4	F		577409	1	0.135755	3	F		580581	0	0.161278	4	M		1	0.0658004	3.75
523923	0	0.144554	3.33	M		408331	0	0.166608	3	M		517183	1	0.136302	3.5	F		620473	0	0.161663	4	M		0	0.0658076	3.9
610915	0	0.145764	4	M		527673	1	0.166608	3.5	F		399963	0	0.136472	1.75	M		605051	0	0.161806	3.44	M		1	0.0658486	4
530979	1	0.145801	2.07	F		557787	1	0.16759	3.25	F		469829	0	0.136555	3	M		495365	0	0.16198	4	M		0	0.0661623	3.75
588335	0	0.146177	2.5	M		609543	1	0.168288	4	F		632199	0	0.136663	2.93	M		502977	0	0.162392	3.33	M		0	0.066245	3.33
446669	1	0.146201	4	F		308761	0	0.16829	0	M		550797	1	0.136999	3.5	F		582101	0	0.162622	3.31	M		1	0.066312	4
524973	1	0.146432	3	F		270199	1	0.168572	3.5	F		406133	0	0.137254	2.5	M		364717	0	0.162874	0	M		0	0.0663347	4
551561	1	0.146832	3	F		454089	0	0.169135	2.75	M		583047	1	0.137297	1.8	F		393979	1	0.162925	3	F		0	0.0663347	3
539669	0	0.147085	2	M		574947	1	0.170386	2.67	F		621807	0	0.137297	3.5	M		379615	1	0.162967	3	F		1	0.0663347	3.75
476495	0	0.147334	3	M		514521	1	0.171079	3	F		634243	0	0.137297	4	M		341807	1	0.163071	2.5	F		0	0.0663347	0
526253	0	0.147393	3	M		565177	0	0.171176	3	M		554755	0	0.137297	3.5	M		559655	1	0.163395	3.75	F		0	0.0663347	1
605627	1	0.147473	2.67	F		539899	1	0.171595	2.67	F		577251	1	0.137453	2.62	F		522201	1	0.163523	2.4	F		1	0.0663347	4
454079	1	0.147625	3.8	F		540493	0	0.171673	3	M		579449	1	0.137675	3	F		441001	0	0.163523	3	M		0	0.0663347	4
432437	0	0.147674	2	M		546753	0	0.171893	3.67	M		486157	1	0.138098	4	F		526863	0	0.163639	4	M		1	0.0663347	3.5
571249	1	0.148037	4	F		585743	1	0.172779	2.69	F		598711	0	0.138118	4	M		554755	0	0.163725	3.5	M		1	0.0663347	0.67
447809	0	0.148096	3.57	M		576273	0	0.172821	3.5	M		541133	1	0.138261	3.67	F		640933	0	0.164017	2.5	M		1	0.0663347	2
599395	0	0.148096	2	M		592085	1	0.172896	4	F		356617	0	0.138485	3.33	M		326055	1	0.164309	4	F		0	0.0664005	3
491059	0	0.148096	3.75	M		489343	1	0.172902	4	F		616871	0	0.138548	3	M		639029	1	0.16442	2	F		1	0.0664494	4
586501	1	0.148096	3.33	F		457533	0	0.173305	3	M		411313	0	0.13865	3.67	M		642963	0	0.164579	3	M		1	0.0664709	3.75
595421	1	0.148364	3	F		531491	1	0.173457	3.25	F		333441	1	0.138737	3	F		609579	1	0.164861	1.33	F		1	0.0666509	3.5
605839	0	0.148421	2.94	M		591221	1	0.173749	4	F		554351	0	0.13884	3.5	M		626355	1	0.164991	3.75	F		1	0.0666985	3.67
550027	1	0.148827	3.67	F		603717	1	0.174122	4	F		622949	0	0.13884	3.67	M		598417	1	0.165005	2.5	F		1	0.0668066	3.75
486291	1	0.149148	3.5	F		546179	0	0.174242	3.33	M		575219	1	0.13884	0	F		446625	0	0.165065	3.57	M		1	0.0668422	4
482893	0	0.149158	3.4	M		483437	0	0.174321	3.67	M		577851	0	0.13884	2.62	M		525075	0	0.165065	0	M		1	0.0669003	4
106621	0	0.149295	4	M		563931	0	0.174393	2.5	M		308961	1	0.13884	4	F		617103	1	0.165716	4	F		1	0.0669833	4
615021	1	0.149572	3	F		475365	1	0.174737	4	F		523621	1	0.138903	3.75	F		319455	1	0.166354	1	F		1	0.06702	3.25
456579	1	0.149639	2.67	F		594597	1	0.174804	4	F		575029	1	0.139006	4	F		620217	1	0.166374	4	F		1	0.0670768	3.25
598559	0	0.149639	0.5	M		577837	1	0.175331	4	F		524635	1	0.139016	4	F		598423	1	0.166395	3.67	F		1	0.0672079	1.5
505025	1	0.149639	4	F		388287	0	0.175468	4	M		554187	0	0.139051	4	M		535249	1	0.166473	3.33	F		0	0.0675082	3.75
563075	0	0.149984	3	M		617523	1	0.175615	0.69	F		614803	1	0.139427	3	F		467801	1	0.166608	4	F		1	0.0676315	3.12
580943	1	0.150023	3	F		498877	1	0.175628	4	F		580943	1	0.13972	4	F		577569	0	0.166608	1.77	M		0	0.0676421	3.5
496241	1	0.150033	3.5	F		540775	1	0.175864	4	F		581913	1	0.139754	4	F		642267	0	0.166703	3	M		0	0.0678774	4
410301	1	0.150075	4	F		622005	1	0.176048	4	F		573867	1	0.140311	2.75	F		586531	1	0.166902	2.5	F		1	0.0678774	1.5
567893	0	0.15065	3.5	M		565115	0	0.176121	3.6	M		445037	0	0.14038	4	M		379399	1	0.166936	3.5	F		0	0.0678774	4
482857	1	0.150887	3	F		599405	0	0.176121	4	M		339741	0	0.140383	3	M		321855	1	0.166984	0	F		0	0.0678774	2.71
595055	1	0.151095	3.75	F		582029	1	0.176124	3.23	F		621343	1	0.140383	3.5	F		599509	0	0.167188	3.67	M		0	0.0678774	4
310145	1	0.151181	4	F		431403	1	0.176148	4	F		600449	1	0.140442	4	F		621425	1	0.167298	4	F		0	0.0678774	4
612705	0	0.151181	3.25	M		613017	1	0.176414	3.5	F		298127	1	0.140448	4	F		320289	0	0.16765	3.67	M		1	0.0678774	4
577933	0	0.151292	3.5	M		387829	1	0.176728	3.5	F		616309	0	0.140496	4	M		605629	1	0.16767	4	F		1	0.0678774	4
549353	1	0.151423	2.75	F		541349	1	0.176813	2	F		621153	0	0.140649	3	M		403415	0	0.16774	4	M		1	0.0678774	3
588425	0	0.151543	4	M		542693	1	0.177407	3	F		526853	1	0.141073	2.4	F		601979	1	0.167957	3.75	F		0	0.0678774	1
581691	0	0.151784	4	M		467647	1	0.177407	4	F		611887	1	0.141111	3.25	F		616257	1	0.167978	4	F		0	0.0678774	3
540839	0	0.152665	3	M		394857	1	0.178047	3	F		553045	0	0.141334	2.5	M		448431	1	0.168151	3.33	F		1	0.0680991	4
556371	0	0.152724	2.5	M		503603	1	0.178114	3.67	F		388863	1	0.141393	3.25	F		449733	1	0.168151	3	F		1	0.0681194	3.58
499035	1	0.153067	4	F		445803	0	0.178453	3.33	M		475365	1	0.141679	4	F		631251	1	0.168151	4	F		1	0.0683781	2
482231	1	0.153178	4	F		346965	1	0.178454	1.5	F		626173	0	0.141741	3	M		540603	1	0.16831	4	F		0	0.0687368	4
576325	1	0.154001	3.21	F		391187	1	0.178483	3.75	F		523749	1	0.141881	3	F		635353	1	0.168332	3	F		0	0.068834	4
360337	1	0.154267	3	F		558671	1	0.178641	4	F		423295	0	0.141925	3.67	M		560173	1	0.16838	3.57	F		0	0.06942	4
527579	0	0.154267	3.33	M		364551	1	0.178772	3.57	F		633823	0	0.141925	2	M		631969	1	0.168647	3	F		1	0.06942	4
516137	0	0.154293	3.25	M		443377	1	0.178896	3	F		381137	1	0.14213	2	F		596969	1	0.169117	4	F		1	0.06942	2
605899	1	0.154611	4	F		501591	1	0.179086	3	F		521671	1	0.142272	4	F		536813	0	0.169323	2.43	M		0	0.06942	3.67
539245	1	0.154954	3.25	F		595889	1	0.179198	3.2	F		568317	1	0.142539	4	F		490549	1	0.169383	2.2	F		1	0.06942	3
500433	0	0.154967	3	M		619909	1	0.179339	3.21	F		539561	1	0.14275	3.43	F		622723	1	0.169693	3	F		1	0.06942	3
452055	1	0.155133	4	F		537987	0	0.179489	2.5	M		562601	1	0.142858	3.5	F		492135	1	0.169693	4	F		1	0.06942	4
457343	1	0.155542	4	F		583123	0	0.179697	2.25	M		497523	1	0.143197	3	F		448051	0	0.169693	4	M		0	0.06942	3.17
395179	0	0.155547	3	M		580087	1	0.180173	2	F		525277	1	0.143297	3	F		592669	0	0.169801	1.5	M		1	0.06942	0
589407	1	0.155914	3.5	F		587531	1	0.180203	3.33	F		582933	1	0.143508	3.8	F		578365	0	0.169957	1.25	M		1	0.06942	3
388649	1	0.15596	4	F		502015	0	0.180492	3	M		366737	1	0.143614	1.5	F		611297	1	0.169998	4	F		1	0.06942	3.5
430089	1	0.156521	3.69	F		599711	0	0.180492	3	M		594539	1	0.143631	3.67	F		585841	0	0.170144	3.5	M		1	0.0695091	2
479513	0	0.156523	2.5	M		583125	0	0.180492	4	M		565591	1	0.143763	3.4	F		540849	0	0.171236	0	M		1	0.0695764	3.5
447007	0	0.156605	2.5	M		619307	1	0.180596	3.67	F		459315	1	0.144216	3.75	F		496247	1	0.171244	3.25	F		1	0.0695969	3.33
490113	1	0.156814	1	F		484555	0	0.180687	3	M		631653	1	0.144529	3	F		553345	1	0.171431	4	F		1	0.0696653	4
442821	1	0.157175	3.08	F		367207	1	0.181807	3.47	F		485617	1	0.144728	2.5	F		283803	1	0.171486	3.67	F		0	0.0697563	4
457229	1	0.157352	4	F		613379	1	0.18183	3.33	F		584113	1	0.144894	3	F		576357	1	0.171703	3.31	F		0	0.069904	4
484041	1	0.158149	2.42	F		528807	0	0.181843	2.71	M		508367	1	0.144934	2	F		503191	0	0.171989	4	M		1	0.0699154	0
349007	1	0.158721	3.5	F		600895	0	0.182035	3.25	M		633719	1	0.145011	3.33	F		482897	1	0.172103	3	F		1	0.0700032	2.75
441199	1	0.158895	3.33	F		592067	0	0.182035	4	M		477713	1	0.145011	3	F		619627	1	0.172577	3	F		0	0.0700718	4
546979	0	0.158895	4	M		613393	1	0.182035	4	F		489251	1	0.145393	2.4	F		466515	1	0.172654	4	F		1	0.0700967	4
602209	0	0.159261	0.46	M		544193	1	0.182038	4	F		99995	1	0.145528	3	F		583671	0	0.172754	3.5	M		0	0.0700967	3
420379	1	0.159324	4	F		623509	1	0.18217	4	F		584405	1	0.145889	4	F		382469	1	0.172779	4	F		1	0.0701939	3.5
556777	1	0.159386	4	F		615521	1	0.182218	2	F		577823	1	0.146277	4	F		544435	0	0.172803	4	M		1	0.0702956	3.33
564183	1	0.159451	2.8	F		444785	1	0.182972	3.5	F		631189	1	0.146553	4	F		476431	0	0.173091	4	M		0	0.0702989	4
520027	1	0.159473	4	F		580951	1	0.183434	3.82	F		584287	1	0.146553	3.75	F		637421	1	0.173146	2.5	F		1	0.0704477	3.5
524425	1	0.159481	3.5	F		577857	1	0.183577	3.5	F		530431	0	0.146654	3.4	M		502301	1	0.173212	2	F		1	0.0705029	4
601325	0	0.159764	3.67	M		470127	1	0.183672	2.33	F		539279	1	0.146743	3.5	F		387147	1	0.1733	2.5	F		1	0.0705153	2.33
595889	1	0.159972	4	F		522949	0	0.184124	2.75	M		457343	1	0.146897	3.67	F		549199	1	0.17336	4	F		1	0.0709627	4
539595	0	0.160007	2.5	M		547005	0	0.184218	4	M		564867	1	0.147237	3.5	F		346965	1	0.173372	2.25	F		1	0.0709627	2
517741	1	0.160173	3.5	F		572983	0	0.185196	3.75	M		609973	1	0.147721	4	F		493321	0	0.173459	3	M		0	0.0709627	3.5
598351	0	0.160204	3.57	M		544921	1	0.18533	4	F		525099	0	0.147929	2	M		621829	1	0.173555	3.25	F		0	0.0709627	2.6
494991	0	0.160235	3.5	M		581281	1	0.185397	4	F		367423	1	0.14794	3.75	F		621997	1	0.173622	4	F		1	0.0709627	4
570597	0	0.160437	2.5	M		538957	0	0.185736	3.75	M		543033	0	0.147951	3.33	M		580181	1	0.173848	2.2	F		1	0.0709627	4
324845	1	0.160437	3	F		582255	0	0.186272	2.5	M		431547	1	0.148096	3	F		636129	1	0.173996	4	F		1	0.0710752	3.33
338803	1	0.160437	4	F		541359	1	0.186406	3.31	F		496975	1	0.148096	2.5	F		540835	1	0.174005	2	F		1	0.0711135	4
570337	1	0.160437	3	F		488413	0	0.186446	1	M		303063	1	0.148374	4	F		443467	1	0.174321	4	F		1	0.0712416	3.43
495873	0	0.160437	2.25	M		565093	1	0.186663	3.75	F		499487	0	0.148433	1.91	M		512359	1	0.174391	2.54	F		1	0.0712795	4
547853	1	0.160437	2.25	F		459261	1	0.186789	3.25	F		479305	0	0.14872	4	M		609529	0	0.174647	3	M		1	0.0713029	4
589121	0	0.160464	3.75	M		566031	0	0.186835	4	M		625759	1	0.148865	3.5	F		397405	1	0.174878	4	F		0	0.0713751	3.5
355385	1	0.161202	4	F		580939	1	0.186837	2.91	F		567827	1	0.148934	3	F		566431	1	0.175008	3.75	F		1	0.071404	3.21
546591	0	0.161663	4	M		424637	0	0.186907	3.75	M		628955	1	0.149639	3.67	F		625999	1	0.175204	3	F		1	0.071627	4
514881	1	0.161961	2.67	F		610923	1	0.186915	3.4	F		622301	0	0.149639	3.67	M		486453	1	0.175537	3.82	F		0	0.071889	4
481005	1	0.16198	3.4	F		391425	1	0.187142	3.25	F		617229	0	0.149737	4	M		569335	1	0.175542	4	F		1	0.0722182	4
561493	0	0.16198	3.2	M		448695	0	0.187459	4	M		563223	0	0.149856	3	M		592085	1	0.175732	4	F		1	0.0723148	3.75
563209	1	0.16198	0	F		565847	1	0.187475	1.75	F		538129	1	0.149968	0.5	F		420481	1	0.175864	3	F		0	0.0723246	4
540853	1	0.162418	3	F		503315	1	0.187482	2	F		547117	1	0.150175	3.38	F		603973	1	0.176056	4	F		0	0.072363	3.5
502419	1	0.162447	3.47	F		447011	1	0.187577	4	F		491163	1	0.150182	4	F		580239	1	0.176153	4	F		1	0.0723904	0
493669	0	0.162571	3.21	M		491553	1	0.187721	3.11	F		627875	1	0.150234	3.25	F		575293	1	0.176485	4	F		1	0.0724156	3.46
586155	1	0.162832	3	F		622533	0	0.188016	4	M		561437	1	0.150449	4	F		539099	1	0.176721	3.76	F		0	0.0724999	3
611841	0	0.16291	3.5	M		446635	1	0.188487	4	F		566683	1	0.150556	4	F		463623	1	0.176847	1.85	F		0	0.0725054	4
546135	1	0.163013	4	F		355385	1	0.188492	4	F		520485	1	0.150593	4	F		555459	0	0.176849	3.8	M		1	0.0725054	3
374591	1	0.163185	3.75	F		581113	0	0.18877	3	M		576681	1	0.150633	3.25	F		460043	0	0.177002	2.75	M		1	0.0725054	3.6
544237	1	0.163411	4	F		566247	1	0.189573	3.25	F		602793	0	0.150645	4	M		622599	1	0.177751	4	F		1	0.0725054	1.5
447345	0	0.163457	1.71	M		537991	1	0.189748	3.33	F		420941	1	0.15115	3	F		641001	0	0.177829	3.5	M		1	0.0725054	2.5
473233	0	0.163523	4	M		559027	1	0.189748	2.5	F		586257	0	0.151365	4	M		632637	1	0.177901	3	F		1	0.0725054	2.67
554449	1	0.163523	1.78	F		562699	1	0.189748	4	F		629311	1	0.151402	0	F		641131	1	0.178102	3.25	F		1	0.0725054	4
516169	1	0.163831	3.38	F		588383	1	0.189748	2.5	F		105801	1	0.15143	3	F		620019	0	0.17863	3.75	M		0	0.0725054	3
521289	1	0.164065	3.75	F		578977	1	0.19009	4	F		619747	0	0.151437	2.5	M		272895	0	0.178892	2.5	M		0	0.0727282	4
105237	1	0.164116	4	F		435745	1	0.190857	3	F		583721	1	0.151867	3.67	F		540923	1	0.179047	4	F		1	0.0727646	4
549243	1	0.164709	4	F		288275	1	0.190905	4	F		611295	1	0.151979	2	F		567663	0	0.17958	3.5	M		1	0.0728557	4
579749	1	0.164809	4	F		490311	0	0.190934	3.8	M		585769	1	0.152081	2.2	F		605125	0	0.179852	2.5	M		1	0.0729145	4
498543	0	0.164919	3.83	M		430089	1	0.191214	3.75	F		567911	1	0.152377	3.38	F		629707	1	0.179864	0	F		1	0.0729652	4
534317	1	0.165065	3.4	F		454897	1	0.191282	2.5	F		548871	0	0.152393	2.9	M		628981	1	0.179896	4	F		1	0.0730205	4
575781	1	0.165065	1.38	F		402453	1	0.191291	4	F		635421	1	0.152425	4	F		344399	0	0.180049	4	M		1	0.0731198	1.4
165473	1	0.165509	3.25	F		492665	1	0.191623	2.5	F		370477	1	0.152891	3	F		612809	1	0.180269	3.75	F		1	0.0731903	4
604635	0	0.165645	3.67	M		617117	1	0.192102	2.25	F		618779	0	0.153125	3.2	M		437911	0	0.180492	4	M		1	0.0733635	4
392465	0	0.166026	3	M		514881	1	0.192255	2.5	F		583625	0	0.153219	2	M		369609	0	0.180704	3	M		1	0.073569	4
297563	0	0.16616	4	M		542501	1	0.192811	3.5	F		611719	0	0.153354	3	M		581667	1	0.180827	3	F		1	0.0736517	3.23
501385	1	0.166274	3.5	F		527479	1	0.192833	3	F		582029	1	0.153374	2.75	F		642537	1	0.181059	3.75	F		0	0.0737518	3.25
493953	1	0.166447	3.25	F		584637	1	0.193146	2.33	F		410371	1	0.153659	3.33	F		539759	1	0.181227	4	F		0	0.0740148	4
587053	1	0.166522	1.67	F		605915	0	0.193461	3	M		519607	1	0.153768	4	F		465933	1	0.18127	4	F		1	0.074048	0
299897	0	0.166527	2.92	M		584759	1	0.193791	4	F		584759	1	0.153823	3.25	F		617503	1	0.181393	3	F		1	0.074048	4
523641	1	0.166608	2.5	F		558425	1	0.194228	4	F		486695	1	0.153899	3.5	F		631557	0	0.181852	4	M		1	0.074048	3.75
542495	1	0.166608	4	F		385955	1	0.194376	2.75	F		612351	1	0.154007	4	F		267615	0	0.181869	2.5	M		1	0.074048	3.5
486695	1	0.166739	2	F		580391	1	0.194376	4	F		476495	0	0.154185	4	M		366883	1	0.182013	4	F		0	0.074048	2
493455	1	0.166976	2.69	F		613309	0	0.194376	4	M		252899	1	0.154267	4	F		630461	1	0.182125	2.3	F		1	0.0740738	4
563537	0	0.166993	4	M		317493	0	0.194443	3.75	M		634123	0	0.154364	3.2	M		595983	0	0.182196	3.5	M		1	0.0741989	4
420391	1	0.167049	3	F		413203	1	0.194476	2.5	F		534715	1	0.154787	3.5	F		632051	1	0.182244	4	F		0	0.0743303	4
572823	1	0.167097	4	F		581835	0	0.194536	4	M		465581	1	0.154794	4	F		627353	1	0.182309	2	F		1	0.0743303	3.67
446843	1	0.167343	3.75	F		591309	1	0.194557	3.33	F		625051	1	0.154875	4	F		397449	0	0.182464	4	M		1	0.0743367	3
348057	0	0.167448	4	M		498005	1	0.194595	2	F		503641	0	0.154913	2.75	M		558425	1	0.182801	4	F		1	0.0744434	0.5
493795	1	0.167609	2.8	F		568299	1	0.194623	3.75	F		581943	1	0.154918	0.17	F		579507	1	0.183143	4	F		1	0.0745531	4
497383	1	0.167882	4	F		468457	1	0.19473	4	F		526663	0	0.155569	3.6	M		629579	0	0.183234	3.5	M		0	0.074603	3.43
458729	0	0.167924	4	M		606101	1	0.195499	2.67	F		562641	0	0.155653	3	M		500183	1	0.18334	4	F		1	0.0746349	2
510703	0	0.168049	3.5	M		488763	0	0.195919	1.17	M		320799	1	0.155766	4	F		507269	1	0.183443	3.33	F		1	0.0746658	4
470719	1	0.168134	2.33	F		611787	1	0.195997	4	F		454559	0	0.155809	3	M		312435	1	0.183773	4	F		1	0.0746774	3.33
550435	0	0.168337	4	M		539189	1	0.196308	3.75	F		547061	1	0.155809	3	F		599037	0	0.184182	4	M		0	0.0748122	4
362075	1	0.168422	3.5	F		581809	1	0.1965	3	F		626085	0	0.15605	2	M		449377	1	0.184286	3.5	F		1	0.0749531	4
607571	1	0.168947	4	F		547085	1	0.196547	4	F		532765	0	0.156121	3	M		592475	0	0.184463	3	M		1	0.0749849	4
548945	1	0.169628	2.5	F		543341	1	0.196628	3.5	F		626943	0	0.156696	3.08	M		573829	1	0.184721	3.5	F		0	0.0750377	4
314821	1	0.169843	3	F		511155	0	0.19676	3.5	M		384125	1	0.156728	2	F		482089	1	0.184789	3.5	F		1	0.0750377	2.67
322107	1	0.169866	3	F		547053	1	0.196804	3.25	F		580321	1	0.156913	4	F		390323	1	0.184944	3	F		1	0.0750948	3.6
343953	1	0.170041	4	F		556743	1	0.196934	2.67	F		618267	1	0.157281	3.8	F		634411	0	0.184992	3	M		1	0.0752373	3
464659	1	0.170626	3	F		576507	0	0.197093	2.5	M		527845	1	0.15734	4	F		506107	1	0.185072	2.46	F		0	0.0752552	3.8
487227	1	0.171236	3.2	F		476495	0	0.19715	3	M		577869	0	0.157352	3.4	M		630345	0	0.185073	3.67	M		1	0.0754358	4
124959	1	0.171315	4	F		473663	1	0.197176	3.33	F		566659	1	0.157352	3.67	F		574783	1	0.18512	3.67	F		0	0.0754542	3.67
568441	0	0.171396	3	M		590231	1	0.197449	3.67	F		515961	0	0.157438	3.75	M		394463	0	0.18512	1	M		1	0.0755813	4
280191	1	0.17152	3	F		468085	1	0.197461	3.17	F		444867	1	0.157503	3.4	F		462139	1	0.185627	2.67	F		1	0.0755855	4
326633	1	0.171595	3	F		576321	0	0.197874	4	M		536985	1	0.157734	3.21	F		584013	1	0.185664	4	F		0	0.0755907	2
558133	1	0.171617	3.5	F		523915	1	0.198459	2.5	F		514881	1	0.158021	2.67	F		564341	1	0.185969	4	F		0	0.0755907	3
572989	1	0.17165	2.25	F		601223	1	0.198543	4	F		625631	1	0.158332	4	F		592473	1	0.186102	3.4	F		0	0.0755907	4
570985	1	0.17165	3	F		590449	0	0.199004	2.33	M		501019	1	0.158452	4	F		581293	0	0.186288	3.73	M		0	0.0755907	2.6
578871	0	0.171964	2	M		305473	0	0.199234	3.5	M		563265	1	0.158719	3	F		540775	1	0.186981	3.5	F		0	0.0755907	1
591521	0	0.172779	2.25	M		488921	0	0.199407	2.33	M		400667	0	0.158772	0	M		576949	1	0.187113	4	F		1	0.0755907	0
458591	0	0.172791	3.25	M		539007	0	0.199688	4	M		633743	1	0.158895	2.27	F		620921	0	0.187183	3	M		0	0.0755907	4
609543	1	0.17337	3.67	F		527371	1	0.19971	3.13	F		333479	1	0.158895	4	F		471449	0	0.187551	2.5	M		1	0.0755907	3
575133	0	0.173791	4	M		431485	0	0.199929	3	M		585017	0	0.159251	3.67	M		636589	1	0.187653	4	F		1	0.0757296	3
541999	1	0.173866	4	F		501573	1	0.199945	2	F		436041	0	0.159441	2.67	M		598251	1	0.187819	3.5	F		0	0.0757731	4
408867	1	0.174071	1	F		604655	1	0.200115	1.67	F		605519	1	0.159478	3.4	F		584925	0	0.187899	2	M		1	0.0757846	3.77
600449	1	0.17425	3.75	F		547323	1	0.200157	4	F		564127	0	0.15953	3	M		278209	1	0.187974	3.5	F		1	0.0757857	4
583063	1	0.174273	4	F		599041	0	0.200327	3.64	M		502123	1	0.159549	4	F		600697	1	0.187976	4	F		1	0.0758317	3.33
614009	0	0.174296	4	M		552069	1	0.20033	3.75	F		311519	1	0.159563	4	F		362999	1	0.188205	4	F		1	0.0759049	3
581381	0	0.174321	2	M		603883	1	0.201004	3	F		603281	1	0.159709	4	F		622087	1	0.188233	1.33	F		1	0.0759989	3.77
550589	0	0.174537	3	M		601673	1	0.201068	3	F		500837	1	0.159749	4	F		478081	1	0.188284	3.75	F		0	0.0762022	3
310199	0	0.174864	3	M		462849	0	0.201411	2.75	M		632585	1	0.159868	1.75	F		627673	1	0.189377	2.33	F		1	0.0762126	4
600913	1	0.174897	3.25	F		463281	1	0.20144	4	F		507035	1	0.160056	3.75	F		373409	1	0.189782	3.36	F		0	0.0762396	3.67
563901	1	0.175	4	F		539759	1	0.201581	4	F		90155	0	0.160173	4	M		528225	1	0.190554	3	F		1	0.0762438	4
598417	1	0.175155	3.5	F		604885	1	0.201805	3	F		630825	1	0.160182	3.5	F		599629	1	0.190771	1	F		1	0.0762729	3
591261	1	0.175213	3.5	F		201079	1	0.201828	4	F		447897	0	0.160437	3.5	M		556453	0	0.190821	2	M		1	0.0763374	2.67
614781	1	0.175299	2.75	F		437239	1	0.202089	2.5	F		550027	1	0.160437	3.5	F		595245	1	0.190834	4	F		1	0.0764921	3.8
574843	1	0.17546	2.33	F		598209	1	0.202089	3.5	F		625405	0	0.160437	3	M		604053	0	0.191037	3.75	M		1	0.0768346	3.67
596001	1	0.17567	2.67	F		565181	0	0.202089	1.5	M		530983	0	0.160437	2	M		540853	1	0.191211	2	F		0	0.0768862	3
372373	1	0.175693	4	F		615237	0	0.202089	3.2	M		624395	0	0.160437	1.79	M		446297	1	0.191291	3.7	F		1	0.0768965	4
282755	1	0.175864	3	F		434515	0	0.202135	3.5	M		551299	0	0.160477	2.25	M		567539	0	0.191291	3	M		1	0.076979	4
540777	1	0.175894	4	F		470273	0	0.202636	4	M		635467	1	0.160642	2.6	F		558489	0	0.192302	3	M		0	0.0770778	3.23
559605	1	0.176029	3.2	F		499967	1	0.202769	2.67	F		339171	1	0.161389	3.5	F		577315	0	0.192625	1.5	M		0	0.0771128	2.75
586057	1	0.176087	4	F		570319	1	0.202895	3	F		540839	0	0.161522	3.33	M		605207	1	0.192783	4	F		1	0.0771128	4
503315	1	0.176278	2.25	F		501911	1	0.203168	4	F		592641	1	0.161726	2.5	F		365197	1	0.192833	3	F		1	0.0771172	4
469197	0	0.176293	3.33	M		553521	1	0.203275	4	F		519905	1	0.16179	4	F		628459	1	0.192833	4	F		1	0.0771334	4
562435	1	0.17653	3.5	F		619235	1	0.203367	4	F		492017	0	0.16198	2.64	M		605563	1	0.192852	4	F		1	0.0771334	3
604525	0	0.176921	1	M		434731	1	0.203583	4	F		554619	0	0.16198	4	M		640465	0	0.192905	2.75	M		0	0.0771334	4
615235	1	0.177015	4	F		361235	1	0.203632	0	F		381679	1	0.162256	3.67	F		591175	1	0.193176	3	F		1	0.0771334	2.5
569907	1	0.177082	3.67	F		610763	0	0.203632	2.33	M		406575	0	0.163309	2.2	M		634511	1	0.193521	3	F		1	0.0771334	4
488245	0	0.177407	2.5	M		595957	1	0.204301	4	F		504339	1	0.163683	4	F		591309	1	0.193623	3.83	F		0	0.0771334	3
415639	0	0.177454	3	M		561853	1	0.205111	4	F		521589	0	0.163731	4	M		262437	1	0.193678	4	F		0	0.0771334	2.75
527197	0	0.177579	3	M		445767	0	0.205175	3.44	M		523663	1	0.163802	3	F		612093	0	0.193914	3.75	M		0	0.0771437	3
563417	0	0.177592	4	M		503153	0	0.205175	0	M		576049	0	0.164505	4	M		604713	1	0.193996	2.35	F		0	0.0772495	4
611979	1	0.178784	1	F		580257	1	0.205175	4	F		493155	0	0.16462	2.5	M		542065	1	0.194274	3	F		1	0.0774311	4
489651	1	0.17892	3	F		613089	1	0.205175	4	F		508369	0	0.164683	4	M		432363	0	0.194371	0	M		0	0.0775478	3
589497	0	0.178949	3.67	M		502085	0	0.205281	2.5	M		616257	1	0.165063	3.5	F		511441	1	0.194478	3	F		0	0.0776561	3.75
616381	0	0.17906	4	M		610791	1	0.205647	4	F		426847	1	0.165065	1	F		449457	1	0.194787	2	F		1	0.0778194	4
580951	1	0.179066	3.4	F		432437	0	0.205759	2.75	M		615441	0	0.165065	3.5	M		595951	1	0.195199	4	F		1	0.0781246	4
437891	0	0.179113	3	M		570199	1	0.206859	1.5	F		595615	0	0.165538	3.6	M		587195	1	0.195256	3	F		1	0.0784398	4
568025	0	0.179219	2.25	M		579743	1	0.206867	2.67	F		370249	1	0.165673	3.75	F		549107	0	0.195347	3.14	M		0	0.0786307	4
522139	0	0.179669	3.5	M		387963	0	0.206969	3.67	M		495187	0	0.165825	2.5	M		594497	1	0.196083	3	F		1	0.0786761	2
584787	1	0.179679	4	F		599121	0	0.207342	1.67	M		542509	0	0.166217	4	M		567145	0	0.196101	4	M		1	0.0786761	4
449209	1	0.180023	3.5	F		617471	1	0.207387	2.5	F		616357	1	0.166346	3	F		499871	1	0.196138	4	F		1	0.0786761	4
525067	0	0.180087	4	M		576309	0	0.207452	4	M		528579	1	0.166608	2.25	F		612393	1	0.196272	4	F		1	0.0786761	2.67
459653	1	0.180173	3.29	F		619289	1	0.207565	3.5	F		623821	1	0.166608	3.25	F		501003	1	0.196438	4	F		1	0.0786761	3.5
580085	1	0.180288	2	F		509485	1	0.207846	3.5	F		450655	1	0.166884	3.25	F		619187	0	0.196528	4	M		1	0.0787491	4
580029	1	0.180462	4	F		312241	1	0.208204	3.75	F		620413	1	0.167409	2.38	F		618353	0	0.19656	2.06	M		0	0.0789237	4
586855	1	0.180482	2.33	F		584023	1	0.208485	3.67	F		537237	0	0.167506	2.75	M		582551	1	0.196754	3.5	F		1	0.0789528	4
594063	1	0.180492	4	F		464701	1	0.208495	2.29	F		579789	1	0.16753	2.46	F		498797	1	0.196876	4	F		1	0.0789629	3.6
613483	1	0.180492	4	F		580581	0	0.208526	4	M		419285	1	0.168177	4	F		636185	0	0.197461	4	M		1	0.0789925	4
384287	1	0.180705	4	F		574843	1	0.208768	2.85	F		484041	1	0.168274	2.17	F		424765	1	0.197465	4	F		1	0.0790773	2.85
588023	0	0.181126	2.33	M		507073	1	0.20896	3.54	F		547339	0	0.16845	3.75	M		449845	0	0.19753	3	M		0	0.0790834	4
340773	0	0.181179	4	M		330305	1	0.209019	4	F		602843	1	0.168723	3.8	F		637647	1	0.197685	4	F		0	0.0792126	4
444735	1	0.181432	4	F		322107	1	0.209306	4	F		578365	0	0.168791	2	M		585573	1	0.197813	3.5	F		1	0.0793387	3
485005	1	0.18159	0	F		617771	1	0.209596	4	F		464935	1	0.169493	2.75	F		619125	0	0.197917	4	M		0	0.0795235	1.5
605425	0	0.181616	3	M		582645	0	0.20961	3.33	M		606111	1	0.169693	3	F		487925	0	0.198025	2	M		0	0.0795434	2.5
579837	1	0.181828	3.33	F		405989	1	0.209803	4	F		611127	0	0.169693	3.5	M		307339	1	0.198195	4	F		1	0.0795434	4
325837	1	0.182035	3	F		602903	1	0.209803	3	F		621555	1	0.170074	4	F		391153	1	0.198253	2.8	F		1	0.0796331	3
368261	1	0.182035	4	F		584827	0	0.209833	2.8	M		576479	0	0.170512	4	M		579393	1	0.198526	3	F		1	0.0797526	4
599297	1	0.182035	3.67	F		575069	1	0.20986	4	F		493425	0	0.170802	2.25	M		508967	0	0.198866	4	M		0	0.079847	4
497329	1	0.182423	3.5	F		284825	0	0.209874	4	M		500183	1	0.170933	4	F		631815	0	0.199004	1.75	M		1	0.0798892	3.33
563609	1	0.18245	4	F		423495	1	0.210031	3.73	F		611631	1	0.171104	2.67	F		598453	1	0.199259	4	F		1	0.0799686	4
465899	0	0.182473	3.4	M		586843	1	0.210237	3.67	F		630129	0	0.171236	2	M		627295	1	0.199317	4	F		1	0.079991	0.5
585753	1	0.183084	3	F		614825	0	0.210294	3.67	M		536813	0	0.171285	2	M		480323	0	0.200332	2.25	M		1	0.0800009	3.67
413203	1	0.183204	3	F		569507	1	0.210405	3.33	F		554719	1	0.171784	3.43	F		603787	0	0.200522	2.67	M		0	0.0800207	2.43
590517	1	0.183368	2	F		525089	0	0.210457	3.9	M		632209	1	0.171975	3	F		451103	1	0.200547	4	F		1	0.0801	3.5
529067	1	0.18347	2.5	F		573337	1	0.21131	2.33	F		575293	1	0.172404	4	F		602769	1	0.200547	3.54	F		1	0.0801406	3.5
592737	1	0.183577	2.88	F		459935	1	0.211334	2.5	F		416019	1	0.172779	3.5	F		536825	1	0.2011	4	F		1	0.080198	3
612473	0	0.183577	0	M		554985	0	0.211345	3	M		543015	0	0.172779	4	M		495453	1	0.20113	3.5	F		1	0.0802187	2.5
615313	1	0.183577	0	F		394833	1	0.211345	3.75	F		587005	0	0.172816	3	M		576131	1	0.201158	3.25	F		0	0.0802187	3.25
448413	1	0.183577	4	F		554745	1	0.211433	3.5	F		485273	0	0.172834	3.75	M		471089	0	0.201202	4	M		1	0.0802187	3.67
479815	0	0.183685	2.5	M		577315	0	0.211449	2.33	M		497377	1	0.172907	3.5	F		625421	0	0.201269	4	M		1	0.0802187	4
583793	0	0.183748	3.25	M		397657	1	0.21159	3.14	F		461231	0	0.172916	3	M		371031	1	0.20158	4	F		1	0.0802187	3.5
381983	0	0.183882	2	M		567027	0	0.21179	3.5	M		523585	1	0.17294	4	F		442443	1	0.202073	2.8	F		1	0.0802187	3
576451	1	0.183966	2.15	F		530983	0	0.211885	2.67	M		451155	1	0.172948	3.4	F		332945	1	0.202089	1.33	F		0	0.0802187	3
409417	1	0.184023	4	F		597631	1	0.21198	0.46	F		478771	0	0.173002	2.92	M		558515	0	0.202089	0.67	M		1	0.0802187	4
573829	1	0.184678	3.23	F		472363	1	0.212528	3	F		635159	0	0.173059	3.25	M		636777	1	0.202089	1	F		1	0.0802187	3.25
337313	0	0.184782	3.5	M		544849	1	0.212532	3.3	F		524725	1	0.173292	3.58	F		372003	1	0.202089	4	F		0	0.0802187	3.73
594597	1	0.184957	4	F		365285	1	0.212888	4	F		493467	0	0.173388	3.8	M		627845	0	0.202729	3.4	M		1	0.0802187	3.5
445857	1	0.18512	4	F		587053	1	0.213327	0.5	F		438539	1	0.173428	3.5	F		605841	1	0.202824	4	F		1	0.0804261	4
602131	0	0.18512	2.75	M		247083	1	0.213769	4	F		480241	1	0.173566	3.2	F		447365	1	0.202868	3.75	F		1	0.0804828	4
351345	1	0.18512	1.5	F		467275	1	0.213779	3	F		591385	1	0.173936	2	F		609639	1	0.203008	4	F		1	0.0806428	3.75
366469	0	0.18512	0	M		549241	0	0.21449	3.5	M		444439	0	0.174059	3.5	M		625915	0	0.20302	2.75	M		1	0.0807303	2.75
453679	1	0.18512	2.67	F		329953	1	0.214726	4	F		385965	0	0.174164	3.75	M		612725	0	0.203108	4	M		1	0.0808099	3.8
502215	0	0.185132	3.75	M		394949	0	0.214769	4	M		438445	0	0.174321	4	M		580687	1	0.203281	4	F		1	0.0808786	1
586271	1	0.185202	4	F		562489	1	0.214974	4	F		635819	1	0.174321	4	F		277893	0	0.203632	4	M		1	0.0809001	3.67
513865	1	0.185329	2.83	F		552237	1	0.215182	3.25	F		553633	1	0.175081	3.5	F		452591	0	0.203632	4	M		0	0.0809374	3.6
527661	0	0.185448	2.43	M		617761	1	0.21537	2.5	F		546945	1	0.175204	3.5	F		629415	0	0.20401	3	M		0	0.0810745	4
467203	0	0.185671	2.33	M		579901	0	0.21572	1	M		635559	0	0.17528	4	N		566515	1	0.204373	4	F		1	0.0814026	3.8
597825	0	0.185736	0	M		611481	1	0.215724	4	F		620131	1	0.175331	3.15	F		391493	0	0.204552	2.77	M		0	0.0815224	4
598207	1	0.185755	3.5	F		549115	0	0.215981	3.75	M		350269	0	0.175742	3	M		527289	1	0.204669	3.14	F		0	0.081534	3.5
552573	1	0.186663	3	F		563427	0	0.216174	3	M		634901	1	0.175864	4	F		472083	1	0.204749	3	F		0	0.0815953	4
509541	1	0.186663	3.5	F		524229	1	0.216209	2	F		502549	0	0.175864	3	M		554629	1	0.205074	4	F		0	0.0816186	3.75
507765	0	0.187077	3.38	M		601755	1	0.216241	4	F		615445	1	0.175864	4	F		639843	1	0.205175	3.08	F		1	0.0816692	1
524123	1	0.187138	2.6	F		618191	1	0.216262	4	F		487907	0	0.175864	4	M		339627	0	0.205175	3.5	M		1	0.0816983	3.25
578631	1	0.187686	4	F		299897	0	0.216606	4	M		545033	0	0.176148	2	M		580335	1	0.205935	2.25	F		1	0.0817302	4
587567	1	0.188205	1.67	F		617835	1	0.216615	1	F		434731	1	0.176166	4	F		485733	1	0.205965	3.33	F		0	0.0817614	0
500913	1	0.188205	0.5	F		566089	0	0.217193	4	M		620473	0	0.176301	4	M		483397	1	0.206268	3.33	F		1	0.0817614	1.5
584617	1	0.188205	3.33	F		448413	1	0.217357	3.5	F		618959	1	0.176449	4	F		455489	1	0.206986	1.5	F		0	0.0817614	3.25
388599	0	0.188477	3.67	M		568105	1	0.217394	2.67	F		540785	1	0.176461	2.5	F		403087	1	0.206997	3.67	F		0	0.0817614	3.75
505709	0	0.188509	2.33	M		548211	0	0.217516	2.67	M		480417	0	0.176706	2.3	M		276523	0	0.207075	4	M		0	0.0817614	3.5
310317	1	0.18852	4	F		458419	0	0.217869	3.33	M		469993	0	0.176876	3	M		462797	0	0.207718	4	M		1	0.0817614	0
574399	0	0.188563	4	M		423487	0	0.218016	3.5	M		619529	1	0.176923	3.75	F		478687	1	0.208037	2	F		0	0.0817614	0.67
611203	1	0.188697	3	F		558055	0	0.21807	3.6	M		522791	1	0.177154	4	F		516861	1	0.20825	4	F		1	0.0817614	2.57
542769	0	0.188858	1.33	M		577727	1	0.218094	2.67	F		630033	1	0.17723	4	F		634113	0	0.20826	3	M		1	0.0818099	3.75
476111	1	0.189116	3.5	F		532999	0	0.218269	4	M		384287	1	0.177377	4	F		643183	0	0.20826	4	M		1	0.0818487	3.25
454785	1	0.189243	3.67	F		526733	1	0.218333	4	F		635247	0	0.177407	2.33	M		538473	0	0.208325	3.75	M		1	0.0818898	4
476725	0	0.189694	3.14	M		400731	1	0.218354	3.25	F		517787	1	0.177407	4	F		473155	0	0.20835	3	M		0	0.0819794	2.5
581735	1	0.189696	4	F		527603	0	0.218649	2.5	M		628747	0	0.177592	4	M		594723	0	0.208491	2.67	M		0	0.0820374	3.5
498671	0	0.189748	2	M		593063	1	0.21877	3.67	F		584901	1	0.177604	3.67	F		513257	1	0.208766	3.43	F		0	0.0821051	4
502935	1	0.189748	3.67	F		554717	1	0.218833	3	F		629181	0	0.177722	3	M		520811	0	0.208855	4	M		0	0.0821341	4
497665	1	0.189934	3.5	F		579387	1	0.218908	3	F		631639	1	0.178283	3.5	F		485863	0	0.209284	3.6	M		1	0.0824195	4
412537	1	0.190072	3	F		421663	1	0.218914	3.4	F		590845	0	0.17841	3.44	M		563389	1	0.209769	3.4	F		1	0.0825844	4
547019	1	0.190179	4	F		596461	1	0.2197	4	F		477903	1	0.178501	3.42	F		545589	0	0.209803	3.25	M		0	0.0826319	4
549323	0	0.190405	2.75	M		561999	1	0.219921	3.33	F		339037	1	0.178597	4	F		548713	1	0.210538	4	F		1	0.0827106	3
573629	1	0.19051	2.6	F		509163	0	0.21993	4	M		600841	1	0.178607	1.5	F		539223	1	0.210651	4	F		1	0.0828112	4
381137	1	0.191291	2	F		505459	1	0.220003	4	F		605627	1	0.178666	3	F		627689	1	0.210886	4	F		0	0.0829376	3
451199	0	0.191291	1.75	M		565429	1	0.220523	3.75	F		613331	0	0.178949	4	M		519909	1	0.211087	4	F		0	0.0830379	4
299037	1	0.191873	0	F		276999	1	0.220601	4	F		595607	1	0.179056	1.67	F		250503	1	0.211208	4	F		1	0.0832183	4
606087	0	0.192168	4	M		578945	0	0.220601	4	M		629811	1	0.179118	3.33	F		488055	1	0.211345	0.5	F		1	0.0832888	3.8
475365	1	0.192176	4	F		414653	0	0.220936	4	M		548781	1	0.179132	1	F		588855	0	0.211357	4	M		1	0.0833041	2.93
557607	0	0.192781	2.75	M		582003	1	0.220996	3.5	F		631367	1	0.179801	4	F		133895	1	0.211595	3	F		0	0.0833041	3
421111	0	0.192833	2.38	M		601321	1	0.221052	4	F		542605	1	0.179968	2.5	F		559927	1	0.211605	3.79	F		0	0.0833041	3.67
558037	0	0.192833	3	M		489513	0	0.221145	3.33	M		130835	1	0.179971	2	F		463035	0	0.211713	1.5	M		0	0.0833041	4
529565	1	0.192833	3.43	F		557861	1	0.221201	3.75	F		336751	1	0.180492	1.5	F		547053	1	0.211888	3.67	F		1	0.0833041	1
368181	0	0.193177	4	M		578365	0	0.22135	3.11	M		634113	0	0.180492	3	M		501297	1	0.211973	2.45	F		0	0.0833041	4
492369	1	0.193192	3.57	F		574945	1	0.222146	3.67	F		588423	1	0.180753	4	F		437169	1	0.212355	4	F		1	0.0833136	4
471373	0	0.19321	3.75	M		492135	1	0.222146	4	F		466041	1	0.181295	4	F		603827	1	0.212359	3.33	F		1	0.0833897	2.92
488685	0	0.193837	3	M		498959	1	0.222244	4	F		258279	1	0.181306	4	F		471211	1	0.212366	2.5	F		1	0.083404	3
541777	0	0.193848	4	M		599777	1	0.22228	1.67	F		627587	1	0.181468	2	F		143265	1	0.212389	4	F		1	0.083404	2
498459	0	0.193853	4	M		619323	1	0.223122	2.5	F		481579	1	0.181581	3.67	F		638473	1	0.21266	4	F		1	0.0834373	4
547645	1	0.194319	3.5	F		407449	0	0.223131	3.5	M		508963	0	0.181619	3.6	M		587727	0	0.212888	2.25	M		1	0.0834601	3.75
597717	1	0.19436	4	F		578989	1	0.22333	3	F		629243	1	0.181891	4	F		283149	1	0.212888	3	F		1	0.0834838	4
370469	0	0.194376	3	M		595245	1	0.223373	4	F		605563	1	0.181952	4	F		633805	0	0.212888	4	M		1	0.0834952	3.5
545173	0	0.194376	4	M		558027	1	0.223783	3.75	F		615561	0	0.182035	3.83	M		544183	1	0.21297	2.25	F		1	0.08367	3.5
436677	1	0.194376	3.25	F		575293	1	0.224471	4	F		622289	1	0.182035	1.5	F		640469	0	0.213495	3.67	M		1	0.0837261	4
528519	1	0.194376	4	F		611699	0	0.224714	2.83	M		605841	1	0.18207	4	F		619559	1	0.213538	4	F		0	0.0839774	3
595405	0	0.194376	2.33	M		261367	1	0.224768	3.33	F		452985	0	0.182108	3	M		613111	1	0.213886	4	F		0	0.0840152	0
439287	0	0.194499	3	M		468483	1	0.224867	2.33	F		437837	1	0.182291	2.33	F		580087	1	0.214028	0	F		0	0.0841652	3.5
549809	1	0.194526	1.75	F		571613	0	0.224949	2.5	M		537663	1	0.18244	3.3	F		388599	0	0.214055	4	M		1	0.084185	3.54
517735	1	0.194967	2.85	F		611169	0	0.225148	2.75	M		495499	1	0.1828	3	F		598901	1	0.21409	4	F		1	0.0843921	1
548691	1	0.194971	3.38	F		454961	1	0.225229	1	F		536539	1	0.182801	4	F		622603	1	0.214251	4	F		0	0.0844306	3
597595	0	0.19504	1.5	M		491883	0	0.225229	3	M		598827	1	0.182883	3	F		528443	0	0.214255	3.67	M		0	0.0845235	4
598261	0	0.195284	4	M		544065	0	0.225229	3.5	M		599041	0	0.182978	4	M		437627	0	0.214431	3.5	M		1	0.0845235	2.75
472087	0	0.19542	2.5	M		580273	0	0.225229	2.88	M		592737	1	0.183069	3	F		414153	0	0.214431	2	M		1	0.0845235	4
104981	0	0.195615	4	M		579467	1	0.22548	4	F		629979	1	0.183091	4	F		615195	1	0.214431	0	F		1	0.0845611	2
485863	0	0.195696	2.47	M		379869	1	0.22556	2	F		590231	1	0.183139	3.67	F		635255	0	0.214727	2.46	M		0	0.0848439	4
340937	1	0.195791	4	F		575767	0	0.225571	3	M		632293	0	0.183169	3.75	M		370249	1	0.215062	3	F		1	0.0848467	3.57
479329	1	0.195919	3.6	F		615235	1	0.226333	3.5	F		588419	0	0.183277	4	M		612241	1	0.215261	4	F		1	0.0848467	2
560465	1	0.195981	1.5	F		612413	1	0.226401	3.33	F		554881	1	0.183428	2.67	F		612351	1	0.215288	4	F		0	0.0848467	0
567911	1	0.196192	4	F		534323	0	0.22641	2	M		626211	1	0.183738	3.75	F		263585	0	0.215417	4	M		0	0.0848467	4
478207	0	0.196499	4	M		603859	0	0.22648	4	M		484065	0	0.183782	4	M		611511	1	0.215513	4	F		0	0.0848467	4
361155	1	0.196649	4	F		540789	1	0.226539	3.5	F		633935	0	0.184205	3.75	M		411313	0	0.215659	3	M		1	0.0848467	3.77
594919	1	0.196921	4	F		491687	0	0.226772	4	M		568775	1	0.184209	2.43	F		144099	1	0.215973	4	F		0	0.0848467	3.79
544193	1	0.197152	4	F		614683	0	0.226772	3.75	M		503209	0	0.184445	4	M		418047	1	0.215973	3.25	F		1	0.0848467	4
128821	0	0.197441	4	M		584413	1	0.226944	2.5	F		612093	0	0.184622	4	M		636155	1	0.216124	3.67	F		1	0.0848467	3
583803	0	0.197461	4	M		619125	0	0.227171	4	M		589697	1	0.184882	2.54	F		429175	1	0.216144	3	F		0	0.0848467	2.3
433763	1	0.197461	2	F		596569	0	0.227383	2	M		596969	1	0.185004	4	F		535425	0	0.216196	2.67	M		1	0.0848467	3.5
599307	1	0.1975	2.6	F		623219	1	0.227479	4	F		581699	0	0.185021	3.67	M		521453	1	0.216936	1	F		0	0.0848467	3.46
536985	1	0.197524	3.23	F		286491	1	0.227803	3	F		631251	1	0.18512	4	F		619017	0	0.217027	4	M		0	0.0848467	0.67
526461	0	0.197572	3.63	M		618823	1	0.22803	4	F		250597	1	0.18512	0	F		580899	1	0.217119	4	F		1	0.0848958	4
508735	1	0.198307	2	F		496701	1	0.228049	3	F		357937	1	0.185249	2	F		643723	1	0.217242	3.67	F		0	0.0850883	3.29
530035	1	0.198619	3.5	F		582301	1	0.228248	4	F		613965	0	0.185458	4	M		620571	0	0.217415	4	M		1	0.0851384	2.08
580959	0	0.19877	2	M		478469	1	0.228315	0	F		620567	1	0.185476	3.8	F		269089	1	0.217516	4	F		0	0.0852208	2.5
524639	1	0.198834	4	F		443585	0	0.22874	3	M		541191	0	0.185817	2.8	M		634123	0	0.21789	4	M		0	0.0853185	3.6
579201	0	0.198855	2.43	M		581731	1	0.228747	4	F		119977	1	0.185963	4	F		443031	1	0.218098	3	F		0	0.0854254	2.67
512041	1	0.199004	3.33	F		365559	1	0.228763	1.5	F		554531	1	0.185979	4	F		623375	1	0.218147	4	F		1	0.0856238	2.18
385695	0	0.199004	3	M		582521	1	0.228771	3.5	F		604933	0	0.186104	3.5	M		627695	0	0.218592	4	M		1	0.0856479	3.5
521075	1	0.199004	4	F		616371	0	0.229017	3	M		563731	1	0.186363	4	F		548929	1	0.218605	2.5	F		1	0.0856563	4
338987	0	0.199285	3.67	M		540583	1	0.229095	2.4	F		485913	1	0.186423	3.67	F		631147	1	0.218823	3.23	F		0	0.0856794	3.6
507009	0	0.199709	2	M		555625	0	0.229117	4	M		595693	1	0.186647	4	F		625779	1	0.219059	4	F		0	0.0857312	4
408545	1	0.199718	3.5	F		494857	0	0.229175	3.25	M		462849	0	0.186667	3.33	M		512629	1	0.219243	2	F		0	0.0857451	3.07
585315	0	0.199797	3.5	M		486243	0	0.229223	3.4	M		480203	1	0.186733	1.75	F		545165	1	0.219276	3.38	F		1	0.0858552	1.5
300229	1	0.199911	3.25	F		484887	0	0.229711	3.33	M		583559	0	0.187011	3	M		426561	1	0.21928	3	F		0	0.0859567	2.33
589831	1	0.199959	3.77	F		544415	1	0.229785	2.33	F		490225	1	0.187132	2	F		599823	1	0.21928	4	F		0	0.0860084	3.25
496983	1	0.200234	4	F		584393	0	0.229797	2.67	M		391915	1	0.187341	1.67	F		588779	1	0.219301	3	F		0	0.086095	2.8
497561	1	0.200273	4	F		503425	1	0.229857	2	F		577119	0	0.187525	4	M		636283	1	0.219358	3.33	F		1	0.0861319	0
303559	1	0.200448	2.5	F		597855	1	0.229857	0	F		500787	0	0.187728	2	M		636285	0	0.219627	2	M		0	0.0861402	3.25
589923	0	0.200547	2	M		485863	0	0.229922	1.67	M		584213	0	0.188151	2.67	M		637981	0	0.219743	4	M		0	0.0861623	3.5
551921	1	0.200574	3.75	F		603293	1	0.230568	4	F		600749	0	0.188161	2	M		604001	0	0.220194	3.25	M		1	0.0863196	4
599669	0	0.20065	2.67	M		328865	1	0.230724	4	F		601403	1	0.188205	2.21	F		348405	1	0.220297	4	F		0	0.0863894	2
503959	1	0.200788	3.64	F		459483	1	0.231046	3	F		632737	0	0.188205	2.54	M		626537	1	0.220604	4	F		0	0.0863894	3.33
586829	1	0.201065	2.67	F		616445	0	0.2314	1.67	M		632769	0	0.188205	3	M		315767	1	0.220663	3.75	F		1	0.0863894	3.67
566033	1	0.201174	4	F		456579	1	0.2314	3.25	F		615151	0	0.188572	3.25	M		115539	0	0.220686	4	M		1	0.0863894	4
492127	0	0.201191	3	M		543537	1	0.231665	4	F		578459	0	0.188639	3.5	M		591813	1	0.220708	4	F		0	0.0863894	3
507439	1	0.201376	3.67	F		618739	1	0.231916	3	F		568033	1	0.188882	3.5	F		619545	1	0.220717	3	F		1	0.0863894	2.75
594071	1	0.201405	4	F		580181	1	0.232116	2.5	F		538319	0	0.188954	2.75	M		411119	1	0.220959	3.86	F		1	0.0863894	3.7
604541	0	0.201633	4	M		410371	1	0.232223	3	F		584515	1	0.18918	4	F		542611	1	0.221051	3	F		0	0.0863894	2.75
488759	0	0.201651	3.43	M		551561	1	0.23224	2.75	F		218749	1	0.189748	2.33	F		493229	0	0.221196	4	M		1	0.0865637	4
488967	0	0.201726	3.25	M		114453	0	0.232362	4	M		622873	1	0.189748	4	F		465695	0	0.221289	2	M		1	0.0866919	3
541593	1	0.201922	4	F		618951	1	0.232594	0.86	F		632555	0	0.190147	2	M		605627	1	0.221478	1.5	F		0	0.0870562	3.2
547323	1	0.201946	3.57	F		523663	1	0.232594	3.25	F		548517	1	0.190733	3.73	F		459315	1	0.221919	4	F		0	0.0870918	4
549533	0	0.202028	4	M		500507	1	0.232943	4	F		614825	0	0.190913	3.67	M		496355	1	0.222076	4	F		1	0.0872665	3.27
500581	1	0.202089	3	F		537883	1	0.232943	3.23	F		364565	1	0.191291	4	F		537295	1	0.222111	2.67	F		1	0.0873096	3
433633	1	0.20219	2	F		618321	0	0.232943	0	M		578957	0	0.191291	3	M		488759	0	0.222144	2	M		1	0.0873401	3.25
466041	1	0.202715	4	F		619533	1	0.23339	4	F		541055	0	0.191291	4	M		547853	1	0.222233	2.75	F		0	0.087439	4
562699	1	0.202792	4	F		525771	0	0.233553	3	M		498797	1	0.19245	4	F		618613	1	0.222303	4	F		1	0.0876329	4
345763	1	0.203632	3	F		459085	0	0.233815	3	M		613101	0	0.192461	3.75	M		628035	1	0.222524	3.08	F		1	0.0876723	4
597745	1	0.203632	3.8	F		533033	0	0.233825	2.08	M		489227	0	0.19271	3.33	M		630285	1	0.222597	4	F		0	0.087886	2.67
605007	1	0.203632	3.75	F		374587	1	0.234082	3	F		512783	0	0.192729	3.67	M		127073	1	0.222783	2	F		1	0.0879321	2.5
357995	0	0.203729	4	M		596595	1	0.234192	3.5	F		547065	0	0.192796	4	M		428427	1	0.222809	3.33	F		1	0.0879321	3.86
513127	0	0.203994	3	M		559719	0	0.23422	3	M		626315	0	0.192811	3.67	M		631763	0	0.222957	4	M		0	0.0879321	4
408331	0	0.204033	2.5	M		530507	1	0.234255	2.92	F		584407	0	0.193159	3.4	M		255313	1	0.223269	4	F		1	0.0879321	3
603753	0	0.20415	3.67	M		565605	1	0.234485	2.67	F		407667	0	0.193222	4	M		575029	1	0.223471	4	F		1	0.0879321	4
562943	1	0.204239	4	F		230089	1	0.234485	3.5	F		600093	1	0.193314	2.6	F		566271	0	0.223487	3.6	M		1	0.0879997	3.33
514307	1	0.204476	2	F		471151	0	0.234614	2.7	M		611855	1	0.193853	4	F		634011	1	0.223577	4	F		1	0.0880087	3.5
407667	0	0.204483	4	M		496983	1	0.235138	4	F		526629	0	0.194461	3.5	M		584465	1	0.223579	4	F		0	0.0880312	3.33
535303	0	0.204896	2.6	M		361649	1	0.235316	3.5	F		594601	1	0.19449	3	F		574939	0	0.223604	3	M		1	0.0881807	3
345527	0	0.205171	3.67	M		465779	0	0.235329	3.5	M		489685	1	0.194525	2.67	F		627679	0	0.223635	3.33	M		1	0.0882149	3.33
500185	0	0.205233	3.5	M		573305	1	0.236028	2.33	F		408853	0	0.194768	4	M		379573	1	0.223687	4	F		1	0.0883119	3
553447	1	0.206214	3	F		526773	0	0.236069	2.67	M		574639	0	0.195234	3.67	M		623181	1	0.223728	2.75	F		1	0.0883595	0
562777	0	0.206637	4	M		448789	1	0.236262	2.33	F		583579	1	0.195248	0	F		625799	1	0.22382	4	F		1	0.0883865	2.75
395537	1	0.206717	3	F		589407	1	0.236597	3.67	F		538511	0	0.195371	3.2	M		306957	1	0.223933	4	F		1	0.0885846	4
418259	1	0.206858	3.25	F		502555	1	0.236774	3.73	F		547863	1	0.195645	3	F		420799	1	0.224244	2.5	F		1	0.0887984	1.67
558705	1	0.20695	3.67	F		619107	0	0.236802	3.75	M		506669	1	0.195919	0	F		566505	1	0.224314	3.25	F		1	0.0888019	3.67
494451	1	0.206959	3.75	F		482189	0	0.23696	2.67	M		628419	1	0.195919	0	F		617369	0	0.224548	4	M		1	0.0888609	0.57
549789	1	0.2073	3.33	F		470529	1	0.237017	2.4	F		584651	0	0.195919	4	M		602793	0	0.224597	3.8	M		0	0.0888609	3
565719	0	0.207409	1.75	M		576461	0	0.237353	3	M		618989	1	0.195919	2.93	F		577763	1	0.224597	3	F		1	0.0889332	4
583323	0	0.207808	4	M		489805	1	0.237494	4	F		603735	0	0.195924	2.69	M		436639	0	0.224619	3	M		0	0.089037	2.75
390315	1	0.207846	1.5	F		525473	0	0.237519	3.43	M		620321	0	0.196507	3.33	M		634333	1	0.224747	4	F		1	0.0891941	3.25
502381	1	0.207896	3	F		441065	1	0.237668	3.57	F		530667	1	0.196525	3.75	F		561305	1	0.224794	4	F		1	0.089195	2.67
576143	0	0.20826	4	M		478703	0	0.237804	2	M		384207	1	0.19661	3.5	F		387877	0	0.225212	4	M		0	0.0892328	2
563123	0	0.208829	3.5	M		427017	1	0.237818	2.33	F		599759	0	0.196764	4	M		544239	0	0.225229	4	M		1	0.0894747	3.25
614665	1	0.20889	2.75	F		582083	1	0.237845	3.25	F		612241	1	0.197254	3.75	F		551289	1	0.225229	3.8	F		1	0.0894747	3
555625	0	0.208936	4	M		575281	1	0.237879	3.2	F		605643	0	0.197393	4	M		428145	1	0.225229	3.5	F		0	0.0894747	3.23
520391	1	0.208942	4	F		371457	0	0.237941	3.82	M		496523	0	0.197545	3	M		625301	1	0.225229	3.5	F		1	0.0894747	0
488647	1	0.209443	3.21	F		355131	0	0.238051	4	M		480037	1	0.198171	4	F		629209	1	0.225895	3.64	F		0	0.0894747	0
543463	1	0.209716	3.33	F		612117	1	0.238242	3.5	F		608209	1	0.198761	3.33	F		447663	0	0.225999	0	M		0	0.0894747	4
316839	0	0.210124	4	M		494305	0	0.238463	2.5	M		400787	1	0.198763	4	F		625743	0	0.22603	4	M		0	0.0894747	3.5
500085	1	0.210146	2.5	F		600205	1	0.238833	3.17	F		590645	0	0.198947	4	M		441711	1	0.226286	3.67	F		1	0.0894747	3.67
557539	0	0.210342	4	M		523073	0	0.23906	2	M		570001	0	0.199002	2.92	M		485913	1	0.226487	3	F		0	0.0894747	3
474091	1	0.210358	4	F		372689	1	0.239113	4	F		532327	1	0.199004	0	F		628301	1	0.226594	4	F		0	0.0894747	3.25
574393	1	0.21099	3.25	F		495367	1	0.239282	4	F		624003	0	0.199004	3.5	M		346851	0	0.226754	4	M		0	0.0894747	3
539655	0	0.211345	3.75	M		483089	0	0.239488	3.83	M		410931	0	0.199114	3	M		505417	0	0.226893	2.75	M		1	0.0895093	3
420383	0	0.211345	3.25	M		575301	0	0.239608	2.67	M		624349	0	0.199166	4	M		528807	0	0.226954	3	M		0	0.0895359	2.75
510017	0	0.211345	4	M		612483	1	0.239628	2.92	F		449205	1	0.199247	3.36	F		629811	1	0.227075	3.75	F		1	0.0896129	3.75
545801	1	0.211418	4	F		430869	1	0.239688	4	F		341133	0	0.199313	2	M		347131	1	0.22712	3.67	F		1	0.089674	2.5
583495	1	0.211621	4	F		541205	0	0.239972	2	M		395543	0	0.199313	3	M		619325	1	0.228053	3	F		1	0.0897297	2.67
451897	1	0.211674	3	F		403819	0	0.240125	4	M		462797	0	0.199458	3.5	M		619511	0	0.228186	3.75	M		1	0.0898552	4
483321	1	0.211815	3.25	F		564813	0	0.240198	3	M		626557	0	0.199675	3.65	N		607561	0	0.228266	4	M		1	0.0898807	4
570473	1	0.211989	4	F		443031	1	0.240476	3	F		443585	0	0.199901	4	M		635501	0	0.228268	2.5	M		1	0.089984	2.8
542693	1	0.212118	2.67	F		488783	0	0.240584	3.57	M		634701	0	0.199941	2	M		530687	0	0.228315	2	M		1	0.0901636	3
424765	1	0.212134	3.67	F		458099	1	0.240656	2	F		623365	0	0.200086	3	M		626331	1	0.228315	4	F		0	0.090277	4
470781	1	0.212265	3.22	F		350939	1	0.240762	3.25	F		552157	1	0.200282	2	F		631889	1	0.228329	3.23	F		1	0.0903034	3
565757	0	0.212513	4	M		481973	1	0.241045	2	F		560741	1	0.200464	4	F		538491	0	0.228874	3	M		0	0.0903833	3
520659	1	0.212752	3.67	F		503125	1	0.241102	4	F		296751	1	0.200473	4	F		458633	1	0.228984	4	F		1	0.0904192	4
339481	1	0.212888	1.5	F		525669	1	0.24204	3.86	F		349957	0	0.200547	2	M		628015	0	0.229004	2	M		1	0.0906453	2.79
438445	0	0.212888	3.5	M		500781	0	0.242135	2.5	M		599125	0	0.200547	4	M		597329	0	0.229254	3.43	M		1	0.0907162	3.69
596273	1	0.213	4	F		616299	0	0.242199	4	M		475335	0	0.200586	2.67	M		484041	1	0.229308	2.75	F		0	0.0907424	4
410931	0	0.213189	3	M		448497	0	0.242199	2.5	M		30559	0	0.20065	3.5	M		479171	1	0.229586	4	F		0	0.0907555	3.5
521959	0	0.213361	3.67	M		549957	1	0.242199	2.25	F		552011	1	0.201178	3.8	F		507009	0	0.229857	3	M		1	0.0907555	3.67
502123	1	0.213543	4	F		550215	1	0.242199	4	F		570473	1	0.201254	3.8	F		598209	1	0.229857	4	F		1	0.0908298	3.79
550159	1	0.21356	4	F		615441	0	0.242199	4	M		617681	0	0.201512	4	M		516037	0	0.229857	2.23	M		1	0.0908918	4
479135	1	0.213582	4	F		320517	0	0.242521	3	M		497921	0	0.201657	3.5	M		607899	1	0.229938	3.79	F		0	0.0909627	3.33
474205	0	0.213632	3	M		377907	1	0.243005	2	F		616763	0	0.201792	4	M		640365	0	0.230073	3.75	M		1	0.0910174	4
448357	0	0.213853	4	M		546103	0	0.243159	2.14	M		480047	1	0.202089	3.44	F		541593	1	0.230138	4	F		0	0.0910174	4
583837	0	0.21417	3.6	M		578771	1	0.243164	4	F		419279	0	0.202089	2.5	M		600739	1	0.23059	3	F		0	0.0910174	3.5
524971	1	0.214223	4	F		459057	1	0.243204	2	F		605629	1	0.202135	4	F		503161	0	0.230864	3.67	M		1	0.0910174	3
543253	0	0.214431	4	M		526431	1	0.243328	4	F		446509	1	0.20221	2.25	F		459671	0	0.230899	4	M		0	0.0910174	3
347799	1	0.214503	3	F		539375	1	0.243373	3	F		434271	1	0.202757	4	F		424637	0	0.23124	4	M		0	0.0910174	3
544441	1	0.214761	3.25	F		572989	1	0.243741	0	F		559655	1	0.203033	4	F		475335	0	0.231295	3.33	M		0	0.0910174	4
496237	1	0.214762	3	F		303247	1	0.243741	3.5	F		609031	1	0.203034	3.33	F		614345	1	0.231362	3.75	F		1	0.0910174	4
548353	0	0.214839	4	M		606087	0	0.244037	4	M		604947	1	0.203426	3.33	F		580845	1	0.231374	3.2	F		0	0.0910174	4
596275	1	0.215019	4	F		584877	1	0.244203	2.25	F		580013	1	0.203437	4	F		304881	1	0.2314	1.67	F		0	0.0912263	4
583663	1	0.21527	1.38	F		446737	1	0.244446	4	F		597535	1	0.203566	4	F		433657	0	0.2314	3	M		1	0.0912602	2.58
285705	0	0.215285	4	M		512205	0	0.244602	1.33	M		352975	0	0.203632	4	M		616777	1	0.231445	4	F		1	0.091265	3.5
514111	0	0.21547	2.7	M		442443	1	0.244749	2.5	F		503725	0	0.203632	2.33	M		606251	0	0.231464	3.5	M		1	0.0913263	4
159683	1	0.215973	0	F		620309	1	0.244982	3	F		540745	0	0.203632	1.8	M		635731	1	0.231472	2	F		1	0.0913949	4
313535	1	0.215973	4	F		623071	0	0.245284	4	M		635055	1	0.203632	4	F		366297	1	0.231493	3.5	F		1	0.0914218	3.75
545385	1	0.215973	4	F		591271	0	0.245367	4	M		359673	0	0.203761	3	M		482839	1	0.231512	2.25	F		1	0.091505	3.75
562609	0	0.215973	4	M		512951	0	0.245446	3.2	M		498657	0	0.203967	4	M		452817	1	0.23161	4	F		1	0.0916644	3.5
511541	1	0.215973	1.5	F		412681	1	0.245573	3.75	F		479513	0	0.204175	2.2	M		626007	1	0.232019	3.25	F		0	0.0916817	3
602681	1	0.216409	3	F		556403	1	0.245747	4	F		505547	1	0.204195	3.5	F		520075	1	0.232216	3.75	F		0	0.0917183	3.46
588715	1	0.217109	4	F		368059	1	0.245781	4	F		416081	1	0.2049	3.5	F		633953	1	0.232575	3.75	F		1	0.0917682	3.67
546671	1	0.217185	2.33	F		397715	1	0.246685	3.7	F		606159	0	0.204906	4	M		564221	1	0.232634	3.75	F		1	0.0918321	3
350661	1	0.217502	2.5	F		558203	1	0.246827	1.36	F		614895	1	0.205175	3.75	F		555641	0	0.232665	3.33	M		1	0.0920681	2.5
473029	0	0.217516	4	M		562617	0	0.246849	3	M		563977	0	0.20525	3	M		408853	0	0.232686	4	M		1	0.0921047	3.75
509339	0	0.217516	2.7	M		521245	1	0.247056	3	F		559421	1	0.205324	3	F		595553	1	0.23292	3.5	F		1	0.0921047	3
495385	0	0.218685	3.67	M		599363	1	0.24708	3.73	F		531161	1	0.205561	3.2	F		596173	0	0.232943	3.5	M		1	0.0923077	4
495097	0	0.218696	2	M		522149	1	0.247605	2.33	F		503593	1	0.205693	3.42	F		500377	0	0.233091	0.75	M		0	0.0924306	3.33
527695	0	0.218751	0.5	M		538961	1	0.247641	4	F		333093	1	0.205694	3.75	F		482235	1	0.233588	3	F		0	0.0925601	2
581237	1	0.219059	3	F		618553	0	0.247976	3.4	M		561997	1	0.205713	3.67	F		642395	0	0.233771	3	M		1	0.0925601	4
538129	1	0.219059	2.67	F		586263	0	0.248003	3.33	M		484957	1	0.205737	3.33	F		274119	1	0.233777	4	F		1	0.0925601	3.5
459099	1	0.219258	3	F		535293	0	0.248042	2.46	M		577685	0	0.205779	3	M		308747	1	0.233824	4	F		0	0.0925601	4
421105	0	0.219336	3	M		561437	1	0.248628	3.33	F		508967	0	0.205829	3.83	M		513643	1	0.233956	3.75	F		1	0.0925601	4
599037	0	0.21936	4	M		616381	0	0.248695	4	M		465243	1	0.206028	3	F		340159	0	0.233968	3	M		1	0.0925601	0
589953	0	0.219599	3.75	M		576357	1	0.248874	3	F		523587	0	0.20626	4	M		582029	1	0.234065	3.25	F		0	0.0925601	3.67
584259	1	0.219871	3.5	F		302269	1	0.248961	3.5	F		471089	0	0.207013	4	M		619361	1	0.234262	4	F		1	0.0925601	3
479257	1	0.219901	3.8	F		613463	1	0.249409	4	F		441371	0	0.207076	3.54	M		643697	1	0.234485	4	F		1	0.0925601	2.33
459057	1	0.22014	2	F		536167	0	0.249486	3	M		292413	0	0.207215	3.75	M		628869	0	0.235099	4	M		1	0.0925601	4
580865	1	0.220526	2.5	F		564315	1	0.249502	3	F		507039	0	0.207266	3	M		420659	1	0.235242	3	F		1	0.0925601	4
552783	1	0.220601	0.55	F		564895	1	0.249912	3.75	F		604279	1	0.207307	4	F		552163	0	0.235276	3	M		0	0.0926714	3.42
603183	1	0.220601	1.25	F		257413	1	0.250143	4	F		598399	1	0.207476	3.5	F		603185	1	0.235299	4	F		1	0.0927228	2.67
410881	0	0.220657	3.75	M		564867	1	0.250147	2.5	F		476709	0	0.207541	4	M		635511	0	0.235505	4	M		0	0.0928237	3.5
582133	0	0.220671	3.14	M		394921	1	0.250168	3.67	F		315767	1	0.207571	3.75	F		552933	1	0.235539	1.33	F		0	0.092901	2.6
489633	1	0.220675	3.2	F		545461	1	0.251089	3.6	F		414001	0	0.207783	3.15	M		288165	0	0.235687	3	M		1	0.0929279	3
558703	0	0.221294	4	M		597491	1	0.251426	4	F		636055	1	0.20783	3	F		322233	1	0.235688	3	F		0	0.0929577	4
584857	1	0.221965	3.67	F		413313	1	0.251455	2.67	F		267013	1	0.207877	3	F		392819	1	0.235724	3.5	F		1	0.0931112	3.2
596595	1	0.222115	3.2	F		487093	0	0.251455	3.46	M		539097	1	0.207925	2.33	F		575435	1	0.236087	1.67	F		0	0.0931572	3.5
294441	1	0.222254	4	F		511805	1	0.251455	4	F		553833	1	0.208037	3.5	F		638527	1	0.23649	4	F		0	0.093193	3.25
466173	1	0.222505	3.8	F		414629	1	0.251455	4	F		555461	1	0.208174	3.75	F		601311	0	0.236602	3.8	M		1	0.0931955	3.67
613923	0	0.222604	3.8	M		449761	0	0.251455	2	M		588413	1	0.20824	2.6	F		594773	1	0.236761	3.25	F		1	0.093244	2.5
300219	1	0.222708	3.5	F		599295	1	0.251529	4	F		589199	1	0.20826	2.25	F		636579	1	0.23685	1.67	F		1	0.0932687	2.5
593845	1	0.222884	4	F		509473	1	0.251635	2.75	F		615959	1	0.20826	3	F		349543	1	0.236962	2	F		1	0.0932951	4
507073	1	0.223183	3.75	F		618367	1	0.251639	4	F		507009	0	0.20826	3	M		560327	1	0.237053	4	F		1	0.0933104	4
526757	1	0.2234	4	F		563391	1	0.251943	4	F		631503	0	0.20826	2	M		624605	1	0.23714	4	F		1	0.0933843	2.5
381459	1	0.223687	4	F		521453	1	0.25225	2	F		296455	0	0.208483	4	M		640435	1	0.237229	4	F		0	0.0933847	2.25
484937	1	0.223847	3.33	F		332615	0	0.252407	3	M		573655	0	0.208624	3	M		543729	0	0.237233	1.5	M		1	0.0934785	4
489685	1	0.223887	2.31	F		447979	1	0.252586	3.54	F		585841	0	0.208743	3.67	M		581835	0	0.237313	3.75	M		1	0.0935396	2.5
617119	1	0.223908	3.5	F		442467	1	0.252998	2.25	F		510393	0	0.208871	2.67	M		445857	1	0.237571	4	F		0	0.0936168	3
595263	0	0.223951	3.67	M		577871	0	0.252998	3.82	M		543537	1	0.209011	3.8	F		512349	0	0.237571	3.14	M		0	0.0936286	3
492037	1	0.224072	2.69	F		620811	0	0.253	2	M		631835	1	0.209415	4	F		551655	1	0.237571	2.75	F		1	0.093654	2.33
429175	1	0.224181	3.75	F		419229	0	0.253249	3.67	M		632485	1	0.209557	3.75	F		636695	1	0.237622	4	F		1	0.0938114	4
470529	1	0.224471	2.75	F		483397	1	0.253255	3.25	F		565743	1	0.209579	2	F		459567	0	0.238063	3	M		1	0.0939965	4
576461	0	0.224851	3.83	M		543527	1	0.253259	4	F		457133	0	0.20974	2.5	M		637169	1	0.238109	1.75	F		1	0.0940226	3.25
424203	1	0.225229	4	F		539595	0	0.253995	2.5	M		525797	0	0.209757	3	M		613157	1	0.238358	3	F		0	0.0941027	3
606055	1	0.225229	3	F		603251	1	0.254411	3.5	F		310313	1	0.209803	4	F		466301	1	0.238429	3.5	F		1	0.0941027	0.5
563731	1	0.225385	4	F		585127	0	0.25454	2.5	M		459351	1	0.209803	2.67	F		591377	1	0.23854	3.5	F		1	0.0941027	2
564797	1	0.225401	4	F		460107	0	0.25454	3	M		614193	0	0.209831	4	M		157377	0	0.238658	3	M		1	0.0941027	4
489473	1	0.225571	1.92	F		500371	1	0.25454	2.3	F		546679	1	0.209939	3.2	F		497921	0	0.238981	3.5	M		0	0.0941027	0
320799	1	0.225613	3	F		571483	1	0.255499	2.67	F		554833	0	0.210067	3.25	M		631909	0	0.239361	2.75	M		1	0.0941154	1.33
589469	0	0.225617	2.67	M		581627	1	0.255917	3.5	F		545589	0	0.210434	3.3	M		511449	1	0.239446	2.75	F		1	0.0941912	4
367207	1	0.225829	2.83	F		518467	1	0.255998	3.5	F		626389	1	0.210468	3.75	F		227173	0	0.239474	4	M		0	0.0942485	3.75
571721	1	0.226238	4	F		369551	1	0.256083	4	F		282629	1	0.210627	3.5	F		641025	1	0.239533	3.75	F		1	0.0944687	4
615445	1	0.226308	4	F		355733	0	0.256151	4	M		596245	0	0.210742	4	M		609465	1	0.239602	3	F		1	0.0945619	3.75
534023	1	0.22641	4	F		495097	0	0.256262	3	M		507765	0	0.211013	3.38	M		490229	0	0.239722	3	M		1	0.0946147	2.83
425105	0	0.226637	3	M		463767	0	0.256274	3	M		583869	1	0.211072	4	F		411083	1	0.239874	3.5	F		0	0.0946524	3
540589	1	0.226772	0	F		613255	1	0.256304	4	F		622599	1	0.211443	4	F		373665	0	0.240102	3.67	M		1	0.0946524	3.75
540753	1	0.22742	4	F		600737	1	0.256331	4	F		465297	1	0.211621	4	F		615909	1	0.240898	4	F		1	0.0946751	4
403021	0	0.227571	0	M		548929	1	0.256852	3.08	F		549987	1	0.211703	3.5	F		628219	1	0.240925	4	F		0	0.0946952	2
476989	1	0.227706	2.33	F		559279	1	0.256875	3.75	F		390307	1	0.211797	2.6	F		608921	1	0.240929	3.45	F		1	0.0948835	4
547407	1	0.227736	3.19	F		549549	1	0.256995	3	F		630157	1	0.211861	4	F		565597	0	0.241051	3	M		1	0.094901	3.67
447365	1	0.22827	3	F		389481	0	0.257341	3.33	M		504137	1	0.211872	3.54	F		573781	0	0.241232	3.33	M		1	0.0949545	3.25
420753	1	0.228286	3.33	F		553345	1	0.257454	4	F		633953	1	0.212076	3.4	F		480277	1	0.241333	4	F		0	0.0950192	4
566683	1	0.228315	4	F		530991	0	0.258085	4	M		614851	1	0.212224	3.73	F		618417	1	0.241343	4	F		1	0.0950764	4
537285	1	0.228315	2.67	F		514021	0	0.25814	4	M		555395	1	0.21228	4	F		628081	1	0.241418	2	F		1	0.0952165	3.5
449317	1	0.228506	4	F		480627	0	0.258479	3.33	M		622359	0	0.212832	0	M		622111	1	0.241725	2.5	F		1	0.0952664	3.5
553293	0	0.228653	2.8	M		95443	1	0.258684	2.25	F		595957	1	0.212888	4	F		503637	0	0.242145	0	M		1	0.095286	4
465133	1	0.228935	2.86	F		500189	0	0.258715	3.25	M		127447	0	0.212888	4	M		581583	0	0.242197	3.6	M		1	0.0954012	3.75
441013	0	0.229346	3	M		564747	1	0.259043	4	F		385955	1	0.212888	4	F		586055	0	0.242199	3.08	M		1	0.0955699	2.62
527927	1	0.229454	4	F		295865	0	0.259168	3.75	M		586037	1	0.212897	4	F		640427	1	0.242364	3.33	F		0	0.0956454	3.67
481387	1	0.229857	4	F		573975	1	0.259232	3	F		113183	1	0.212929	4	F		617119	1	0.242473	2.75	F		0	0.0956454	3.67
491547	0	0.229857	2.6	M		485321	0	0.259765	3	M		631317	1	0.2133	1	F		637433	1	0.24321	4	F		1	0.0956454	2.33
549107	0	0.229857	2.94	M		598827	1	0.259856	2.5	F		394879	1	0.213677	3	F		588319	1	0.243344	3.5	F		1	0.0956454	3
560949	1	0.229857	3.25	F		548721	1	0.259897	3	F		486657	1	0.213866	4	F		632559	0	0.243549	1	M		0	0.0957192	4
268051	0	0.229861	4	M		509533	1	0.26	3.67	F		628829	0	0.214218	3.5	M		503383	0	0.243741	3.4	M		1	0.0958773	4
587399	1	0.230455	4	F		584325	0	0.260099	3.6	M		523111	1	0.214347	4	F		582637	1	0.243759	2	F		1	0.0958864	4
164651	0	0.230581	4	M		378199	0	0.260197	3	M		619663	0	0.214384	3	M		345251	0	0.243774	4	M		0	0.0960005	4
592397	1	0.230854	3	F		613489	1	0.26038	0	F		568299	1	0.214447	3.46	F		529647	1	0.243966	3.5	F		0	0.0961005	2.75
132411	0	0.230895	3	M		612815	0	0.260484	1	M		566035	0	0.21447	0	M		621493	0	0.24408	2.5	M		1	0.0961252	2
560173	1	0.230991	2.67	F		587195	1	0.260606	3.5	F		623375	1	0.214939	3.5	F		612671	0	0.244219	1.7	M		1	0.0961615	3.5
521523	1	0.2314	4	F		575505	0	0.260685	3	M		587567	1	0.214976	2	F		582083	1	0.244294	4	F		0	0.0963066	2.33
589363	1	0.2314	4	F		514017	1	0.260711	4	F		601315	0	0.215151	2.5	M		489251	1	0.244493	0.7	F		1	0.0963865	2.33
373665	0	0.2315	3.5	M		173135	1	0.260711	4	F		500433	0	0.215433	3	M		596399	0	0.244543	3	M		1	0.0963972	4
478879	0	0.231585	1	M		501291	1	0.261137	3.54	F		603151	1	0.215628	4	F		399011	1	0.244854	2.75	F		1	0.0965813	3
574849	1	0.231587	4	F		564325	1	0.261296	4	F		616105	0	0.215628	3	M		538675	0	0.245254	4	M		0	0.0965945	3.25
499859	1	0.232283	3.75	F		541793	0	0.261317	4	M		619995	1	0.215747	3.5	F		608521	1	0.245284	3.27	F		1	0.0967266	3.67
543389	0	0.232597	3.5	M		472083	1	0.26163	3	F		600069	0	0.216028	2	M		627535	0	0.245284	3.33	M		0	0.0968242	3.67
498657	0	0.232823	2.5	M		566033	1	0.261696	4	F		361155	1	0.216513	4	F		503315	1	0.245355	3.25	F		1	0.0968496	3.67
478051	1	0.233132	3.5	F		600359	0	0.261881	3	M		605207	1	0.216647	4	F		577729	0	0.245461	4	M		1	0.0969772	3.33
565143	1	0.23323	3.5	F		480419	0	0.262202	4	M		520959	1	0.216692	2.67	F		148691	1	0.245706	4	F		0	0.0970124	2
458567	0	0.2334	3.36	M		513581	0	0.262254	1.8	M		624733	0	0.216818	3.75	M		501489	1	0.245887	3.25	F		1	0.0970582	4
450565	1	0.233405	2	F		597557	0	0.262254	3.25	M		366963	1	0.217478	4	F		505129	1	0.24598	3.67	F		0	0.0970729	3.75
599981	1	0.233491	3.33	F		541191	0	0.262347	2.67	M		453277	1	0.217516	1	F		622963	1	0.246023	4	F		1	0.0970852	2.75
586027	1	0.233825	3.5	F		433455	1	0.262438	4	F		519337	0	0.217516	2.75	M		384131	1	0.246827	4	F		1	0.097104	2.5
408599	0	0.233842	3.5	M		606251	0	0.263158	3.82	M		596425	0	0.217536	3.6	M		623173	1	0.246827	4	F		1	0.0971138	4
532999	0	0.234044	3.33	M		387201	1	0.263286	3	F		627541	1	0.217746	4	F		628149	1	0.246827	1.82	F		1	0.0971513	4
579203	0	0.234062	3.25	M		320799	1	0.263319	4	F		538473	0	0.217757	4	M		604989	0	0.246827	3.5	M		1	0.0971881	4
507101	0	0.234485	2.5	M		604501	1	0.263367	2.88	F		572653	0	0.218045	1.33	M		495393	0	0.246853	4	M		1	0.0971881	3
549115	0	0.234529	3	M		449013	1	0.26417	3.23	F		539745	1	0.218606	3.5	F		419323	0	0.246991	3	M		1	0.0971881	3
595649	1	0.23462	3.5	F		503637	0	0.264328	2	M		492665	1	0.21879	3.23	F		582091	0	0.247142	4	M		1	0.0971881	0
478703	0	0.234624	2	M		490447	1	0.264461	2.75	F		443867	1	0.219059	4	F		627583	1	0.247148	3	F		1	0.0971881	3.25
616257	1	0.234655	3.6	F		611225	0	0.264488	3.07	M		632867	0	0.219059	3.25	M		618317	0	0.247372	3.33	M		1	0.0971881	4
581731	1	0.235203	3.8	F		578573	1	0.264565	4	F		465473	0	0.219256	4	M		480693	0	0.247591	3.25	M		1	0.0971881	2.75
455381	1	0.235387	3.6	F		586237	0	0.264909	3	M		495873	0	0.21967	3.46	M		365713	1	0.248202	1.67	F		0	0.0971881	3
584165	1	0.23539	3	F		520999	0	0.265032	3	M		554717	1	0.22002	2.69	F		581475	1	0.248334	3.4	F		1	0.097193	3.5
543537	1	0.235481	4	F		578479	1	0.265241	3.33	F		626669	1	0.220601	3.75	F		613471	0	0.248369	3	M		0	0.0973063	3.6
506645	0	0.235597	3.33	M		489099	1	0.265485	2	F		610835	1	0.220601	1.33	F		384207	1	0.248393	4	F		1	0.0973552	4
543951	1	0.235849	2.75	F		605693	0	0.265919	3	M		474463	1	0.220776	3.67	F		632541	0	0.248647	3	M		1	0.0976725	3.67
522985	0	0.23592	4	M		589987	0	0.266853	2.23	M		496007	1	0.220847	3	F		543389	0	0.248874	3.5	M		0	0.0977788	4
594729	1	0.236028	0	F		440971	1	0.266882	4	F		635753	1	0.221449	2.5	F		584911	0	0.248937	3.5	M		0	0.097791	0
465999	0	0.236028	3.47	M		611275	1	0.266882	3	F		385029	1	0.221696	3	F		579665	0	0.249008	4	M		1	0.0978372	3.8
471347	0	0.236124	4	M		576409	0	0.266882	4	M		490113	1	0.22174	3	F		608945	1	0.249054	1.33	F		0	0.0978591	2.67
450973	1	0.236126	2.75	F		547663	1	0.267299	3.67	F		567671	0	0.222044	3.8	M		372577	0	0.249171	0	M		1	0.0981699	3.8
554477	1	0.236127	4	F		275447	0	0.267467	4	M		631891	0	0.222144	3.33	M		586567	1	0.2492	4	F		0	0.0983524	3.75
612039	1	0.236151	4	F		542257	0	0.268001	3.33	M		483693	1	0.222144	2.43	F		611887	1	0.2494	1.75	F		1	0.098383	3.67
415591	1	0.236272	2.5	F		441371	0	0.268058	3.7	M		415881	1	0.222144	3.5	F		567441	1	0.249521	4	F		0	0.0984088	3
457533	0	0.236285	2.67	M		586837	1	0.268237	2.5	F		566675	1	0.22216	3.53	F		561141	1	0.249748	3	F		0	0.0985458	4
549355	1	0.236288	3.5	F		572089	1	0.268265	4	F		340159	0	0.222522	3.33	M		553447	1	0.249907	2	F		1	0.0986415	4
604033	1	0.236376	3	F		319113	0	0.26834	3	M		627681	1	0.222533	3	F		454785	1	0.250483	4	F		1	0.0986415	3.33
576491	0	0.236489	3.5	M		455623	1	0.268473	2.5	F		250255	1	0.22269	3.5	F		625431	1	0.250732	2.67	F		1	0.0986672	3
581667	1	0.236832	3	F		564341	1	0.268571	4	F		387513	0	0.222757	3	M		467737	0	0.251092	3.5	M		0	0.0987307	4
602359	1	0.237004	2	F		618463	1	0.269012	3	F		622521	1	0.22281	0	F		437891	0	0.251147	3	M		0	0.0987307	2.38
503827	1	0.237061	2	F		618693	1	0.269239	3.21	F		539553	1	0.223007	3.45	F		619381	0	0.251221	4	M		1	0.0987307	2.67
601487	1	0.237571	0	F		540717	0	0.269498	4	M		446105	1	0.22305	3	F		335349	1	0.251455	2	F		0	0.0987307	2.25
579351	1	0.2377	2.5	F		494981	1	0.269627	3.25	F		461589	1	0.223064	4	F		528263	0	0.25149	3.5	M		0	0.0987307	3.08
428099	1	0.237948	3.33	F		429597	0	0.269789	4	M		587235	1	0.223184	3	F		464935	1	0.251698	3.38	F		0	0.0987307	4
422289	0	0.237988	3.75	M		464911	0	0.269967	4	M		628361	0	0.223279	2	M		478747	1	0.252061	2.33	F		1	0.0987307	3.57
584895	0	0.238134	2.5	M		341101	1	0.270222	4	F		567883	1	0.223284	4	F		501007	0	0.252477	3.61	M		0	0.0987307	2
499847	1	0.238479	4	F		105801	1	0.27044	3	F		597863	1	0.223316	4	F		479367	1	0.252762	4	F		1	0.0987829	3.75
254499	0	0.23863	3	M		480005	1	0.27063	3.69	F		557465	1	0.223546	2.2	F		630973	1	0.252803	4	F		0	0.0988271	0.75
453977	1	0.238992	4	F		411197	1	0.271318	4	F		541793	0	0.223673	4	M		123365	1	0.25283	2.5	F		1	0.0988913	4
486841	0	0.239113	3.25	M		438195	1	0.271501	4	F		535477	1	0.223898	3	F		620621	0	0.252902	3.2	M		1	0.0989795	0
526131	1	0.239121	4	F		524839	1	0.27151	1.5	F		619333	0	0.223951	3	M		629981	0	0.252998	3	M		1	0.0989955	3
511729	1	0.239688	3.54	F		600465	1	0.27151	3	F		470281	1	0.223963	3.7	F		556181	0	0.252998	4	M		0	0.0990099	3.75
496517	0	0.239715	1.8	M		605851	0	0.27151	3	M		503315	1	0.22428	2.69	F		517183	1	0.253083	2.67	F		1	0.0991805	4
454075	1	0.239945	4	F		303597	1	0.271758	3.5	F		579339	1	0.224305	4	F		420293	1	0.253213	3.5	F		1	0.0993507	3.71
499967	1	0.240032	3.33	F		90155	0	0.271778	4	M		598089	0	0.22433	2.67	M		630479	1	0.253591	3.75	F		1	0.0994113	2
587557	1	0.2403	1	F		486953	0	0.272174	3.5	M		452089	1	0.224396	4	F		612539	1	0.253654	4	F		1	0.0994632	3.6
524335	1	0.240342	3.5	F		593419	1	0.272284	2.67	F		550035	1	0.224444	3.33	F		643225	1	0.253677	4	F		1	0.0994823	3
493827	0	0.240402	3.43	M		523923	0	0.272331	4	M		590377	1	0.224761	4	F		632177	1	0.253786	2	F		0	0.0996202	3
564355	0	0.240456	2.75	M		501133	0	0.272997	4	M		552033	1	0.224847	4	F		604545	1	0.253958	3.42	F		1	0.0997738	4
512553	1	0.240525	3.2	F		586659	1	0.273052	3.4	F		468457	1	0.224884	4	F		586237	0	0.254166	2.6	M		1	0.0998143	3
339627	0	0.240539	4	M		543015	0	0.27355	2.5	M		632591	0	0.224993	2.25	M		479907	1	0.254202	3.5	F		0	0.0998945	3.75
453709	0	0.240656	3	M		564311	0	0.27399	2.08	M		580845	1	0.225068	3.44	F		460067	1	0.254247	4	F		0	0.100031	4
485223	1	0.240656	2.83	F		461593	0	0.274066	2	M		620533	1	0.225156	4	F		524827	1	0.25454	3.75	F		1	0.100064	4
496217	1	0.240656	2	F		579293	1	0.274174	3.5	F		561147	0	0.225229	3.67	M		493979	0	0.25454	3.6	M		1	0.10015	3.6
612659	1	0.240922	3.5	F		476193	1	0.274185	3.5	F		548443	1	0.225295	4	F		538349	1	0.25454	2.75	F		0	0.10022	3.25
549857	1	0.240985	3.2	F		595213	0	0.274417	4	M		526131	1	0.225324	4	F		484937	1	0.254812	3.33	F		1	0.100273	0
456191	1	0.24102	3.6	F		166687	1	0.274528	4	F		581731	1	0.225393	4	F		517181	1	0.255179	4	F		1	0.100273	4
469587	1	0.241049	3.5	F		472693	1	0.274679	4	F		454079	1	0.225567	4	F		464065	1	0.255495	2.54	F		0	0.100273	4
519607	1	0.241111	3.5	F		618391	1	0.274725	3.75	F		605699	0	0.225613	2.33	M		627333	1	0.255643	0.5	F		0	0.100273	3
531137	1	0.241643	3	F		528061	1	0.274809	3.56	F		419545	0	0.226048	2	M		411395	1	0.256083	0	F		1	0.100373	3.61
528025	1	0.2417	4	F		417983	1	0.275013	3.67	F		614775	0	0.226097	4	M		555159	1	0.256702	3.8	F		0	0.100589	3.5
559695	1	0.241773	3.33	F		355001	1	0.275151	2	F		594763	1	0.226102	3.5	F		535535	0	0.257418	2.2	M		1	0.100601	2.26
501227	1	0.242118	3.33	F		600913	1	0.275232	3.75	F		340721	0	0.226224	3.1	M		447761	1	0.257626	2.91	F		1	0.100704	4
499345	1	0.242246	4	F		596207	0	0.275252	4	M		275063	1	0.226319	3.67	F		421937	1	0.257668	3.67	F		1	0.100732	4
601171	0	0.242555	3.75	M		383177	1	0.275518	3	F		573287	0	0.227388	3	M		612039	1	0.257886	4	F		1	0.100861	3.5
166361	1	0.24259	4	F		498551	1	0.275998	2.5	F		523543	1	0.227399	3	F		635235	1	0.258048	3.33	F		1	0.101054	3.81
501777	1	0.242796	3.5	F		598361	0	0.276216	2.33	M		626213	1	0.227542	3.33	F		315091	1	0.258192	3.67	F		1	0.101081	3.5
497921	0	0.242905	3	M		132411	0	0.276618	2	M		623517	0	0.227665	3.67	M		626213	1	0.258358	2.33	F		0	0.10125	3.67
519353	1	0.243187	2.6	F		565523	1	0.276638	4	F		429173	0	0.2278	2.6	M		456195	1	0.258638	4	F		0	0.101348	2.33
507895	0	0.243693	3	M		560693	1	0.277121	3.5	F		477543	1	0.227922	3.7	F		613199	0	0.258853	3	M		0	0.101418	4
93583	0	0.243741	4	M		553117	1	0.277416	0	F		613147	1	0.227939	3.75	F		477957	1	0.259001	3.57	F		0	0.101481	3.54
523311	1	0.243741	3	F		340627	0	0.277628	1	M		611203	1	0.228315	2.33	F		487513	1	0.259152	3	F		0	0.10152	3.5
489911	0	0.243776	3	M		605907	1	0.277631	3.33	F		610367	1	0.228315	1.75	F		578177	1	0.259168	4	F		0	0.101543	4
552033	1	0.244163	3.67	F		618545	1	0.27768	0	F		596395	0	0.228422	3.86	M		537663	1	0.259168	3	F		1	0.101543	3.25
308747	1	0.244505	4	F		619071	1	0.27768	4	F		421065	0	0.228915	3	M		632579	0	0.259168	3	M		0	0.101698	4
471083	1	0.244612	4	F		393897	0	0.278675	3	M		620091	1	0.228995	2.75	F		507565	1	0.259522	4	F		1	0.101716	4
586055	0	0.244898	3	M		459877	0	0.278999	3.6	M		583665	1	0.229051	4	F		582497	1	0.259593	0	F		0	0.101816	3.75
602721	0	0.244904	3.25	M		587449	1	0.279223	3.33	F		585259	1	0.229296	4	F		623779	0	0.259818	3.5	M		0	0.101816	3.5
483397	1	0.244933	3	F		372959	1	0.279223	2	F		634155	1	0.229709	3.13	F		611629	1	0.259859	4	F		1	0.101816	3
505649	1	0.245284	3.25	F		504467	1	0.279223	3.33	F		631095	1	0.229797	3.75	F		514881	1	0.259926	3	F		1	0.101816	4
550035	1	0.245284	3.75	F		530321	1	0.279297	3.33	F		515301	1	0.229857	4	F		458459	1	0.259946	3	F		1	0.101816	3
569807	1	0.245457	3.75	F		563539	0	0.279434	4	M		485003	0	0.229857	0	M		580555	0	0.260296	2.67	M		0	0.101954	3.33
361411	1	0.245502	1.88	F		255439	1	0.279547	4	F		634537	0	0.229973	3.75	M		459085	0	0.260711	1	M		1	0.101972	4
533033	0	0.245941	2.83	M		580555	0	0.279612	3	M		532123	1	0.230083	2.33	F		610849	0	0.260711	3.33	M		1	0.101972	4
418125	1	0.246102	3.67	F		506081	1	0.280286	3.6	F		633697	1	0.230194	1.33	F		627053	1	0.260711	1.33	F		1	0.102119	3.5
534103	1	0.24624	3.25	F		493337	1	0.280519	3	F		626435	1	0.230263	3	F		634063	0	0.260907	4	M		1	0.102196	3.25
178571	1	0.246566	4	F		619663	0	0.280717	3.33	M		623557	1	0.230311	3.25	F		606247	1	0.260946	4	F		1	0.102282	3.25
526543	1	0.246655	3.33	F		450863	0	0.280766	2.67	M		635511	0	0.230572	3.5	M		629883	0	0.261155	4	M		1	0.102289	4
568371	1	0.246827	3.67	F		490291	0	0.280951	2.5	M		559897	0	0.230682	2.67	M		491635	0	0.261707	3.75	M		0	0.102298	3.45
563565	1	0.247179	2.5	F		525609	1	0.281043	3.5	F		438427	1	0.230707	3.7	F		625659	1	0.262024	2.82	F		1	0.102322	4
455839	1	0.247352	2.73	F		523631	0	0.281269	2.33	M		552513	1	0.230778	1.67	F		566227	0	0.262084	3.33	M		0	0.102662	3
578551	0	0.247571	4	M		408853	0	0.281613	4	M		607575	1	0.230982	3.5	F		545619	1	0.262102	3.8	F		1	0.102662	3.33
465539	1	0.247624	4	F		355577	0	0.281688	4	M		580513	0	0.231021	2.75	M		630869	1	0.262175	4	F		0	0.10283	0
518467	1	0.247696	4	F		525061	0	0.281767	3.57	M		620051	0	0.23113	4	M		620129	1	0.262187	4	F		0	0.103132	4
524303	1	0.248154	3.57	F		577851	0	0.282104	2.85	M		456891	0	0.231263	2.25	M		366595	0	0.262426	3	M		1	0.103232	3.5
384051	1	0.248156	4	F		559699	1	0.282137	3	F		543881	1	0.231568	3.6	F		598235	1	0.262633	3	F		0	0.103262	4
565135	1	0.248369	4	F		584873	1	0.282308	2.5	F		446625	0	0.231988	3.25	M		90155	0	0.262688	4	M		1	0.103276	3
576351	1	0.248369	4	F		419437	0	0.282308	3.33	M		460539	0	0.232016	2.5	M		550207	1	0.262981	4	F		1	0.103359	4
345845	1	0.248369	3.5	F		540925	1	0.282557	4	F		480277	1	0.232067	4	F		572989	1	0.263028	3.14	F		1	0.103359	0
474467	0	0.248369	4	M		590645	0	0.283717	3.75	M		515155	1	0.232491	0	F		465473	0	0.263097	4	M		0	0.103359	3.5
578965	0	0.248369	3.08	M		478089	0	0.283851	4	M		595245	1	0.232623	4	F		501001	0	0.263447	3.25	M		1	0.103359	1.5
580333	1	0.248501	3.33	F		552023	0	0.283851	1.5	M		383913	1	0.232672	1.67	F		632341	1	0.263451	1.5	F		1	0.103359	2.57
463693	1	0.248661	2.67	F		586055	0	0.284254	3.38	M		522241	0	0.232685	2.67	M		499385	1	0.263593	4	F		1	0.103359	0
539099	1	0.248699	4	F		619345	1	0.284441	3	F		544059	1	0.232915	0	F		368975	1	0.263629	4	F		1	0.103359	2.5
421735	1	0.248703	1.43	F		552157	1	0.284469	3.25	F		581381	0	0.232943	3.5	M		99993	0	0.263796	4	M		1	0.103359	4
542729	1	0.249439	3.5	F		549951	1	0.284493	4	F		465513	1	0.233278	3.2	F		576095	0	0.264164	4	M		0	0.103359	2.36
435427	1	0.249912	4	F		524881	1	0.284546	4	F		113517	1	0.233354	4	F		353231	1	0.264429	4	F		0	0.103458	3.5
462041	1	0.249912	3	F		564301	0	0.284594	4	M		453907	1	0.23337	4	F		632315	0	0.264695	4	M		1	0.10347	3
574945	1	0.250336	3.5	F		400787	1	0.284614	4	F		486033	1	0.233407	3	F		483087	0	0.264745	3.25	M		1	0.103527	3.56
401899	1	0.250383	4	F		424563	0	0.284624	2.67	M		611279	1	0.233584	2.25	F		589953	0	0.26483	4	M		1	0.103547	3.58
515537	1	0.250568	2.33	F		531461	1	0.284858	3.08	F		635007	1	0.233726	3.5	F		620971	0	0.264964	4	M		1	0.103554	3.5
450353	1	0.251378	4	F		572823	1	0.284872	3.67	F		504107	0	0.233903	2.25	M		622353	0	0.265	4	M		1	0.103554	3.5
613541	1	0.251403	3.5	F		580771	0	0.285814	2.8	M		322403	1	0.234061	4	F		535619	1	0.265162	4	F		1	0.103596	2
544415	1	0.251455	2	F		541309	0	0.286128	2.75	M		462641	0	0.234153	2.5	M		437731	0	0.265339	0	M		1	0.103684	2.5
509475	1	0.251455	3.67	F		358671	0	0.286607	4	M		615461	0	0.234214	4	M		539643	0	0.265339	3	M		0	0.103707	0
552237	1	0.251455	3.25	F		613809	1	0.28679	2.38	F		115077	1	0.234485	3	F		592247	0	0.265339	0.5	M		1	0.103812	2.3
575309	1	0.251455	2.67	F		565013	0	0.286845	3.67	M		333137	0	0.234485	0	M		531437	1	0.265679	2.75	F		1	0.103848	3
460811	1	0.251778	1.56	F		318819	1	0.286936	3	F		615301	1	0.234485	3	F		483555	1	0.265679	4	F		0	0.103911	4
546511	1	0.251913	4	F		31539	0	0.286944	4	M		459289	1	0.234799	4	F		497377	1	0.265736	3	F		1	0.103979	3.8
564349	1	0.252398	4	F		543573	1	0.286997	4	F		495309	1	0.235261	3.5	F		582631	0	0.265868	3.33	M		1	0.103983	4
547765	1	0.252998	1	F		512041	1	0.287328	3.67	F		627055	0	0.235344	4	N		496689	1	0.26604	3	F		1	0.104036	3
301665	0	0.253498	2.5	M		501385	1	0.287463	3	F		546103	0	0.235481	3	M		330225	0	0.266359	2.5	M		1	0.104132	3.33
566007	0	0.253738	4	M		519695	1	0.287606	3.73	F		385523	1	0.235633	4	F		545633	0	0.266491	2	M		0	0.104155	3.5
338211	1	0.253913	2	F		408209	0	0.287685	3.67	M		626217	1	0.235653	4	F		502435	1	0.266526	3.5	F		0	0.104188	2.33
554697	0	0.254126	3.33	M		563939	1	0.288163	3.6	F		492645	0	0.235689	3	M		626235	1	0.266537	3.2	F		0	0.104189	3.75
481731	1	0.25443	4	F		528305	1	0.2883	3.25	F		625889	1	0.235925	4	F		559949	0	0.266711	4	M		1	0.104326	3.67
489099	1	0.254445	3	F		336091	0	0.288381	3	M		550207	1	0.236028	4	F		629979	1	0.266731	4	F		0	0.104378	3.5
413799	0	0.25454	3.6	M		387513	0	0.288479	2.5	M		597465	0	0.236376	4	M		604613	1	0.266767	1.63	F		1	0.104392	3
571547	0	0.25454	3	M		567633	1	0.288479	4	F		625779	1	0.236423	3.33	F		551143	0	0.266779	2.25	M		0	0.104409	4
529795	1	0.25454	2.5	F		545373	0	0.288479	3.75	M		529565	1	0.236453	3	F		577321	1	0.266838	3.5	F		0	0.104485	3.75
564209	1	0.25454	2.67	F		102295	0	0.28856	3.5	M		618353	0	0.236454	3.25	M		504265	1	0.266874	3.75	F		1	0.104572	4
573689	1	0.25465	4	F		603725	0	0.288679	3.5	M		597885	0	0.236522	2	M		537529	1	0.266879	3	F		0	0.104611	2
497157	1	0.255145	2.4	F		619379	1	0.288777	0.5	F		605821	0	0.236617	3.33	M		504411	1	0.266882	4	F		1	0.104636	4
575049	1	0.255183	2.83	F		442205	0	0.288805	3.5	M		548691	1	0.236681	2.33	F		410823	0	0.266925	3.5	M		1	0.104645	2.25
518995	0	0.255211	2.75	M		582093	1	0.289109	3.5	F		597737	0	0.237165	3.5	M		408209	0	0.266933	3.33	M		1	0.104647	4
420799	1	0.255332	3	F		428597	0	0.289629	2	M		498485	1	0.237571	4	F		459261	1	0.266946	3.5	F		1	0.104727	0
579355	1	0.255341	3.75	F		498611	1	0.289879	2	F		581005	1	0.238025	4	F		631257	1	0.26706	4	F		0	0.104738	4
540583	1	0.255626	3.5	F		573643	1	0.290022	3.46	F		615909	1	0.238074	4	F		346693	1	0.267502	3	F		1	0.104863	3.75
395505	1	0.255733	4	F		585795	0	0.290312	4	M		546953	0	0.238364	3.67	M		299411	1	0.267638	4	F		1	0.104901	3
485835	1	0.255978	4	F		580687	1	0.290361	4	F		635255	0	0.238713	2.25	M		619665	1	0.267915	3.25	F		1	0.104901	4
381679	1	0.256034	3	F		583343	0	0.290538	3.75	M		323099	1	0.238938	3	F		515801	1	0.268244	3	F		0	0.104901	3.25
553119	0	0.256083	4	M		601345	0	0.290626	2.25	M		481595	0	0.239057	4	M		613785	1	0.268267	3.75	F		1	0.104901	3
497787	1	0.25621	3	F		292413	0	0.290732	4	M		484019	1	0.239113	4	F		521721	0	0.268389	2	M		0	0.104901	2.67
448797	1	0.256324	2.75	F		620641	1	0.290754	4	F		627373	0	0.239609	4	M		467329	0	0.268424	2	M		0	0.104901	2
536195	1	0.256661	3.5	F		541999	1	0.290806	3.25	F		551601	1	0.239708	1.5	F		503057	1	0.268911	3	F		0	0.104901	1
584919	1	0.257341	2.5	F		165473	1	0.290909	3.25	F		100013	1	0.240214	3.5	F		631131	1	0.268915	4	F		0	0.104901	3.81
501099	0	0.257448	4	M		546169	0	0.291023	3.17	M		589051	0	0.240313	2.86	M		494451	1	0.269205	3.67	F		0	0.104901	3.5
272895	0	0.257626	3.75	M		568441	0	0.291045	2.5	M		402257	0	0.240456	4	M		604717	0	0.269571	3.25	M		1	0.104901	2
469993	0	0.257626	2	M		581005	1	0.291212	4	F		434793	1	0.240561	4	F		635897	1	0.269693	2.6	F		0	0.104901	2.5
437837	1	0.257626	4	F		577823	1	0.291214	4	F		618907	1	0.240656	0	F		366309	1	0.269718	2.75	F		0	0.104901	0
574719	0	0.257626	3.5	M		611423	0	0.291726	4	M		622005	1	0.240828	3	F		427815	1	0.26974	3.6	F		1	0.104901	3.5
394215	1	0.257928	3.75	F		464183	1	0.292011	3.5	F		595703	0	0.240859	3.67	M		598685	1	0.269809	3.5	F		0	0.104976	4
528983	0	0.257956	0.25	M		581307	0	0.292019	3	M		613333	1	0.240942	2.92	F		574723	0	0.269967	3.75	M		0	0.104992	4
507183	0	0.25803	1.8	M		555395	1	0.292159	4	F		521905	1	0.241032	2.6	F		216775	1	0.269967	4	F		1	0.105044	2.93
538501	0	0.258199	3.27	M		543853	1	0.29218	3.53	F		589991	1	0.24108	3.6	F		549241	0	0.270377	3	M		1	0.105113	4
614193	0	0.258259	4	M		356315	1	0.292272	4	F		539221	1	0.241094	4	F		344611	1	0.270816	4	F		1	0.105149	3.5
579225	0	0.258297	3.75	M		578519	1	0.292396	3.6	F		520107	1	0.241416	3.33	F		635245	1	0.27103	3.75	F		0	0.105166	2.67
615075	1	0.258528	4	F		541635	1	0.29241	2.5	F		635985	0	0.241665	4	M		599299	0	0.271562	2.67	M		0	0.105286	3
477289	1	0.258559	4	F		283149	1	0.292418	3.67	F		630919	0	0.241673	3.5	M		597491	1	0.271762	4	F		0	0.105294	2
417345	0	0.258675	2.5	M		617841	0	0.292626	2.67	M		545323	0	0.242127	2.33	M		641407	1	0.271771	3	F		1	0.105333	2.75
352795	1	0.258693	2.2	F		499345	1	0.292693	4	F		399005	1	0.242199	3.5	F		614145	1	0.271817	4	F		1	0.105452	3.5
546501	0	0.258888	2.5	M		524639	1	0.292803	3	F		318175	0	0.242199	4	M		413711	1	0.271845	3.8	F		0	0.105573	4
526123	0	0.259024	2.6	M		564355	0	0.293036	3.75	M		388681	1	0.242199	2	F		165375	1	0.271918	4	F		0	0.105618	4
583671	0	0.259147	2.75	M		318193	1	0.293107	4	F		434783	1	0.242334	3	F		592437	1	0.272172	4	F		1	0.105665	3.5
381863	0	0.259168	3.33	M		568319	0	0.293107	1.33	M		535341	0	0.242422	4	M		637799	0	0.27221	3	M		1	0.105719	2.62
502317	1	0.259168	3	F		581943	1	0.293107	2.67	F		610849	0	0.242453	3.33	M		602359	1	0.272527	0	F		1	0.105728	3.33
575095	0	0.259168	3	M		451199	0	0.29346	2.4	M		631775	1	0.242466	3	F		520391	1	0.272815	4	F		1	0.105803	4
595953	1	0.259289	4	F		474755	1	0.293721	3.25	F		611545	1	0.242467	3.73	F		587531	1	0.273033	4	F		1	0.105812	4
495453	1	0.259361	3	F		507035	1	0.293829	3.75	F		478399	1	0.242951	3	F		404971	1	0.273106	2	F		1	0.105821	3.73
485617	1	0.25951	3.25	F		348257	0	0.293838	4	M		468095	1	0.243002	3.5	F		524489	0	0.27343	2	M		1	0.105827	3.4
533875	0	0.259865	3.69	M		475799	0	0.294779	3	M		490019	0	0.243021	3.25	M		351469	1	0.273823	4	F		0	0.105902	4
444557	1	0.260198	2.5	F		294795	0	0.295232	4	M		612117	1	0.243049	3.4	F		486293	0	0.273857	3.33	M		0	0.105919	3.77
445919	1	0.260271	4	F		614193	0	0.295447	4	M		414539	1	0.243325	1.67	F		627959	1	0.273987	3.5	F		0	0.105962	3.6
369397	0	0.260277	2.75	M		323949	1	0.295637	4	F		484953	0	0.24345	3.5	M		563289	1	0.274079	3	F		1	0.106034	3.6
434731	1	0.260515	3.5	F		387795	0	0.295718	3	M		621501	0	0.243569	3	M		597897	1	0.274314	3.75	F		0	0.106127	4
357261	1	0.260551	3.5	F		561949	1	0.295872	3.6	F		540789	1	0.243569	3	F		623307	1	0.274595	4	F		1	0.106202	2.5
615675	1	0.260629	3.75	F		539417	0	0.296079	2	M		624033	1	0.243745	3.33	F		461295	1	0.274702	3.5	F		0	0.106272	3.8
611303	1	0.26067	3.5	F		502039	0	0.296269	1.67	M		468571	1	0.244525	3	F		631837	1	0.274745	3.67	F		1	0.106334	4
612241	1	0.260677	4	F		447007	0	0.296403	3.67	M		630947	1	0.244538	4	F		575281	1	0.274767	2.4	F		1	0.106442	2.75
566755	1	0.260711	3.5	F		343329	1	0.296467	3.63	F		300229	1	0.244656	4	F		616737	0	0.274889	4	M		0	0.106444	4
569265	1	0.260711	1.33	F		520959	1	0.296591	2	F		538993	1	0.244719	3.33	F		520511	1	0.274935	4	F		0	0.106444	4
586843	1	0.260711	4	F		318175	0	0.296912	4	M		394627	1	0.244904	2	F		569907	1	0.275166	4	F		0	0.106444	4
563361	1	0.26079	3.67	F		541389	0	0.297378	3	M		429175	1	0.245016	3.5	F		634017	1	0.275185	4	F		0	0.106444	2.25
612821	1	0.261196	4	F		541351	0	0.297648	3.46	M		378229	0	0.245051	4	M		618735	0	0.275313	3			1	0.106444	2.67
538557	0	0.261742	3.33	M		616353	1	0.297787	4	F		610775	0	0.245088	3	M		285071	1	0.275463	3	F		1	0.106444	3.33
540745	0	0.261802	3.5	M		422289	0	0.298253	3.75	M		627823	0	0.245276	4	N		625325	1	0.275472	2.38	F		1	0.106444	4
398747	1	0.261836	3.5	F		577373	0	0.29848	4	M		440721	1	0.245439	2.5	F		603193	1	0.275532	4	F		1	0.106444	2.67
549609	1	0.262214	4	F		362969	0	0.29859	4	M		464911	0	0.245546	3.5	M		594033	1	0.275614	3	F		1	0.106444	3
501573	1	0.262283	3.33	F		530667	1	0.299145	2.75	F		603883	1	0.245796	3.25	F		620689	0	0.276138	0	M		0	0.106444	3.14
598395	1	0.262527	4	F		603095	0	0.299227	2.86	M		579951	0	0.245799	3.33	M		604127	1	0.276179	2.38	F		1	0.106444	3.75
583291	1	0.26261	1	F		406181	0	0.299278	4	M		622885	1	0.2458	3.25	F		579951	0	0.27619	2.33	M		0	0.106516	4
434051	0	0.262704	4	M		280511	0	0.299278	3.5	M		381203	0	0.24598	3.75	M		581903	1	0.276373	3.5	F		1	0.106531	3.08
404139	0	0.263018	3	M		523543	1	0.299278	2.5	F		604581	0	0.24609	3.6	M		618405	0	0.276525	4	M		0	0.106567	2.67
494473	0	0.263895	4	M		363857	1	0.299672	2.67	F		604117	1	0.246096	4	F		511155	0	0.276563	3.43	M		1	0.106629	4
581271	1	0.264301	4	F		543501	0	0.300038	4	M		635353	1	0.246193	1.5	F		387919	0	0.276657	4	M		0	0.106725	3
523977	1	0.264347	3.67	F		616777	1	0.300114	4	F		471049	0	0.246225	3	M		462849	0	0.276766	3	M		1	0.106751	3
480873	1	0.265042	2.75	F		620177	1	0.300169	4	F		563449	1	0.246301	3	F		551561	1	0.277218	3.33	F		1	0.106797	3.31
348665	1	0.265283	3.5	F		615101	1	0.300686	4	F		632363	1	0.246563	3.42	F		584259	1	0.277378	4	F		0	0.106887	3
288165	0	0.265339	4	M		565837	1	0.30082	1.75	F		549549	1	0.246701	4	F		609843	1	0.277563	2.5	F		0	0.106903	3.67
544295	1	0.265339	4	F		497843	1	0.300876	3.67	F		484487	0	0.246827	4	M		588767	1	0.27768	3	F		1	0.106941	4
579915	0	0.265339	0	M		442337	0	0.300982	3.14	M		495775	0	0.246827	4	M		629001	0	0.27768	1	M		0	0.10699	3
594573	0	0.265339	3	M		578343	1	0.301013	4	F		563843	1	0.246827	3	F		353051	0	0.277844	2.67	M		1	0.107033	4
602551	1	0.265339	2.75	F		422133	0	0.301388	3.43	M		566393	1	0.247389	2	F		502885	0	0.278065	4	M		1	0.107079	4
274119	1	0.265339	4	F		488245	0	0.301647	2	M		423487	0	0.247389	3	M		628833	0	0.27808	4	M		0	0.107295	3.6
335451	1	0.265413	3	F		503209	0	0.302032	3	M		386231	1	0.247408	3.33	F		584685	1	0.278288	4	F		1	0.107401	4
605749	1	0.265467	3	F		598417	1	0.302061	3.25	F		478615	1	0.247455	3.67	F		559605	1	0.278391	3.75	F		1	0.107468	3.63
473269	1	0.265479	2.75	F		578643	0	0.302363	3.5	M		633723	1	0.247594	4	F		588053	0	0.278593	4	M		0	0.10749	4
551663	1	0.265529	4	F		618887	1	0.302363	4	F		603293	1	0.24761	3	F		477761	1	0.278982	3.57	F		1	0.107493	3.75
422657	1	0.265867	3.56	F		575159	1	0.302548	4	F		610915	0	0.247967	4	M		599939	1	0.27901	4	F		1	0.107554	3.33
508247	0	0.265897	3.25	M		402551	1	0.302774	3.25	F		632807	0	0.248061	0.33	M		453925	0	0.279223	3	M		1	0.107742	2.67
539409	0	0.266094	2	M		600013	1	0.302811	3.5	F		336065	0	0.248185	4	M		579293	1	0.279432	2.33	F		1	0.107762	3.5
542455	0	0.266324	4	M		618781	0	0.302845	3.77	M		311759	0	0.248977	3	M		491549	0	0.279435	4	M		1	0.10787	4
586531	1	0.266333	3.67	F		522985	0	0.303368	4	M		596117	1	0.24907	3.63	F		475155	1	0.279562	4	F		1	0.107872	3.33
498481	0	0.266439	4	M		414115	1	0.303906	3.5	F		621099	1	0.249253	2	F		428577	0	0.279877	4	M		1	0.107884	3.67
611375	1	0.266496	3.18	F		574573	1	0.303906	0	F		475155	1	0.249291	4	F		624933	1	0.280072	3.5	F		0	0.107913	2.75
468457	1	0.266758	4	F		550649	1	0.304063	4	F		612049	1	0.249334	4	F		634487	1	0.280242	4	F		1	0.107987	4
601321	1	0.266882	3.6	F		546601	1	0.304181	3.8	F		541777	0	0.249546	4	M		626435	1	0.280514	3.29	F		0	0.107987	1.4
547105	1	0.266882	4	F		567069	1	0.304665	4	F		629501	1	0.24975	3.07	F		592901	1	0.280567	3.75	F		0	0.107987	3.67
581501	1	0.266882	2.22	F		565997	1	0.304823	3	F		442573	1	0.249896	3	F		576059	1	0.280613	4	F		1	0.107987	4
603261	1	0.266882	3.5	F		423009	0	0.30506	3	M		494525	1	0.249896	0	F		277763	0	0.280766	3.5	M		1	0.107987	2.5
565419	0	0.26733	3.5	M		584925	0	0.305269	4	M		470219	1	0.249912	4	F		622301	0	0.280766	4	M		0	0.107987	3
592911	1	0.267355	3.75	F		474715	1	0.305448	4	F		600077	1	0.249912	4	F		581741	1	0.281067	1.33	F		0	0.107987	4
546103	0	0.267366	3	M		454423	1	0.305607	2.75	F		588715	1	0.250124	4	F		612051	1	0.281197	4	F		0	0.107987	3.33
539759	1	0.267641	3.75	F		606043	1	0.305674	3.25	F		600557	1	0.250137	4	F		595801	0	0.281494	2.83	M		1	0.107987	3
503531	1	0.267812	1.67	F		620005	1	0.305793	3.54	F		600739	1	0.250141	3	F		480371	0	0.281623	2.89	M		1	0.107987	4
549953	1	0.268152	3.75	F		605643	0	0.305952	4	M		624499	0	0.25022	4	M		635849	0	0.281704	3			0	0.108004	3.5
525019	0	0.268424	2.5	M		582477	1	0.305983	3.67	F		535541	1	0.250288	2.8	F		481975	1	0.281767	4	F		1	0.108009	4
506343	1	0.268563	3	F		431013	1	0.306395	2.64	F		531895	1	0.25029	3.38	F		634903	1	0.281928	4	F		1	0.108031	3
574841	1	0.268659	4	F		503999	1	0.3065	3	F		550097	1	0.250614	4	F		602903	1	0.282051	3	F		1	0.108125	3.5
281395	0	0.269359	3	M		613147	1	0.306936	3	F		546169	0	0.250758	2.5	M		469089	0	0.282296	2.5	M		0	0.108178	4
570569	0	0.269364	3.75	M		618707	1	0.306991	1	F		620949	1	0.251169	3.27	F		322667	0	0.282394	3.5	M		0	0.1083	3.43
458267	1	0.269519	3.25	F		579951	0	0.306991	3.33	M		612809	1	0.251229	2.67	F		599371	1	0.282399	4	F		1	0.108301	3.25
616763	0	0.269524	4	M		433633	1	0.306999	2.5	F		572983	0	0.25133	3.25	M		523111	1	0.282414	4	F		1	0.108309	3.6
577727	1	0.269757	4	F		377283	0	0.307408	0.5	M		628043	1	0.251443	4	F		595615	0	0.282753	3.25	M		0	0.108398	4
548985	1	0.269887	3.6	F		515301	1	0.30765	4	F		606233	1	0.251445	3.75	F		623995	0	0.282916	2.25	M		1	0.108477	3.25
506195	1	0.270059	1.75	F		603719	1	0.307722	2.67	F		588383	1	0.251455	2	F		551639	1	0.283038	3	F		1	0.108605	2
595663	1	0.27023	3	F		519965	1	0.307774	4	F		630507	1	0.251455	3.5	F		587943	0	0.283073	2.33	M		0	0.108698	3.67
545257	0	0.270313	2.67	M		513431	1	0.307802	4	F		623579	0	0.251646	4	M		320407	1	0.283157	3.67	F		1	0.108739	3.5
405767	0	0.270588	2.5	M		487921	1	0.307994	3.67	F		360941	1	0.251683	2	F		626085	0	0.283245	3.44	M		1	0.108799	4
488311	0	0.270775	3.4	M		298001	1	0.308354	4	F		557111	1	0.252715	3.5	F		626291	1	0.2835	3.5	F		1	0.108816	3.75
396109	1	0.271201	3.33	F		530487	0	0.308534	2.08	M		624597	0	0.252859	2.92	M		468607	1	0.283851	3.25	F		1	0.108851	2.33
448051	0	0.27151	4	M		600283	1	0.309088	3	F		306753	0	0.252925	4	M		624375	1	0.283851	4	F		0	0.108904	3.75
541805	1	0.27151	4	F		614475	1	0.309315	3.6	F		503405	1	0.252998	2.5	F		628955	1	0.283862	3.33	F		1	0.108916	3.5
524569	0	0.27151	3.33	M		597917	1	0.309629	2.3	F		635709	0	0.252998	4	M		409133	0	0.283906	2.5	M		0	0.108933	1.77
539369	0	0.27151	3.25	M		585937	1	0.309635	3.8	F		634903	1	0.253029	4	F		469831	0	0.284231	4	M		1	0.109153	3.7
319329	0	0.271597	3.75	M		494765	0	0.309855	3	M		576427	0	0.253164	4	M		620131	1	0.284601	3	F		1	0.109305	3.57
416715	0	0.271704	2	M		604541	0	0.310022	4	M		400081	0	0.253267	4	M		455565	1	0.284711	2.91	F		0	0.109327	2.92
573781	0	0.271705	1.67	M		516277	0	0.310076	1.25	M		560327	1	0.253793	4	F		626943	0	0.284871	4	M		1	0.109369	3
506017	1	0.27221	1	F		565887	1	0.310289	4	F		593545	1	0.253924	3.55	F		529583	1	0.284878	3.33	F		0	0.109379	3.33
590845	0	0.272453	3.33	M		489825	1	0.310887	4	F		600901	0	0.254323	3	M		364369	1	0.285089	4	F		1	0.109438	4
578771	1	0.272603	4	F		300195	0	0.311117	4	M		531705	1	0.254521	2.25	F		494857	0	0.285129	3.23	M		0	0.109529	3
536973	1	0.273177	3	F		505225	1	0.311481	4	F		622469	0	0.25454	0.9	M		522751	1	0.285171	3.5	F		1	0.109529	3.5
424859	1	0.273292	3	F		453817	1	0.311484	4	F		584671	1	0.25454	2.75	F		612619	1	0.285564	3.75	F		1	0.109529	3.33
564631	1	0.273434	3.75	F		566515	1	0.311519	4	F		635885	0	0.25454	3	M		558885	1	0.285751	3	F		1	0.109529	4
575093	1	0.27406	3.5	F		125731	1	0.311583	4	F		634039	0	0.25454	0	M		616883	1	0.28577	3.67	F		1	0.109529	3
387835	0	0.274163	3	M		513719	1	0.311619	3.33	F		620339	0	0.254701	1.75	M		626177	0	0.285848	4	M		1	0.109529	3
586839	1	0.274166	4	F		579923	1	0.311619	3.63	F		635273	0	0.255012	1.33	M		628433	1	0.285859	4	F		1	0.109529	2.67
498959	1	0.2743	3.5	F		451647	1	0.311673	3.67	F		473663	1	0.255242	4	F		603859	0	0.285903	4	M		0	0.109529	3.33
503209	0	0.274595	3	M		424505	1	0.311927	2.67	F		369647	1	0.255261	3.33	F		556425	1	0.286569	3	F		1	0.109529	2.5
488733	1	0.274595	4	F		471987	1	0.312188	4	F		478703	0	0.255332	1.2	M		558473	1	0.286936	1.14	F		0	0.109548	3.5
593817	0	0.274595	1.67	M		443551	1	0.312529	4	F		634163	1	0.255401	3.67	F		360337	1	0.287066	4	F		0	0.109699	4
569085	0	0.274793	4	M		492677	1	0.313035	2.67	F		517293	1	0.255473	1.75	F		524563	1	0.287067	4	F		0	0.109727	2
540859	0	0.2751	3.33	M		569339	0	0.313239	3	M		615237	0	0.255558	3.2	M		508155	0	0.287461	4	M		1	0.109757	4
605529	0	0.275235	3.75	M		317963	1	0.31353	4	F		447365	1	0.255632	3.81	F		542103	1	0.287552	4	F		1	0.109794	2.5
449839	1	0.275554	3.5	F		472087	0	0.313958	3	M		584771	1	0.256083	4	F		444421	1	0.287822	2	F		0	0.109827	2.75
544469	1	0.275883	4	F		367059	1	0.31464	4	F		625205	1	0.256083	2.67	F		561771	0	0.288026	3.5	M		1	0.10983	4
578977	1	0.275894	3.67	F		349007	1	0.314704	4	F		501337	0	0.256178	3.5	M		507925	1	0.289006	3.4	F		1	0.109961	4
541327	1	0.2764	3.5	F		612243	0	0.314704	0.75	M		516671	1	0.256364	3	F		502593	0	0.289013	3.33	M		1	0.109965	3.5
466781	1	0.276691	3.67	F		447951	0	0.314797	3.8	M		605537	1	0.256405	3	F		634251	1	0.28907	4	F		1	0.110108	2.75
574591	0	0.277062	3.67	M		501489	1	0.314997	3.25	F		617257	0	0.256476	3	M		614991	1	0.289176	3.75	F		0	0.110162	4
511997	1	0.277377	3.67	F		500787	0	0.314999	3.6	M		588779	1	0.25664	3.63	F		546169	0	0.289326	3	M		1	0.110197	3.33
612163	0	0.277554	3.57	M		594763	1	0.315428	4	F		577013	1	0.257112	4	F		629553	0	0.289589	2.44	M		1	0.11042	3.79
441129	1	0.27768	2	F		620131	1	0.315512	3.5	F		635745	1	0.257535	4	F		634617	1	0.28975	4	F		0	0.110474	3.65
566853	1	0.27768	4	F		617389	0	0.315578	4	M		602935	1	0.257609	2.67	F		254859	1	0.289889	3	F		1	0.110691	2.25
580701	0	0.27768	4	M		611399	1	0.315612	4	F		476431	0	0.257624	4	M		581033	1	0.28998	4	F		0	0.11072	3
540785	1	0.277757	4	F		540589	1	0.315618	2	F		617549	1	0.257744	2	F		556771	1	0.290022	2	F		0	0.110746	2
586619	0	0.278376	2	M		571721	1	0.315757	3.6	F		607915	1	0.257962	4	F		634377	1	0.290346	4	F		0	0.110763	2
357105	1	0.278815	4	F		368441	0	0.315786	3.63	M		521245	1	0.258181	2.67	F		467007	0	0.29048	3.25	M		1	0.110829	2.36
307339	1	0.278999	3	F		554029	1	0.315854	2.5	F		619381	0	0.258265	4	M		481481	1	0.290637	4	F		0	0.110865	2
565523	1	0.27919	4	F		584259	1	0.315955	4	F		632405	1	0.258494	4	F		599295	1	0.290748	4	F		1	0.111001	4
102043	1	0.279215	4	F		551639	1	0.316158	2	F		474753	0	0.258782	3	M		628333	1	0.291445	4	F		1	0.111036	0
478189	1	0.279701	4	F		597595	0	0.316247	2	M		506999	1	0.258791	4	F		486695	1	0.291452	2.5	F		0	0.111072	4
582615	0	0.280624	3	M		578495	1	0.316959	4	F		612659	1	0.258848	3.54	F		598871	0	0.291564	2.79	M		1	0.111072	3
515969	1	0.280766	2.75	F		469207	1	0.317315	3	F		597331	0	0.25896	3	M		621769	1	0.291751	4	F		0	0.111072	2
520089	0	0.280766	2.5	M		528415	1	0.317487	4	F		569477	1	0.259168	2.25	F		578489	1	0.291927	4	F		0	0.111072	3.71
600841	1	0.280766	3.13	F		525091	0	0.31779	3.33	M		493241	1	0.259168	3.33	F		502919	1	0.2926	3.25	F		1	0.111072	3.69
603719	1	0.280766	2.67	F		605627	1	0.318105	2	F		313201	0	0.259196	2.67	M		513025	1	0.292675	2.5	F		1	0.111072	3.67
468341	1	0.280955	3	F		583805	1	0.318393	2.2	F		566075	0	0.259251	2.5	M		626499	0	0.292897	3	M		1	0.111072	2.67
513721	1	0.280977	2.67	F		524085	0	0.31852	3.82	M		513177	1	0.259269	4	F		548751	0	0.293107	3	M		1	0.111072	2
515407	0	0.281104	4	M		611349	0	0.318707	3	M		476989	1	0.259347	3.64	F		616741	0	0.293107	2	M		0	0.111108	3.6
598949	0	0.281123	1	M		596817	1	0.318781	3.18	F		449405	0	0.259354	4	M		586005	1	0.293107	2.5	F		0	0.111272	4
102295	0	0.281457	4	M		562435	1	0.318978	3.5	F		573653	0	0.259575	2.36	M		128217	0	0.293223	4	M		1	0.111308	4
386465	1	0.281747	3.5	F		581145	1	0.319097	3.33	F		553003	1	0.260124	3	F		559419	1	0.293311	2	F		0	0.111378	4
583547	1	0.281772	2.46	F		557077	1	0.319321	3	F		622127	0	0.260329	3.6	M		428121	0	0.293403	3.67	M		1	0.111379	4
600737	1	0.281795	4	F		545189	1	0.319332	4	F		576949	1	0.260411	4	F		540693	0	0.293433	3.8	M		1	0.111389	2.25
575037	1	0.28189	2.75	F		314881	1	0.319332	3	F		596035	1	0.260658	4	F		497629	1	0.293439	3.33	F		1	0.111413	3
560117	1	0.282075	4	F		581205	1	0.319628	2.67	F		629885	1	0.260711	2	F		545851	1	0.293467	4	F		0	0.111491	4
588319	1	0.282182	2.75	F		584761	0	0.32009	4	M		378703	0	0.260734	3	M		627177	1	0.293491	3	F		0	0.1115	3.2
582025	0	0.282308	4	M		544741	1	0.320093	4	F		555673	1	0.260741	3.8	F		462641	0	0.293645	2.67	M		0	0.111519	3
516483	0	0.282346	2.3	M		529583	1	0.32061	3	F		617403	1	0.260746	2	F		587743	1	0.293793	1.83	F		1	0.111528	2.6
330797	1	0.282456	3	F		592485	1	0.320796	3.75	F		629091	1	0.260764	2.42	F		603887	1	0.293875	4	F		0	0.111614	4
525599	0	0.28292	3.67	M		564033	0	0.320875	0	M		579507	1	0.260825	4	F		402257	0	0.293901	3.67	M		1	0.111746	4
562757	1	0.283034	4	F		538137	0	0.321209	3.83	M		607729	0	0.260985	4	M		481079	0	0.294249	0	M		1	0.111905	2.76
521245	1	0.283123	2.86	F		538557	0	0.32131	3.75	M		596871	0	0.261308	4	M		590377	1	0.294286	3.67	F		0	0.111968	3.5
410293	1	0.283336	4	F		549163	1	0.321682	3.38	F		389037	1	0.261439	4	F		367439	1	0.294518	4	F		1	0.112152	4
446701	1	0.283559	3.75	F		596347	0	0.321745	3.33	M		468747	0	0.261539	3.45	M		564355	0	0.294628	3	M		0	0.112287	0
599041	0	0.284066	3.75	M		234947	0	0.321773	3.33	M		612539	1	0.261866	4	F		574787	0	0.29465	2.33	M		1	0.112318	3.33
528779	1	0.284203	4	F		423497	1	0.321844	4	F		635815	0	0.261919	4	M		575301	0	0.29465	3	M		1	0.112346	2.6
578525	1	0.284341	2.4	F		583063	1	0.321914	4	F		530145	0	0.262254	2.25	M		387113	1	0.294699	3.63	F		1	0.112615	3.67
437445	0	0.284551	1.45	M		540853	1	0.321914	3.5	F		573759	0	0.262254	1.5	M		582325	0	0.294826	4	M		0	0.112615	2.15
527709	0	0.284708	3	M		480153	1	0.322008	3.63	F		526773	0	0.262337	3	M		600301	0	0.29491	4	M		0	0.112615	0.46
557077	1	0.284741	3.5	F		602885	1	0.322038	3.5	F		560173	1	0.262383	3.4	F		559911	0	0.294936	3.33	M		1	0.112615	4
561109	1	0.284802	3.75	F		616441	1	0.322418	4	F		361911	1	0.262719	3.5	F		475827	1	0.295006	4	F		0	0.112687	3.77
319983	0	0.28498	1.5	M		564507	1	0.322445	3.5	F		612853	1	0.262791	3.36	F		511743	0	0.295288	3.25	M		1	0.112788	3.6
508963	0	0.28501	3.5	M		576107	1	0.32294	3.5	F		465053	0	0.262957	1.5	M		541999	1	0.295328	3	F		1	0.112905	4
578703	1	0.285072	3.5	F		462335	1	0.322952	0	F		618417	1	0.262965	4	F		557077	1	0.295927	1.33	F		1	0.112912	2.75
592901	1	0.285074	4	F		605501	0	0.323125	3.2	M		624605	1	0.263159	3.5	F		640373	0	0.296054	2.75	M		1	0.113018	2
421131	1	0.285394	3	F		557337	0	0.323576	4	M		625805	0	0.26325	4	M		459243	1	0.296211	4	F		1	0.113049	2.67
528415	1	0.285394	3.67	F		510673	1	0.324045	3	F		288793	0	0.263491	4	M		612527	0	0.296267	3.64	M		1	0.113138	3.5
530161	0	0.285394	3	M		581397	0	0.324091	3.33	M		558675	1	0.263784	2.4	F		495873	0	0.296508	3.67	M		1	0.113209	2.33
617257	0	0.285394	1.14	M		580465	0	0.324331	3.79	M		295935	0	0.263796	4	M		447951	0	0.29658	2.75	M		1	0.113292	4
387919	0	0.285462	3.5	M		501237	0	0.324369	3.5	M		567145	0	0.264109	3.77	M		479963	1	0.296891	3	F		1	0.113383	3.5
481697	1	0.28585	3.67	F		603805	0	0.324475	4	M		612989	1	0.264139	3.5	F		546847	1	0.296967	4	F		0	0.11346	4
539619	1	0.285858	3.6	F		384313	0	0.324606	3.57	M		479967	1	0.264385	4	F		521513	0	0.297038	4	M		1	0.113558	1.56
582903	1	0.286361	4	F		321069	0	0.324953	0	M		557061	1	0.264868	3.38	F		93583	0	0.297306	3.33	M		0	0.113876	3.6
498005	1	0.286448	2.67	F		258279	1	0.325218	3.5	F		572963	0	0.265315	2	M		596273	1	0.29731	4	F		1	0.113953	3.67
553355	1	0.286646	3.5	F		440897	1	0.325343	4	F		540683	0	0.265325	3	M		296299	1	0.297735	4	F		0	0.114011	3
270701	0	0.286903	4	M		465167	0	0.32549	4	M		564355	0	0.265327	2.5	M		632817	1	0.297735	4	F		1	0.114011	4
464183	1	0.286906	4	F		457309	1	0.325503	3	F		605415	0	0.265339	2.3	M		633525	1	0.298032	3.5	F		1	0.114039	2.4
540155	1	0.286936	3.33	F		472117	1	0.325503	4	F		575321	0	0.265391	2	M		483163	0	0.298036	3	M		1	0.114157	3
568079	0	0.287192	3.25	M		510017	0	0.325503	4	M		581979	1	0.265413	3	F		634463	1	0.298152	3.5	F		1	0.114157	3.5
503649	1	0.287216	4	F		298127	1	0.32556	4	F		628293	0	0.265897	3.33	M		566811	1	0.29867	4	F		1	0.114157	3.75
581797	1	0.287228	3.5	F		461385	0	0.325675	3	M		119289	1	0.265939	4	F		634659	0	0.298914	4	M		1	0.114157	4
469657	1	0.287307	4	F		414975	1	0.325697	2.75	F		612039	1	0.265948	4	F		594455	1	0.299	4	F		1	0.114157	4
526863	0	0.28732	3	M		290351	0	0.325779	2.5	M		603231	1	0.266107	3.67	F		428927	1	0.299278	2	F		1	0.114157	3.5
542477	1	0.287469	3	F		122229	0	0.326043	4	M		494205	1	0.266496	3.81	F		630771	0	0.299278	3.5	M		1	0.114157	4
615069	1	0.287483	4	F		406133	0	0.326062	2.5	M		573443	1	0.266678	2.75	F		595845	0	0.299285	4	M		1	0.114157	1.5
597535	1	0.287778	3.67	F		565107	1	0.326322	4	F		627163	0	0.266703	2.75	M		504255	0	0.299363	3.75	M		0	0.114157	4
584785	1	0.288072	0.33	F		584913	1	0.326444	4	F		501369	0	0.266755	3.5	M		404001	1	0.299698	3	F		1	0.114232	4
483989	1	0.288315	3.75	F		599921	0	0.326699	3.2	M		625681	1	0.266758	3.25	F		412671	0	0.299986	4	M		0	0.114262	3
459857	0	0.288479	4	M		580607	0	0.326864	4	M		628309	0	0.26679	4	M		486761	1	0.300277	1.5	F		0	0.114262	3.33
570309	1	0.288479	2.33	F		561667	1	0.327191	0.67	F		423497	1	0.266791	4	F		574921	0	0.300354	4	M		1	0.114345	2.57
582193	1	0.288571	3.6	F		262169	0	0.327525	3.5	M		616591	1	0.266843	4	F		626475	0	0.300477	3.73	M		1	0.114449	4
557861	1	0.288782	3.33	F		584691	0	0.328011	2.25	M		451649	1	0.266844	3	F		530169	1	0.3005	3.5	F		1	0.114629	4
520303	1	0.288933	1.42	F		581999	1	0.328063	3	F		577313	0	0.267055	3.2	M		559421	1	0.300518	0	F		1	0.114673	4
549783	0	0.289186	3.33	M		602855	1	0.328244	3.25	F		594455	1	0.26707	4	F		521579	0	0.300689	2.5	M		0	0.114712	3.6
577343	0	0.289548	2.25	M		587701	1	0.328588	3	F		537191	1	0.267165	3.42	F		391167	0	0.300695	3.67	M		1	0.11487	4
390351	1	0.290022	4	F		415629	1	0.328588	2.86	F		506751	0	0.26721	0.69	M		489805	1	0.30082	3.5	F		1	0.114891	4
615909	1	0.290022	4	F		544191	0	0.32884	4	M		608117	1	0.267429	3.33	F		547307	0	0.300851	1.5	M		1	0.114954	3.5
553785	1	0.291225	2.67	F		500185	0	0.329468	3	M		529477	1	0.267444	4	F		547323	1	0.301018	4	F		0	0.114974	3
522719	1	0.291344	4	F		296455	0	0.329697	4	M		590541	0	0.267543	2.5	M		623265	1	0.301124	3.5	F		1	0.114981	4
562323	0	0.291435	2.13	M		621113	0	0.329795	3.57	M		629271	0	0.268126	3.25	M		562435	1	0.301143	4	F		0	0.115077	3.5
596345	0	0.291498	4	M		406847	0	0.3298	4	M		547379	0	0.26813	4	M		95443	1	0.301169	3.25	F		1	0.115257	2.25
290351	0	0.291952	1.5	M		379403	0	0.329966	2	M		596973	1	0.268364	2.67	F		430411	1	0.301312	4	F		1	0.115285	4
546539	1	0.292006	4	F		442925	1	0.330041	4	F		445761	0	0.268424	2.75	M		616591	1	0.301529	4	F		1	0.115298	4
458347	0	0.292318	2.63	M		356623	0	0.330131	2.67	M		481495	1	0.268424	3	F		417567	1	0.301922	3.25	F		1	0.115406	4
411197	1	0.292339	3.5	F		488483	1	0.330131	4	F		504151	1	0.268484	3.81	F		636101	1	0.302166	4	F		1	0.115407	4
468169	1	0.292652	4	F		454075	1	0.330165	3.75	F		493669	0	0.268739	3	M		640225	0	0.302219	3	M		0	0.11548	3
566515	1	0.292721	4	F		604613	1	0.330205	2.75	F		634659	0	0.269387	3.33	M		496007	1	0.302296	4	F		1	0.115521	4
561419	0	0.292744	4	M		562641	0	0.330508	3.86	M		293849	1	0.26976	3.33	F		596383	1	0.302934	4	F		0	0.115614	3.67
563671	0	0.293107	3.33	M		567767	1	0.330685	3	F		625013	0	0.269967	2.33	M		567827	1	0.302977	3.33	F		0	0.115624	4
564093	1	0.293511	3.6	F		617011	1	0.330852	4	F		596461	1	0.270284	4	F		644607	0	0.303139	4			0	0.115656	2.75
548865	1	0.293531	4	F		458459	1	0.331371	2.33	F		620571	0	0.270335	3.33	M		303861	1	0.303337	4	F		0	0.115656	3.29
584535	1	0.293629	4	F		495187	0	0.331468	4	M		567103	1	0.270537	3.33	F		612223	0	0.303355	3	M		0	0.1157	3
507035	1	0.293685	3.75	F		586571	1	0.331592	3	F		525689	1	0.270788	4	F		352633	0	0.303743	4	M		1	0.1157	3
528061	1	0.29396	3.27	F		585063	1	0.331632	3.5	F		572153	1	0.271165	3.75	F		387029	0	0.303766	2	M		1	0.1157	4
555761	1	0.294181	3.5	F		575965	0	0.331674	4	M		630133	1	0.271169	3.75	F		275883	1	0.303906	4	F		0	0.1157	3.2
118155	1	0.29465	3	F		587937	1	0.331674	3.25	F		342289	0	0.27136	3.54	M		596115	1	0.303906	4	F		1	0.1157	0
427561	0	0.29465	2.25	M		502215	0	0.331707	3.25	M		529907	1	0.271696	2	F		638211	1	0.304157	2.55	F		0	0.1157	0
513689	0	0.29465	1	M		494905	1	0.332057	2.63	F		580951	1	0.271849	4	F		542769	0	0.30417	2.5	M		0	0.115848	3.45
582087	0	0.29465	3	M		369683	1	0.332081	2.57	F		98125	1	0.272068	4	F		632001	0	0.304322	4	M		0	0.11586	3.5
283149	1	0.29468	2.67	F		601849	1	0.332117	2.64	F		618379	1	0.272121	1.67	F		429191	1	0.30443	3	F		1	0.115922	4
426999	0	0.29485	3	M		519199	1	0.332188	4	F		486575	1	0.272195	1	F		551135	1	0.304941	1	F		1	0.116169	4
563843	1	0.294944	3	F		567287	0	0.332188	3.5	M		606633	1	0.272318	3.5	F		383129	0	0.305058	2.25	M		1	0.116365	3.67
579397	1	0.295014	4	F		362361	0	0.332295	0.77	M		543179	1	0.27244	4	F		334965	1	0.305079	3.67	F		1	0.116401	4
479427	1	0.295384	3.75	F		476445	1	0.332594	4	F		415477	1	0.272642	3.67	F		622145	0	0.3051	3	M		0	0.116403	3.75
495981	1	0.295487	3.75	F		573829	1	0.332704	3.25	F		540553	1	0.272653	4	F		553833	1	0.30526	3.25	F		0	0.116639	3.25
498919	1	0.295747	4	F		526131	1	0.33282	4	F		622919	1	0.272754	3	F		643269	1	0.305762	4	F		1	0.116697	4
514997	1	0.295871	3.5	F		526793	0	0.333216	3	M		582533	0	0.273052	3	M		594501	0	0.305762	2.91	M		1	0.116734	3
600843	1	0.296179	3.2	F		496007	1	0.333609	4	F		510287	1	0.273052	0	F		526611	0	0.305846	2	M		0	0.116972	4
424579	1	0.296192	3	F		620473	0	0.334112	3	M		540155	1	0.273148	3.15	F		618641	1	0.30587	3.75	F		1	0.117067	4
511805	1	0.296289	4	F		554477	1	0.334205	4	F		621435	0	0.27316	3	M		503357	1	0.3059	4	F		1	0.117168	3.5
578365	0	0.296427	2.75	M		505409	1	0.33426	3.67	F		530507	1	0.27355	3.5	F		642109	1	0.306088	3.67	F		0	0.117243	3
490291	0	0.296524	2.75	M		561737	1	0.334709	3	F		340245	0	0.273703	3	M		583095	1	0.3061	1.5	F		1	0.117243	1.5
604679	1	0.296818	3	F		607561	0	0.334752	4	M		95443	1	0.273722	3.79	F		641151	0	0.306447	4	M		1	0.117243	4
529243	1	0.29714	4	F		525537	1	0.33512	2.25	F		525741	1	0.273781	2.67	F		551629	1	0.306611	2.4	F		1	0.117243	4
493229	0	0.29729	4	M		612563	1	0.335933	3.33	F		579749	1	0.273817	4	F		558039	0	0.306721	2.83	M		1	0.117243	3.67
561797	1	0.297355	3	F		565719	0	0.336141	3	M		563917	1	0.27382	4	F		371925	0	0.306741	2.33	M		1	0.117243	2
271729	1	0.297421	4	F		611159	0	0.336242	4	M		562323	0	0.274199	2.38	M		502085	0	0.306943	2.33	M		1	0.117243	4
326055	1	0.29752	4	F		548053	1	0.336275	2.9	F		631227	1	0.274345	2.85	F		634393	1	0.306991	3.7	F		1	0.117263	4
463589	0	0.297533	4	M		478255	1	0.336302	2.43	F		432437	0	0.274423	4	M		583015	1	0.306991	3	F		1	0.117269	3.67
544063	1	0.297735	4	F		372403	1	0.336302	4	F		506991	0	0.274478	3.25	M		581579	1	0.307237	3	F		1	0.117288	3.33
499347	1	0.297735	2.5	F		566711	0	0.336687	3.8	M		564311	0	0.274591	2.77	M		606077	1	0.30734	3.67	F		1	0.11737	4
530675	1	0.297735	2.5	F		615561	0	0.336897	3.25	M		332071	0	0.274595	3	M		639037	1	0.307418	3	F		1	0.117405	3.5
583561	0	0.297735	3.75	M		607577	0	0.337033	3.75	M		476793	0	0.274595	3.75	M		582003	1	0.307776	4	F		1	0.117435	3
485003	0	0.297904	3	M		516153	1	0.337107	4	F		468483	1	0.274701	4	F		386991	1	0.30802	2	F		0	0.117466	2
397421	1	0.298024	2	F		434051	0	0.337844	3	M		178571	1	0.275313	3	F		516137	0	0.308214	4	M		0	0.117524	4
433887	0	0.298214	4	M		617797	0	0.337844	3	M		549533	0	0.275437	3.5	M		635789	1	0.308246	2.75	F		0	0.117541	3.67
440733	1	0.298356	2.5	F		480625	1	0.337844	3.5	F		513219	0	0.275518	4	M		431485	0	0.308426	2.5	M		1	0.117601	3.65
482963	1	0.298435	3	F		621807	0	0.338016	3.5	M		458233	0	0.275785	2.33	M		440219	1	0.30851	2.5	F		1	0.117655	3
394627	1	0.298802	3	F		540683	0	0.338251	4	M		549245	1	0.275883	3	F		545857	0	0.308534	0	M		1	0.117682	3
422115	0	0.298912	3	M		605177	0	0.338428	4	M		543287	0	0.276007	0.67	M		628557	0	0.308956	3.8	M		0	0.117684	4
566223	0	0.299243	2.83	M		501025	1	0.338592	4	F		568105	1	0.276037	3.33	F		486911	1	0.308983	3.8	F		1	0.117695	4
312755	1	0.299278	3	F		354439	1	0.338866	4	F		628301	1	0.276045	4	F		567707	1	0.309045	3.75	F		1	0.117763	4
347939	0	0.299278	3.67	M		566083	1	0.339139	1.67	F		523641	1	0.276138	1	F		575047	1	0.309097	2.86	F		1	0.117815	4
517427	1	0.299278	2	F		315827	0	0.339185	3.5	M		468225	1	0.276224	4	F		588287	1	0.309256	2.57	F		1	0.11783	2.33
599363	1	0.299354	3.5	F		564057	1	0.339219	3.33	F		559605	1	0.276312	3.33	F		581219	1	0.309494	2.5	F		1	0.117877	4
489139	1	0.299378	2.5	F		338987	0	0.339248	4	M		515299	0	0.276529	3.67	M		620169	1	0.309518	4	F		1	0.117955	4
521787	0	0.299522	4	M		540753	1	0.339387	4	F		274119	1	0.276739	4	F		633761	1	0.309639	3	F		1	0.118092	3.67
517369	1	0.299773	4	F		552513	1	0.339387	0	F		615235	1	0.276848	3	F		344435	1	0.309653	4	F		1	0.118098	2.67
542289	1	0.300671	4	F		499315	1	0.339571	2.8	F		315827	0	0.277043	4	M		502157	1	0.30991	2.75	F		1	0.118181	4
432087	0	0.30082	2.67	M		349895	1	0.33965	3.5	F		510167	0	0.277208	2.5	M		611131	1	0.309963	3	F		1	0.118195	4
595335	1	0.30082	3	F		544287	1	0.340034	4	F		524489	0	0.277365	2.67	M		434901	1	0.309993	4	F		1	0.118203	4
525609	1	0.301253	2.67	F		563553	1	0.340383	3.8	F		624075	0	0.277432	2	M		571745	1	0.310086	3.43	F		1	0.118208	2.91
579467	1	0.301326	3.75	F		386465	1	0.34042	2.33	F		625425	1	0.277438	3.75	F		632581	1	0.310197	4	F		0	0.118218	3.5
347245	0	0.301333	3.6	M		573759	0	0.34093	2.67	M		635403	1	0.277519	3.33	F		620471	0	0.310958	3.75	M		1	0.118227	3.29
423135	1	0.301663	3.14	F		450565	1	0.34111	2.67	F		501093	0	0.277802	2	M		618367	1	0.310979	4	F		1	0.118263	2.5
542005	1	0.301693	2.67	F		334575	0	0.341326	4	M		623409	0	0.277862	3.44	M		448435	1	0.311596	2.75	F		1	0.118287	4
502803	0	0.30183	4	M		503269	1	0.3415	2.67	F		544237	1	0.27822	3.42	F		635249	0	0.311619	2	M		1	0.11839	3.5
445815	1	0.301853	4	F		567995	0	0.34315	3.3	M		493493	1	0.278448	3.14	F		541345	0	0.311619	3.5	M		1	0.118454	3.33
567179	1	0.301953	4	F		425737	0	0.343469	4	M		561449	1	0.278607	4	F		611349	0	0.311925	3.5	M		1	0.118458	3.4
542957	1	0.301957	3.5	F		348297	0	0.343551	2.67	M		612667	1	0.2788	3.67	F		544295	1	0.312006	4	F		1	0.118489	0
583679	1	0.302192	3.5	F		591849	0	0.343633	3.75	M		606043	1	0.278815	4	F		601363	0	0.312224	4	M		1	0.118567	3.54
528865	0	0.302211	3.5	M		613339	0	0.343676	3.67	M		598441	1	0.278943	4	F		623003	1	0.312258	4	F		0	0.118629	3.6
444849	1	0.30224	2.25	F		322403	1	0.343788	4	F		602111	1	0.279284	4	F		631627	1	0.31228	4	F		1	0.118675	4
100013	1	0.302368	3.5	F		467689	1	0.343972	2.5	F		596595	1	0.279352	4	F		556639	1	0.312864	2.27	F		1	0.118719	4
389481	0	0.302455	3.2	M		583883	1	0.344318	2.88	F		533319	1	0.279519	3.67	F		541191	0	0.312889	3.83	M		0	0.118785	3.6
499517	0	0.302684	3.67	M		457343	1	0.344354	3	F		617587	0	0.279619	4	N		553627	1	0.312957	2.71	F		1	0.118785	0.67
602341	1	0.303199	0.33	F		320179	1	0.344523	4	F		512909	1	0.279851	4	F		490471	1	0.313505	3.33	F		1	0.118785	1.5
497251	0	0.303413	4	M		611209	1	0.344854	4	F		621745	1	0.279872	4	F		459099	1	0.313692	3	F		1	0.118785	2.75
578643	0	0.303512	2.75	M		513375	1	0.34491	3.33	F		330479	0	0.27997	3	M		546645	0	0.313708	1.5	M		0	0.118785	3.5
585743	1	0.303752	4	F		612853	1	0.344934	3.4	F		629209	1	0.279991	3.21	F		642839	1	0.313728	4	F		1	0.118785	3
505507	0	0.303906	4	M		578151	1	0.345018	3.5	F		473191	0	0.280104	3	M		574487	1	0.313752	2.62	F		1	0.118785	2.5
446803	1	0.304072	2.5	F		559927	1	0.345167	3.25	F		476903	1	0.280356	4	F		492665	1	0.313757	4	F		1	0.118785	3
520035	1	0.304466	3.25	F		324775	1	0.345332	4	F		612229	1	0.280505	2.67	F		603971	1	0.313828	3.75	F		1	0.118785	2.33
578959	0	0.304494	3.5	M		421993	1	0.345392	3.21	F		618881	1	0.280556	0	F		580939	1	0.31383	0.23	F		1	0.11882	4
377913	1	0.304831	4	F		549901	1	0.345418	3.25	F		626265	0	0.280766	3.33	M		634663	1	0.314048	3.5	F		0	0.118942	4
596591	1	0.304884	2.75	F		446433	1	0.345649	4	F		621469	1	0.280836	4	F		585845	1	0.314116	3.5	F		1	0.118962	2
479231	1	0.305155	2.33	F		583421	0	0.34575	3	M		577163	1	0.280916	2	F		467483	0	0.314704	3	M		0	0.118994	3
561999	1	0.30526	3	F		512395	1	0.345753	2	F		401733	0	0.281223	3	M		583771	0	0.314704	2.6	M		0	0.119003	4
509529	0	0.305282	4	M		620037	1	0.345945	2	F		358875	0	0.281302	4	M		580497	1	0.315225	4	F		1	0.119047	3.5
534723	1	0.305448	3.31	F		486695	1	0.346176	3	F		429945	0	0.281365	3	M		598351	0	0.315434	4	M		1	0.119141	4
538995	0	0.305448	0	M		603231	1	0.346335	3.33	F		601071	1	0.28151	3	F		631487	0	0.315646	4	M		1	0.119145	3.5
562251	0	0.305448	3	M		448743	1	0.34636	2.75	F		421937	1	0.281964	2.5	F		558705	1	0.31575	3.67	F		0	0.119179	3.5
604881	1	0.305507	3.03	F		417439	1	0.346436	2	F		369879	0	0.282	3.5	M		575197	1	0.315877	4	F		1	0.119338	3
564571	1	0.305638	3.33	F		450973	1	0.346829	3.75	F		489045	0	0.282023	3.25	M		510967	1	0.316115	3.25	F		1	0.119353	4
592643	0	0.305902	3.25	M		452415	0	0.347081	3.75	M		603859	0	0.282045	4	M		618529	1	0.316141	4	F		1	0.119395	3.75
320099	1	0.306038	3.5	F		420313	0	0.3471	3.75	M		552123	1	0.282104	4	F		539365	1	0.316485	3	F		0	0.11942	2.94
316183	1	0.30638	2.67	F		564749	0	0.3471	4	M		556065	0	0.282114	2.69	M		499977	1	0.316616	3.5	F		0	0.119441	3.25
504339	1	0.306679	3.8	F		595603	1	0.347235	3.33	F		632639	1	0.282222	2.33	F		585589	0	0.316626	1.7	M		0	0.119521	4
280511	0	0.306991	4	M		344353	1	0.347441	4	F		511133	0	0.282308	1.7	M		423709	0	0.316899	3	M		1	0.119634	3.5
418947	1	0.306991	2.4	F		575133	0	0.34746	3.83	M		614289	0	0.282308	4	M		606793	0	0.316907	4	M		1	0.11974	2.33
503363	0	0.30714	3.8	M		469995	0	0.347466	4	M		398689	0	0.282308	0	M		635955	1	0.317102	3	F		1	0.119791	4
435179	1	0.307408	3.5	F		546247	1	0.347491	4	F		465409	0	0.282352	3.4	M		635977	1	0.317152	1	F		0	0.119938	3.75
612527	0	0.307774	2.29	M		576479	0	0.34754	4	M		369551	1	0.282462	4	F		636587	1	0.317282	3.69	F		1	0.119948	3.75
579147	1	0.308063	3.33	F		373409	1	0.348059	4	F		554357	0	0.282523	2.42	M		506991	0	0.317334	2.69	M		0	0.12	2.86
510167	0	0.308155	3	M		548401	1	0.34825	3.5	F		524639	1	0.282728	4	F		374791	0	0.31748	3.25	M		1	0.120035	4
525111	1	0.308155	4	F		618491	0	0.348643	3.5	M		626647	0	0.28274	2.5	M		472447	0	0.317584	3.5	M		1	0.120065	3.75
583243	0	0.308328	4	M		440051	0	0.349047	2.33	M		633675	1	0.283149	4	F		381203	0	0.317646	3.82	M		0	0.120194	3.35
547331	1	0.308433	3.77	F		612663	0	0.34927	1.25	M		539223	1	0.283215	4	F		393921	1	0.317649	3	F		0	0.120233	3.5
378653	0	0.30845	3.75	M		610659	0	0.349586	4	M		619325	1	0.283232	1.33	F		432733	0	0.317703	4	M		0	0.120328	2.23
278399	0	0.308534	4	M		558705	1	0.349667	4	F		563553	1	0.283352	3.57	F		635859	1	0.31779	3.5	F		1	0.120328	3.5
476577	0	0.308621	3.5	M		579355	1	0.349705	4	F		551697	1	0.283652	3.5	F		595401	1	0.317921	4	F		0	0.120328	3.75
612697	1	0.308737	2.43	F		475807	0	0.34986	3.53	M		527371	1	0.283956	2.4	F		500623	0	0.31815	4	M		1	0.120328	2
442467	1	0.308757	2.75	F		581755	1	0.350186	4	F		501615	1	0.284146	2.68	F		611415	0	0.318285	3.33	M		0	0.12036	3
391221	1	0.30885	3.3	F		586685	1	0.350186	3	F		549131	1	0.284169	3	F		485617	1	0.318903	3.67	F		1	0.120492	4
405303	0	0.308896	2.33	M		609523	0	0.350186	4	M		351633	1	0.284193	4	F		622469	0	0.31901	0	M		1	0.120611	3.5
612687	1	0.309116	1.5	F		446681	1	0.350191	4	F		583863	1	0.284199	3.33	F		510703	0	0.31914	2.75	M		0	0.120756	4
552167	0	0.309913	2	M		567871	1	0.35032	4	F		367723	0	0.284203	4	M		613089	1	0.31916	4	F		1	0.120768	4
484555	0	0.310076	3	M		548937	0	0.350567	4	M		601311	0	0.2843	4	M		463767	0	0.319246	3	M		0	0.120827	3
434467	0	0.310076	2.8	M		458267	1	0.350578	3	F		344413	1	0.284351	2.5	F		468765	0	0.319332	1.14	M		0	0.120845	2.33
520333	0	0.310076	2.69	M		561141	1	0.350579	2.5	F		625663	0	0.284579	3.54	M		347985	1	0.319332	2.67	F		0	0.1209	3.33
474755	1	0.31009	3.25	F		566007	0	0.350809	3	M		614213	0	0.28522	2.5	M		622363	0	0.319625	3	M		0	0.120939	4
564161	0	0.31078	2.33	M		499347	1	0.350931	3	F		621277	0	0.285342	3	M		261259	1	0.319748	1.67	F		1	0.120953	4
535477	1	0.310918	3	F		588085	0	0.351057	1.5	M		232655	1	0.285394	4	F		508339	0	0.319837	3.33	M		1	0.120957	3.67
596357	1	0.311238	1.33	F		605835	0	0.351247	4	M		485323	0	0.285394	3.2	M		423759	0	0.319846	3	M		0	0.121044	4
490103	0	0.311619	1.33	M		596029	0	0.351248	2.5	M		527671	1	0.285484	4	F		117315	0	0.32005	4	M		1	0.121103	4
560879	0	0.311619	3.54	M		546501	0	0.351339	3	M		539575	1	0.285609	4	F		465539	1	0.320142	3.44	F		0	0.121128	3
518039	1	0.311632	3.67	F		575813	1	0.351429	2.33	F		485863	0	0.285746	3.18	M		636719	0	0.320204	3.8	M		1	0.121135	2.33
475959	1	0.311713	4	F		153127	0	0.35147	1	M		563411	0	0.28596	4	M		625765	0	0.320229	4	M		0	0.121205	3.73
541987	0	0.311751	2.67	M		358665	0	0.351532	2.67	M		598527	1	0.286033	3.5	F		518679	1	0.320323	3.69	F		0	0.121261	4
570949	0	0.31184	3.61	M		583243	0	0.351595	4	M		351469	1	0.286046	4	F		605203	0	0.32035	3.5	M		0	0.121313	4
320157	1	0.312109	4	F		543819	1	0.351728	2.63	F		630715	1	0.28606	3.72	F		521919	1	0.320363	4	F		1	0.121871	3.46
520999	0	0.31272	3.31	M		445923	0	0.351765	4	M		619323	1	0.286468	3	F		595055	1	0.320758	4	F		0	0.121871	0
501217	1	0.313099	3.5	F		483243	0	0.351867	4	M		448033	1	0.286532	3.6	F		501591	1	0.320875	4	F		0	0.121871	3.2
478083	0	0.313472	3.8	M		416693	0	0.35194	3.25	M		625453	0	0.286936	2	M		641655	1	0.320945	4	F		0	0.121871	0
603957	1	0.313725	3	F		428099	1	0.352112	3.5	F		634423	1	0.286936	4	F		437993	0	0.320954	3	M		0	0.121871	3.57
545589	0	0.313878	4	M		601505	1	0.352352	3	F		488055	1	0.286936	2.67	F		571419	0	0.321115	3	M		1	0.121871	4
419545	0	0.313995	2.5	M		621035	0	0.352352	3.92	M		599295	1	0.287232	4	F		600359	0	0.321229	4	M		1	0.121939	3.33
386785	1	0.314476	3	F		576681	1	0.352374	3.25	F		101935	1	0.287573	4	F		602203	0	0.321319	3.67	M		0	0.122031	4
617507	1	0.314538	3	F		526757	1	0.352777	4	F		599739	0	0.287635	3	M		566539	1	0.321539	4	F		1	0.122081	4
429765	1	0.314704	4	F		556181	0	0.352851	4	M		634645	1	0.287751	3	F		341039	1	0.321596	4	F		0	0.122108	3
588307	1	0.314704	1.5	F		577329	0	0.353271	2	M		560949	1	0.287903	3.46	F		498243	1	0.321758	3.08	F		1	0.122189	2
580391	1	0.314918	4	F		349543	1	0.35338	2.5	F		483441	0	0.287915	3.2	M		565425	1	0.321831	4	F		0	0.122239	4
550901	1	0.315044	3.33	F		522955	1	0.353637	3.75	F		428427	1	0.288048	2.83	F		598975	0	0.321865	3	M		0	0.122368	4
295903	1	0.315141	4	F		605731	1	0.354	3	F		483223	0	0.288245	4	M		581009	1	0.321871	3.7	F		1	0.122374	3
460019	1	0.315275	3.5	F		502283	0	0.354211	3	M		613483	1	0.288367	4	F		643803	1	0.322077	4	F		1	0.122432	3
464007	0	0.315492	3	M		589335	1	0.354221	3.67	F		511545	0	0.288479	2.64	M		630039	1	0.322327	4	F		0	0.122432	3.5
538571	0	0.315663	3	M		613351	1	0.354507	4	F		557077	1	0.288479	2.54	F		566247	1	0.322364	3.4	F		1	0.122517	3.83
377917	1	0.316175	4	F		559655	1	0.354571	3.4	F		630199	1	0.288543	4	F		539615	1	0.323487	2.5	F		1	0.122562	3.6
598409	0	0.316247	2.5	M		373163	1	0.354814	4	F		503421	1	0.28865	3.38	F		574833	0	0.323539	3	M		1	0.122585	3.75
511427	0	0.316802	3.6	M		507337	1	0.354814	2.63	F		440939	0	0.288805	2.5	M		545239	1	0.323739	2.75	F		1	0.122594	3
598901	1	0.31706	3.25	F		365493	1	0.354885	4	F		602805	1	0.288956	4	F		624581	0	0.323812	4	M		0	0.122645	3.75
596313	1	0.317087	3.25	F		560669	1	0.355178	3	F		539375	1	0.289071	1	F		490447	1	0.323912	2	F		1	0.122653	2
582585	1	0.31711	2.08	F		556855	1	0.355389	2.75	F		625799	1	0.289097	4	F		579281	1	0.323926	4	F		1	0.122688	2.75
548401	1	0.317132	3.67	F		598543	0	0.355504	3.69	M		575813	1	0.289117	3.33	F		633107	0	0.32411	3.5	M		0	0.122733	3.75
489687	1	0.31779	3.75	F		496355	1	0.355546	3.29	F		420379	1	0.289207	4	F		582585	1	0.324122	3	F		0	0.122799	3.25
437853	1	0.318252	4	F		522067	1	0.355593	3.54	F		566233	0	0.289607	1	M		368529	1	0.32498	3.5	F		1	0.122879	2.22
586981	1	0.318449	4	F		540859	0	0.35567	2.67	M		408331	0	0.289778	3.67	M		576293	1	0.325015	3	F		1	0.122879	1.33
448435	1	0.318562	2.69	F		448277	1	0.355731	3.67	F		581663	1	0.289953	2	F		293849	1	0.325075	3	F		1	0.122929	4
596399	0	0.319168	3.5	M		529187	1	0.355824	3.5	F		605357	0	0.290022	4	M		495311	0	0.325312	3	M		1	0.122956	4
491873	1	0.319186	4	F		574855	0	0.355891	3	M		626437	1	0.290101	4	F		645521	0	0.325424	1	M		0	0.122956	4
469001	0	0.319363	2.5	M		578177	1	0.356021	4	F		628213	1	0.290172	3.7	F		624521	1	0.325503	4	F		1	0.123033	4
605901	1	0.319574	2	F		472153	1	0.356173	4	F		476819	1	0.291138	3.5	F		429945	0	0.325503	2.75	M		0	0.123046	2.5
416421	1	0.319589	1	F		583837	0	0.356281	4	M		566755	1	0.291157	3.18	F		300783	0	0.32555	4	M		1	0.12311	4
616583	1	0.31963	3	F		493073	0	0.356356	3.5	M		623139	1	0.291529	3.5	F		605519	1	0.325741	3.75	F		1	0.123117	3
595401	1	0.319693	3.25	F		579913	1	0.356356	3.25	F		529671	0	0.291612	1.9	M		544741	1	0.325789	2.75	F		1	0.123208	3.25
563091	1	0.319714	3.5	F		259619	0	0.356356	3	M		554913	0	0.291687	2.5	M		517293	1	0.325848	2.33	F		1	0.123234	3.5
604697	1	0.319793	3.75	F		543837	0	0.356356	4	M		577837	1	0.291726	0	F		601071	1	0.325905	2.5	F		0	0.123339	3.75
416341	0	0.320189	4	M		393879	1	0.356665	3.75	F		586839	1	0.291734	3.2	F		632587	0	0.32615	1.33	M		0	0.12334	3.67
448317	1	0.320566	2	F		582603	0	0.35668	3	M		635831	1	0.291932	4	F		484293	1	0.326585	4	F		0	0.123413	3.5
481495	1	0.321142	3.25	F		459689	1	0.356743	4	F		346851	0	0.292144	4	M		621501	0	0.32663	3.33	M		0	0.123413	3
475335	0	0.3214	3	M		546511	1	0.35691	3.67	F		635165	1	0.293107	4	F		468731	1	0.326975	3	F		0	0.123413	3.5
476667	1	0.321422	3	F		549193	0	0.357062	3	M		632277	0	0.293107	0	M		586581	1	0.327077	3.67	F		1	0.123413	3
261367	1	0.321477	2.85	F		523927	0	0.357173	2.86	M		417119	1	0.293107	4	F		606111	1	0.327136	3.67	F		1	0.123413	0.67
390321	1	0.321554	3.67	F		466885	0	0.357289	3.43	M		615635	1	0.293141	3.5	F		640105	0	0.327169	2.75	M		1	0.123439	3.14
521615	0	0.321776	1	M		392219	1	0.357329	4	F		576515	0	0.293174	4	M		605833	1	0.327252	2.6	F		0	0.123465	3.64
428427	1	0.322418	2.46	F		600087	0	0.357489	3.31	M		598225	0	0.293264	1.75	M		544745	1	0.327527	2.27	F		0	0.123468	4
580929	0	0.322583	3	M		616357	1	0.357724	4	F		503649	1	0.293584	3.5	F		350297	1	0.327796	2.33	F		0	0.123497	2.21
343329	1	0.322638	4	F		555491	1	0.357899	3.5	F		445551	1	0.293892	3	F		614541	0	0.327815	3.25	M		1	0.123544	4
476793	0	0.323	3.75	M		346727	1	0.357963	3.33	F		595055	1	0.293904	4	F		634729	0	0.328195	3.27	M		1	0.123668	3.67
303597	1	0.323068	4	F		519363	1	0.358256	3.67	F		486761	1	0.293969	2	F		391187	1	0.32836	3.75	F		1	0.123697	3.47
433297	1	0.323131	4	F		499035	1	0.358291	4	F		521513	0	0.294066	4	M		597117	0	0.328548	3.2	M		0	0.123728	4
386101	0	0.323214	4	M		385897	0	0.358363	3	M		608667	1	0.294074	2.67	F		576055	0	0.328588	0	M		1	0.12376	4
451155	1	0.323707	1.75	F		611009	1	0.358456	3.67	F		362313	0	0.294115	3	M		482947	1	0.328681	3	F		1	0.123837	4
601555	0	0.32376	4	M		530979	1	0.35896	1.93	F		616231	1	0.294162	2.75	F		584617	1	0.328834	2.32	F		1	0.123883	4
590645	0	0.323834	3.69	M		543873	1	0.359899	2.5	F		623281	1	0.294217	3.75	F		620189	1	0.328992	2.33	F		1	0.12392	4
480277	1	0.324133	3.75	F		271981	0	0.360007	4	M		528807	0	0.294333	3	M		597333	1	0.32909	4	F		0	0.124006	2.75
514263	0	0.324154	3.33	M		440597	1	0.360035	4	F		317015	1	0.29436	4	F		132429	0	0.329191	4	M		0	0.124092	3.33
577685	0	0.324445	2.5	M		596399	0	0.360299	2.25	M		603973	1	0.294457	4	F		565103	1	0.329209	3.57	F		0	0.124246	4
475807	0	0.324456	3.86	M		580109	1	0.3603	4	F		550583	1	0.29465	2.27	F		429637	1	0.329364	3.5	F		0	0.124475	3
502057	1	0.324469	1.55	F		493779	0	0.360542	2.5	M		565843	1	0.29465	0	F		609543	1	0.329733	4	F		0	0.124634	2.4
580555	0	0.324572	3	M		545043	1	0.360773	2.33	F		417865	0	0.29465	3	M		618323	1	0.329797	4	F		0	0.124648	3
572983	0	0.324999	2.71	M		579603	0	0.360929	3.4	M		620463	1	0.29465	3.5	F		319113	0	0.329858	4	M		1	0.124699	4
449047	1	0.325054	3.67	F		439389	1	0.360984	3	F		564823	0	0.294729	2.75	M		629473	1	0.330167	4	F		0	0.124819	2.5
479139	1	0.32516	3.6	F		614009	0	0.361002	2.33	M		349961	0	0.295033	2.23	M		419437	0	0.330846	3.5	M		0	0.12485	1.33
368585	1	0.325377	2.5	F		586341	1	0.361079	3.17	F		448451	1	0.295401	4	F		577795	1	0.330849	2.1	F		0	0.124956	3.5
554695	0	0.325415	3.67	M		574863	1	0.361123	2.71	F		554015	1	0.295752	4	F		634481	0	0.331234	4	M		1	0.124956	3.4
566283	1	0.325419	3	F		595055	1	0.361146	4	F		547323	1	0.29578	4	F		576495	1	0.33125	3.25	F		1	0.124956	3.67
560499	0	0.325503	0.67	M		528585	1	0.361254	2.67	F		511731	1	0.296192	1.5	F		612469	1	0.331263	3.75	F		1	0.124956	4
424195	0	0.325633	2	M		541197	0	0.36131	3	M		485733	1	0.296334	2.67	F		638221	0	0.331313	2	M		0	0.124956	2.15
478531	1	0.326257	4	F		504397	1	0.361523	2	F		543133	0	0.296468	3	M		370679	1	0.331606	3.33	F		1	0.124956	2.5
568627	0	0.326332	3.33	M		611979	1	0.361621	1.64	F		621525	1	0.297077	0.25	F		354683	1	0.331674	4	F		1	0.124956	4
295699	0	0.326334	4	M		591409	1	0.361901	2	F		524839	1	0.29712	3.5	F		612605	0	0.331674	3	M		1	0.124956	1.73
579911	1	0.326351	4	F		438539	1	0.362145	4	F		580687	1	0.297199	4	F		113183	1	0.331767	4	F		1	0.124956	3.73
567871	1	0.326364	3.81	F		502423	1	0.362217	2.67	F		578551	0	0.297205	0	M		620509	1	0.331945	3	F		1	0.124956	2.75
468769	0	0.326426	0	M		618353	0	0.362238	2.75	M		566405	0	0.297236	2.5	M		581381	0	0.332119	3.67	M		0	0.124968	4
456311	0	0.326479	3	M		528779	1	0.362299	3.67	F		325837	1	0.297367	4	F		501429	1	0.332209	3.33	F		0	0.125027	3.33
539167	1	0.32677	4	F		476709	0	0.362355	4	M		535959	1	0.297419	3	F		470219	1	0.332212	4	F		1	0.12527	3
539417	0	0.327036	3	M		591767	0	0.362737	3.11	M		408545	1	0.297656	4	F		435251	1	0.332234	0	F		0	0.125279	3.25
598681	1	0.327281	3.5	F		393855	1	0.362811	3	F		503191	0	0.297839	4	M		356055	0	0.332561	3.09	M		1	0.125333	4
511873	1	0.327557	3	F		358189	0	0.363404	3.5	M		575281	1	0.297933	2.8	F		391199	1	0.332628	4	F		0	0.125357	3.25
584179	1	0.327618	2.33	F		347473	0	0.363444	3	M		538877	0	0.298053	3.75	M		569649	1	0.332829	3	F		1	0.125359	4
473139	0	0.327741	3.5	M		598423	1	0.363584	3	F		578867	1	0.298216	4	F		616357	1	0.333027	3.5	F		1	0.125383	3.5
580935	1	0.328031	1.56	F		618487	0	0.363788	2.67	M		619071	1	0.298277	4	F		623971	1	0.333416	3	F		0	0.125393	3.5
489119	0	0.328132	3.6	M		601379	0	0.363841	3.54	M		526999	1	0.298322	3.75	F		565163	1	0.333435	2.5	F		1	0.125408	2
614297	1	0.328413	4	F		401899	1	0.363913	4	F		479603	1	0.298383	4	F		401045	1	0.333804	4	F		1	0.125456	2.6
545829	0	0.328503	4	M		538877	0	0.36407	3.25	M		611303	1	0.2989	3.67	F		604153	1	0.333975	3.33	F		0	0.12546	2.5
525643	0	0.328588	4	M		581219	1	0.36407	1.8	F		604221	1	0.298946	4	F		283613	0	0.334007	3.2	M		1	0.125539	3
387505	1	0.328606	2.33	F		578731	1	0.36407	2	F		547549	1	0.299278	2.83	F		317531	0	0.33417	3	M		0	0.125663	3
452019	0	0.328939	3.5	M		484141	1	0.364144	3.6	F		558755	0	0.299278	4	M		548991	0	0.334416	3	M		1	0.125711	4
452147	0	0.329257	3.33	M		579665	0	0.36416	4	M		627225	1	0.299278	4	F		589963	1	0.334419	2.85	F		0	0.125748	3.33
279455	1	0.329527	4	F		439947	1	0.364944	3	F		636133	1	0.299506	4	F		416475	1	0.334931	4	F		1	0.12589	2.5
450645	1	0.329698	3	F		473191	0	0.365222	3.5	M		512101	0	0.299578	3.7	M		625507	0	0.334973	4	M		1	0.125927	3.67
538087	0	0.330131	0.67	M		584699	0	0.365375	2.93	M		595687	1	0.299773	2	F		545805	0	0.335169	3.67	M		1	0.125965	3.67
563289	1	0.330131	4	F		485323	0	0.365467	3.67	M		513581	0	0.300111	3	M		514997	1	0.335387	3.5	F		1	0.125991	2
579279	0	0.330131	1.75	M		547043	0	0.365548	2.67	M		609523	0	0.300264	3	M		453179	1	0.335408	4	F		1	0.126003	4
605009	1	0.330131	2	F		499415	1	0.365574	3	F		579893	0	0.300288	2	M		579913	1	0.335791	0.8	F		1	0.126184	4
446681	1	0.330131	4	F		582889	1	0.365585	3.25	F		580497	1	0.300629	4	F		625805	0	0.335905	4	M		1	0.126218	4
455861	1	0.330241	3.5	F		512309	1	0.365835	2.5	F		586027	1	0.300684	2.75	F		575767	0	0.33595	4	M		1	0.126222	4
548133	0	0.330249	2.33	M		480533	1	0.365949	3.75	F		570083	1	0.300724	3.5	F		523927	0	0.336082	2	M		0	0.126373	2.5
601693	1	0.330537	2	F		593349	1	0.366022	4	F		535269	0	0.30082	0	M		621361	1	0.336302	4	F		1	0.126442	4
578945	0	0.330551	4	M		546135	1	0.366102	3.5	F		566489	1	0.30082	3.5	F		633743	1	0.336302	1.27	F		1	0.126499	4
617369	0	0.330934	4	M		520511	1	0.366174	3.75	F		627857	1	0.30082	4	F		508435	1	0.336495	4	F		1	0.126499	4
548713	1	0.331088	4	F		455811	1	0.366236	2.08	F		557021	0	0.301042	3.75	M		428099	1	0.336806	3.5	F		0	0.126499	3.54
408853	0	0.331431	4	M		355627	1	0.366248	4	F		598917	1	0.301048	4	F		597011	0	0.336992	3.5	M		1	0.126499	3.5
546885	0	0.331456	4	M		515961	0	0.366342	3.5	M		556639	1	0.30105	3.5	F		412367	0	0.337024	1	M		1	0.126499	3.2
497423	0	0.33159	2.5	M		476989	1	0.36644	3.11	F		477765	1	0.301088	3.33	F		547117	1	0.337132	3.2	F		1	0.126499	3
467689	1	0.332002	3	F		563411	0	0.366604	4	M		507847	1	0.301095	3	F		525611	1	0.337166	4	F		0	0.12663	4
606813	0	0.332091	2	M		422563	1	0.367155	2.67	F		418217	0	0.301259	3.31	M		584839	0	0.337227	2.5	M		0	0.126735	4
466683	0	0.33231	2.5	M		527253	1	0.367201	3.56	F		393885	1	0.301454	3.67	F		459057	1	0.337423	2.8	F		1	0.126882	1
387877	0	0.332346	4	M		121407	1	0.367394	3.67	F		522179	0	0.301458	2.71	M		485853	1	0.33796	3	F		1	0.126903	4
396923	1	0.332395	3	F		495261	1	0.367519	3.5	F		631027	0	0.301822	4	N		552133	1	0.338078	4	F		0	0.126963	3.25
538565	1	0.332417	3.75	F		461295	1	0.367636	3.75	F		255317	0	0.301904	3.67	M		636837	1	0.338105	4	F		1	0.127154	4
586237	0	0.332436	3.25	M		563123	0	0.367826	3.5	M		540653	1	0.301927	3	F		615021	1	0.338215	3.67	F		1	0.127166	3
604887	0	0.332518	4	M		486509	1	0.368058	3	F		544585	1	0.302124	4	F		642451	1	0.339548	0	F		1	0.127276	2.57
397237	1	0.333042	2.25	F		611691	1	0.368163	4	F		630841	1	0.302363	4	F		385965	0	0.339609	4	M		1	0.127282	4
503325	0	0.333332	3.5	M		599037	0	0.36848	4	M		635759	0	0.302431	2	M		590313	1	0.339716	2.75	F		1	0.127292	3.6
576317	0	0.333419	4	M		586035	1	0.368524	4	F		588835	1	0.302823	3	F		485203	1	0.339872	4	F		1	0.127293	3.6
596155	1	0.333502	4	F		579281	1	0.368729	4	F		589335	1	0.303261	3.33	F		626437	1	0.340128	4	F		1	0.12738	4
529477	1	0.333647	2	F		589953	0	0.369076	3.5	M		582003	1	0.303626	3	F		644011	0	0.340229	4	M		1	0.127479	2.67
606043	1	0.333657	3.5	F		527657	0	0.369486	3.75	M		589363	1	0.303873	4	F		596347	0	0.340262	2.5	M		0	0.127628	3.5
611295	1	0.334089	3.75	F		611241	0	0.369527	3.5	M		500377	0	0.303906	0	M		447007	0	0.340294	3.67	M		0	0.127689	3.47
576993	1	0.334207	4	F		532245	1	0.369648	2.67	F		629989	0	0.303906	3	M		380697	0	0.340456	3	M		1	0.12774	2
547065	0	0.334224	4	M		612049	1	0.369678	4	F		577211	1	0.303906	3	F		551195	1	0.340828	3.2	F		0	0.127814	3.75
496521	1	0.334435	2.5	F		415913	0	0.369715	4	M		425223	0	0.304222	3	M		493493	1	0.340872	3.5	F		1	0.127827	2.8
615005	0	0.334511	3.14	M		303559	1	0.369912	3	F		552573	1	0.304311	3	F		587215	0	0.34093	2.4	M		1	0.12787	4
507095	1	0.334549	4	F		553807	0	0.369989	4	M		538675	0	0.304576	3.67	M		388103	1	0.34111	1.5	F		1	0.127878	3.4
486157	1	0.334738	4	F		621881	1	0.37024	0	F		506211	1	0.304641	3.5	F		628511	1	0.341435	3.33	F		0	0.127927	4
496369	1	0.334759	1.92	F		599133	0	0.37024	0	M		611205	1	0.304642	4	F		582299	1	0.341533	4	F		1	0.12794	2.79
592679	0	0.334759	3.56	M		604601	0	0.37024	3	M		602203	0	0.305408	2.5	M		378229	0	0.341736	3.67	M		1	0.127989	3.57
549187	1	0.334985	2.5	F		622135	1	0.37024	0	F		567957	0	0.305448	3.67	M		486921	1	0.341792	3	F		0	0.128041	1.57
594471	0	0.335227	4	M		558667	0	0.370242	4	M		570625	0	0.305448	2.33	M		522861	1	0.341932	2.75	F		0	0.128041	0
460753	1	0.335576	3	F		600395	1	0.37027	4	F		581621	0	0.305448	3.67	M		439389	1	0.341967	0	F		1	0.128041	0
471151	0	0.335626	3.7	M		552011	1	0.371164	3.5	F		404971	1	0.305563	3	F		425927	0	0.342228	0.8	M		0	0.128041	3.25
554881	1	0.336185	3	F		579339	1	0.371299	4	F		564541	0	0.305806	2.8	M		469941	1	0.34228	4	F		1	0.128054	4
600179	1	0.336217	2.33	F		594515	1	0.371413	3.5	F		580607	0	0.30586	4	M		568079	0	0.342331	3	M		1	0.128194	3.6
488483	1	0.336226	3	F		612821	1	0.371571	4	F		501865	1	0.306106	3.5	F		282733	0	0.342472	3.75	M		0	0.128264	4
471129	0	0.336302	3.33	M		503161	0	0.371592	4	M		546909	0	0.306607	1.5	M		508367	1	0.342729	2.56	F		1	0.128301	4
508731	1	0.336302	1.67	F		352015	1	0.371692	4	F		620217	1	0.306637	3.75	F		613331	0	0.343573	4	M		1	0.128325	4
535341	0	0.33648	4	M		497377	1	0.372151	3.75	F		635043	0	0.306643	4	M		522151	1	0.343605	3	F		1	0.128437	4
415881	1	0.336759	4	F		536085	1	0.37217	3	F		461385	0	0.306991	1.33	M		612753	1	0.343988	3	F		1	0.128507	2.33
334575	0	0.336957	3.5	M		614927	1	0.372186	3.5	F		307997	0	0.306991	3.75	M		469553	0	0.344293	3	M		1	0.128576	3.67
171535	1	0.337138	3	F		492867	1	0.372336	3.54	F		635625	0	0.307005	2.5	M		621323	0	0.344533	3	M		1	0.128606	3.6
605853	1	0.337354	3.56	F		584745	1	0.372344	4	F		570375	0	0.307051	4	M		626481	1	0.344637	2.75	F		0	0.128673	4
366297	1	0.337536	4	F		600541	0	0.372361	3.67	M		446563	0	0.307188	3.33	M		609033	1	0.344849	4	F		0	0.128749	2.5
598311	1	0.33764	2.85	F		596831	0	0.372507	2.33	M		501237	0	0.307318	2	M		296823	1	0.344911	2.8	F		0	0.128921	1.33
616417	1	0.337844	2.86	F		128217	0	0.372698	3	M		558707	0	0.307349	3	M		629955	0	0.344936	3	M		1	0.129014	3.6
294065	1	0.338139	4	F		337313	0	0.372755	3.5	M		403021	0	0.307459	2	M		594815	0	0.345109	2.5	M		1	0.129032	2.88
446635	1	0.338229	3.8	F		577867	0	0.372766	4	M		366297	1	0.307488	3.5	F		615427	1	0.345112	3	F		1	0.129049	2
491033	0	0.338996	2	M		260311	0	0.372842	3	M		625703	0	0.307709	3	M		591819	0	0.345142	1.75	M		0	0.129112	0
589937	1	0.339095	3	F		492009	1	0.373149	2	F		625999	1	0.307802	3.67	F		616735	0	0.345424	2.25	M		1	0.129179	3.17
477765	1	0.339287	2.5	F		619403	1	0.373323	3	F		359379	0	0.307805	3	M		268001	1	0.34598	3.6	F		1	0.129186	3
528739	0	0.339387	3.5	M		500317	0	0.373326	4	M		392837	1	0.307846	4	F		550611	1	0.345993	2.69	F		1	0.129308	3.33
589777	1	0.339387	2.5	F		385023	0	0.373326	3	M		307339	1	0.307979	4	F		582301	1	0.346217	4	F		1	0.129345	4
403819	0	0.339387	2.7	M		99993	0	0.373465	4	M		560441	1	0.308033	4	F		502419	1	0.346232	3.71	F		1	0.129357	3.33
460775	1	0.33942	3.2	F		448435	1	0.373766	3.55	F		347131	1	0.308063	3.5	F		627489	1	0.34626	3.75	F		1	0.129395	3.6
491419	1	0.339518	4	F		481453	1	0.373916	3.5	F		454785	1	0.308459	3.5	F		441073	1	0.346427	4	F		1	0.129409	3.33
519431	1	0.33966	3.67	F		578871	0	0.374001	2.67	M		633883	1	0.308534	2.25	F		637087	1	0.346924	3.89	F		0	0.129584	3
552023	0	0.339735	0	M		547951	0	0.37412	3.5	M		561191	0	0.308534	4	M		609561	1	0.347058	4	F		1	0.129584	3.44
554909	1	0.34093	3.25	F		564335	1	0.374154	4	F		483783	0	0.309046	4	M		620025	1	0.347152	4	F		1	0.129584	3.2
615841	0	0.34093	3	M		546711	1	0.374189	3.5	F		544295	1	0.309106	3.5	F		612117	1	0.347532	3.6	F		1	0.129584	3.33
603185	1	0.34093	4	F		470719	1	0.374315	3.33	F		612133	1	0.30926	1.5	F		599059	1	0.34839	3.67	F		0	0.129584	2.77
557781	1	0.340946	3.5	F		546131	1	0.374514	3	F		599371	1	0.309485	4	F		582527	0	0.348411	4	M		0	0.129584	3.25
330479	0	0.34098	3	M		470249	1	0.374535	2.5	F		629753	1	0.310076	4	F		574949	0	0.348475	2.43	M		1	0.129584	3.83
441065	1	0.341156	4	F		446961	0	0.374595	3.33	M		628869	0	0.310167	4	M		438539	1	0.348548	3	F		0	0.129584	3.43
333485	1	0.341184	3	F		591289	1	0.374626	3	F		631257	1	0.310186	4	F		584599	0	0.348695	3.67	M		1	0.129692	3
595615	0	0.341256	3.8	M		357255	0	0.374868	2.8	M		544939	0	0.310239	1	M		596579	0	0.348802	2.5	M		1	0.129755	3.5
590041	1	0.341569	2.67	F		603889	0	0.374868	3.75	M		618367	1	0.310389	4	F		615753	0	0.349024	3	M		1	0.129828	3.5
575043	1	0.341719	3.67	F		599307	1	0.37494	0.75	F		635857	1	0.310479	1.5	F		521545	0	0.349209	3.5	M		0	0.129969	3
577315	0	0.341754	3.23	M		513865	1	0.374984	3.6	F		468607	1	0.31091	4	F		467637	1	0.349586	3.7	F		1	0.129973	2.5
603859	0	0.341832	4	M		417697	1	0.375268	3.27	F		514821	0	0.311063	3.67	M		594447	0	0.349634	2.5	M		0	0.130106	3.5
612245	1	0.342129	4	F		618979	0	0.375319	1.75	M		258291	1	0.311075	3.5	F		552033	1	0.349651	3.83	F		1	0.130229	3.67
438097	0	0.343062	3.33	M		479245	0	0.375341	3	M		615077	1	0.311516	4	F		458419	0	0.349941	3.73	M		1	0.130321	3.75
501743	1	0.343159	3	F		584407	0	0.375395	3.06	M		483879	1	0.311619	4	F		634665	1	0.349942	0	F		1	0.130375	2.67
312241	1	0.343248	3.67	F		521831	1	0.375406	3.5	F		578989	1	0.311619	3.5	F		584901	1	0.35009	4	F		1	0.130489	4
554783	0	0.343494	4	M		615427	1	0.37566	4	F		429279	1	0.311792	4	F		614861	1	0.350157	2.91	F		1	0.130605	4
124123	0	0.343594	4	M		540915	1	0.376002	3.5	F		600685	1	0.311919	3.75	F		577417	0	0.350186	3	M		0	0.130686	3
565707	1	0.343813	2.5	F		581109	0	0.376135	2	M		405809	0	0.312013	4	M		521589	0	0.350225	4	M		1	0.130696	3
565431	1	0.343815	3.6	F		347967	1	0.37615	4	F		514111	0	0.312193	2.5	M		513467	1	0.350395	3.5	F		1	0.130732	3.67
438539	1	0.344015	3.23	F		531705	1	0.376329	2.75	F		582255	0	0.312353	1	M		539221	1	0.350448	4	F		1	0.13086	3.33
348405	1	0.344015	4	F		368905	0	0.376411	2	M		417813	1	0.312407	3	F		553785	1	0.351348	2.33	F		1	0.13088	2.67
394833	1	0.344015	3.67	F		565351	0	0.376411	3	M		547019	1	0.312445	4	F		615157	1	0.351716	3.43	F		1	0.130924	2.67
523543	1	0.344168	2	F		574845	1	0.376488	4	F		384447	1	0.31258	2.5	F		541571	0	0.351728	3	M		1	0.130997	3
489797	1	0.34447	4	F		598515	0	0.37667	4	M		595261	1	0.31263	1	F		128523	0	0.351942	4	M		1	0.131058	4
362261	1	0.344656	3.5	F		579373	0	0.376746	3.33	M		566007	0	0.312662	2.75	M		416309	1	0.352047	3.4	F		0	0.131127	3.23
507843	1	0.344693	0	F		525099	0	0.377261	1.75	M		576171	0	0.312833	3	M		537517	0	0.352085	2.85	M		1	0.131127	3.67
542605	1	0.344925	2.25	F		345171	0	0.377436	4	M		612605	0	0.312952	3	M		397421	1	0.352222	2.67	F		0	0.131304	3.5
478081	1	0.345156	3.4	F		597745	1	0.377467	2.8	F		523791	1	0.313125	3.46	F		599219	0	0.352338	3	M		1	0.131311	3.75
441371	0	0.345173	3.08	M		526467	1	0.377509	4	F		413619	1	0.313162	2	F		452885	1	0.352755	3.5	F		1	0.131408	3.2
145299	1	0.345509	4	F		501881	1	0.377886	3.75	F		471059	0	0.313162	1.5	M		561587	1	0.353068	1.75	F		1	0.131461	3.75
520507	0	0.345509	3.67	M		596161	0	0.378104	3.33	M		620057	1	0.313162	1.5	F		522179	0	0.353134	3.6	M		1	0.13151	4
549227	0	0.345558	3	M		508967	0	0.378108	4	M		544125	0	0.313297	3.33	M		530801	0	0.353159	3.43	M		0	0.131622	4
586077	1	0.345723	1.62	F		549365	1	0.378273	3.3	F		473391	0	0.313327	2.5	M		596267	1	0.353169	4	F		1	0.131656	3.33
501905	0	0.345872	4	M		543777	0	0.3788	4	M		604713	1	0.313357	1.93	F		390463	0	0.353271	2	M		0	0.131661	3
562489	1	0.345896	4	F		99137	0	0.379191	0	M		447951	0	0.313381	3.4	M		495927	1	0.353271	4	F		1	0.131721	4
604613	1	0.346138	3.75	F		604033	1	0.379352	3.5	F		579351	1	0.313463	2	F		490007	1	0.353279	2.67	F		1	0.131806	3
451549	1	0.347017	3.75	F		598351	0	0.379502	3.83	M		303573	1	0.313547	4	F		549957	1	0.353363	0	F		1	0.131887	4
541495	1	0.347054	2.8	F		611211	0	0.379877	2.2	M		500185	0	0.313763	3.5	M		489685	1	0.353389	1.5	F		1	0.131927	3.5
547379	0	0.3471	4	M		619763	1	0.380142	2.62	F		500839	1	0.313896	4	F		623499	1	0.353438	4	F		1	0.131954	3.67
278105	1	0.3471	3.67	F		619837	1	0.380207	4	F		598513	1	0.314138	1.15	F		465705	1	0.353579	3.25	F		0	0.132082	0
287409	0	0.347295	4	M		520391	1	0.380292	4	F		630479	1	0.314442	3.5	F		594445	1	0.353824	3.67	F		0	0.132101	3.33
546193	0	0.34762	2.8	M		575943	0	0.380386	4	M		591409	1	0.31453	2	F		562905	0	0.354077	3.21	M		1	0.132175	4
314881	1	0.347775	2.5	F		484691	1	0.380562	3.25	F		541463	1	0.314586	0	F		502215	0	0.35409	2.75	M		1	0.132208	4
603909	1	0.348276	1	F		411083	1	0.380793	4	F		587933	1	0.314654	1.67	F		582867	1	0.354316	4	F		1	0.132244	4
510111	1	0.348331	1	F		482463	0	0.380919	1.67	M		542979	1	0.314704	3.7	F		484993	1	0.354385	3.75	F		0	0.132274	2.75
564747	1	0.348801	3.8	F		469073	0	0.381039	3	M		300915	1	0.314704	0	F		606239	0	0.354568	2	M		1	0.132328	2.75
575293	1	0.348921	4	F		447787	0	0.381039	3.63	M		412681	1	0.31481	3.75	F		473069	0	0.35472	2	M		0	0.132495	3.33
412575	1	0.348989	2.33	F		502225	1	0.381139	3.6	F		544315	0	0.314823	3.57	M		412037	0	0.354814	3	M		1	0.132547	4
550765	1	0.349104	4	F		530371	0	0.381142	4	M		535475	0	0.31512	2.25	M		505131	0	0.354889	2	M		1	0.132565	3.64
513887	1	0.349658	2.33	F		487925	0	0.38135	2.38	M		574947	1	0.31568	3.5	F		588715	1	0.35502	4	F		0	0.132566	4
546169	0	0.349733	3.33	M		307339	1	0.381385	4	F		493059	0	0.315823	4	M		534103	1	0.355141	3	F		0	0.13258	3.75
598423	1	0.349776	4	F		533983	0	0.3814	2.29	M		572823	1	0.315971	4	F		390603	1	0.355241	3	F		0	0.132655	3.75
588287	1	0.350025	3.67	F		500141	0	0.381664	4	M		617609	0	0.316215	3.5	M		301453	1	0.355294	4	F		0	0.132669	2.33
535573	0	0.350122	3.67	M		580497	1	0.382239	4	F		561189	1	0.316247	2	F		372403	1	0.355303	4	F		1	0.132669	4
527623	1	0.350186	4	F		548017	1	0.382515	4	F		623387	1	0.316247	3	F		598399	1	0.355322	3.2	F		0	0.132669	0
447013	0	0.350296	3.5	M		535535	0	0.382695	2.11	M		540473	0	0.316247	2.5	M		536167	0	0.355477	2.67	M		0	0.132669	3
543073	1	0.350483	3.29	F		369667	0	0.38293	3.2	M		592449	0	0.316247	3.25	M		496927	1	0.355516	3.67	F		1	0.132669	3
440721	1	0.350944	3.5	F		529477	1	0.383136	3.67	F		560481	0	0.316482	3.25	M		583751	0	0.355526	0.5	M		0	0.132669	3.57
600739	1	0.350985	3.5	F		614041	0	0.383156	3	M		443377	1	0.316654	2.5	F		580391	1	0.355609	4	F		1	0.132669	3.67
350939	1	0.35108	3.67	F		553447	1	0.383247	3	F		575201	0	0.316682	2.67	M		629219	1	0.355713	2.5	F		1	0.132669	3.5
378395	0	0.351287	3.5	M		508239	1	0.383321	3.8	F		598833	1	0.316839	4	F		603251	1	0.355745	4	F		1	0.132669	4
542295	0	0.3515	4	M		592901	1	0.383433	4	F		605915	0	0.317107	3.5	M		596271	1	0.355825	3.5	F		0	0.132669	3
495393	0	0.351568	4	M		456191	1	0.383453	4	F		541059	1	0.317157	3.8	F		636261	0	0.356013	4	M		1	0.132669	3.5
517311	0	0.351924	3	M		558441	0	0.383587	2.75	M		626007	1	0.317329	3.5	F		420337	0	0.356201	3.5	M		1	0.132669	4
605755	1	0.352178	1	F		473233	0	0.383649	3.67	M		574393	1	0.317727	3.5	F		488575	0	0.356356	2	M		1	0.132669	3.36
615101	1	0.352622	4	F		541133	1	0.383743	4	F		413313	1	0.317739	2.82	F		577409	1	0.356431	3.67	F		0	0.132669	1.5
594789	1	0.352698	3	F		316223	1	0.383796	3.25	F		491883	0	0.31779	1.13	M		549135	1	0.356609	4	F		1	0.132687	3.6
531491	1	0.352831	3.33	F		576491	0	0.38394	4	M		565181	0	0.31779	0	M		643013	1	0.356747	0	F		1	0.132754	3
581747	1	0.352964	1.33	F		597111	1	0.38398	2.33	F		583501	0	0.31779	2.33	M		614825	0	0.356925	3.33	M		0	0.132765	2.33
440939	0	0.353087	2.67	M		497063	1	0.384269	3.5	F		604033	1	0.31779	3.25	F		576681	1	0.357058	3.7	F		0	0.132896	3.75
434783	1	0.353271	2.67	F		578509	1	0.384287	3.79	F		625237	0	0.31779	1.33	M		483441	0	0.357223	3.75	M		1	0.132926	4
374439	0	0.353271	1.33	M		597149	1	0.384775	1.75	F		624063	1	0.317819	4	F		461711	1	0.357247	2.5	F		1	0.133019	3.67
448411	1	0.353271	3.25	F		615171	1	0.384794	4	F		543729	0	0.317944	1	M		578495	1	0.357546	4	F		1	0.133022	2.67
541801	0	0.353271	3	M		597863	1	0.384851	3.75	F		461049	0	0.318194	4	M		488967	0	0.357806	1.29	M		1	0.133094	2.25
597123	0	0.353344	4	M		476667	1	0.384855	3.67	F		635959	1	0.318201	3.8	F		476667	1	0.357905	3	F		0	0.133135	4
578733	0	0.353368	3	M		509057	1	0.38492	2.5	F		632001	0	0.318236	4	M		500671	1	0.357906	0.67	F		1	0.133231	4
471533	1	0.35383	3.75	F		594723	0	0.384927	2.5	M		614663	1	0.318271	3.5	F		572823	1	0.357915	4	F		1	0.133235	3.4
357541	0	0.354258	4	M		313201	0	0.384949	2.5	M		582903	1	0.318771	3.8	F		527559	1	0.35826	2.25	F		1	0.133296	2.25
548053	1	0.354283	3.36	F		521615	0	0.385165	2.44	M		576273	0	0.318973	0	M		447979	1	0.358389	4	F		0	0.133297	1.5
501837	1	0.354285	3.8	F		612349	1	0.385286	3	F		528225	1	0.319117	2.67	F		584835	1	0.358492	3.27	F		1	0.13334	0.08
549131	1	0.354632	3	F		479965	0	0.385415	4	M		631483	0	0.319125	3.75	M		434783	1	0.358652	3.25	F		1	0.133495	3.25
602805	1	0.354655	4	F		602887	0	0.385667	3	M		552993	1	0.319332	3.56	F		327153	0	0.358705	4	M		1	0.133528	4
469863	0	0.354722	2.75	M		574787	0	0.385781	2.67	M		469851	0	0.319332	1.75	M		520303	1	0.358732	3.67	F		1	0.133611	3.33
600741	1	0.354814	2.5	F		445199	0	0.386378	4	M		272895	0	0.319579	3	M		630825	1	0.358894	2.8	F		1	0.133617	3.5
468085	1	0.355036	3	F		507669	0	0.386468	3	M		627767	1	0.319705	2.5	F		281499	1	0.358911	2	F		0	0.133702	4
367423	1	0.355106	3.6	F		618467	0	0.386483	0.5	M		495893	1	0.31999	4	F		501369	0	0.359124	3.5	M		0	0.134032	1
566711	0	0.355181	3.75	M		478067	1	0.386609	2.33	F		361571	0	0.3201	3	M		594071	1	0.35921	3.5	F		1	0.134185	2.33
429527	0	0.355218	0	M		549425	1	0.387335	3.25	F		600799	0	0.320335	3.78	M		469723	0	0.359239	3.67	M		1	0.134212	4
458741	1	0.355412	4	F		496943	1	0.387753	4	F		455623	1	0.320676	2.88	F		637327	1	0.359369	3	F		1	0.134212	3
513953	1	0.35545	4	F		597543	1	0.387822	4	F		488783	0	0.320875	3	M		497953	0	0.359389	2	M		1	0.134212	4
580087	1	0.355452	2.5	F		605511	0	0.387902	2.75	M		627379	1	0.320875	3	F		558097	1	0.35944	3.75	F		0	0.134212	0.75
485623	0	0.355492	4	M		583285	1	0.388091	3.69	F		602005	1	0.320875	3.25	F		492089	0	0.359442	0	M		0	0.134212	0
580109	1	0.355593	4	F		570985	1	0.388175	3	F		622287	1	0.320875	2.5	F		446611	1	0.359682	3	F		1	0.134212	3.75
485181	1	0.357162	2.75	F		435639	0	0.388356	3.33	M		565353	1	0.320927	2.77	F		620051	0	0.359683	4	M		1	0.134269	3.46
416167	0	0.357262	1.5	M		616285	1	0.388614	2	F		573829	1	0.321204	2.75	F		586501	1	0.359683	3	F		0	0.134271	2.42
511467	0	0.357405	2.92	M		499461	0	0.388867	3.33	M		413979	1	0.321903	4	F		445009	1	0.359844	3.75	F		1	0.134292	4
564311	0	0.357826	3.44	M		366295	1	0.389042	4	F		501599	0	0.322009	2.29	M		612343	0	0.360167	3	M		0	0.134421	3
493779	0	0.357907	2.8	M		531437	1	0.389182	2.67	F		622107	1	0.322312	3.5	F		640361	0	0.360659	3.5	M		1	0.134474	3.5
510827	1	0.357945	3	F		282755	1	0.389207	4	F		611131	1	0.322347	4	F		563367	1	0.360753	3.58	F		0	0.134543	4
492111	1	0.358318	3	F		528443	0	0.389451	3.33	M		581589	1	0.322361	4	F		614499	1	0.360897	1.67	F		0	0.134552	4
599501	1	0.358694	3.33	F		326203	1	0.389562	4	F		632679	1	0.322418	4	F		482813	1	0.361032	3.54	F		1	0.134668	4
493189	1	0.358744	4	F		305649	1	0.389651	1.5	F		627891	1	0.322483	2.5	F		112019	0	0.361127	4	M		1	0.134837	3.75
498111	1	0.358893	4	F		395179	0	0.390057	2.5	M		628961	1	0.322726	3	F		599363	1	0.361204	4	F		1	0.134846	2
458425	1	0.359442	4	F		595693	1	0.390112	3.67	F		563367	1	0.322818	3.5	F		564541	0	0.361437	1.75	M		1	0.135149	2
533349	1	0.35945	3.46	F		477903	1	0.390206	3.5	F		290351	0	0.322828	3.33	M		615329	0	0.36147	3	M		1	0.135157	3
494905	1	0.359868	1.67	F		460133	0	0.390257	3	M		618529	1	0.322874	4	F		544997	0	0.361491	4	M		1	0.13522	3
564907	0	0.360353	3.33	M		604717	0	0.39044	3.5	M		632715	0	0.323094	3.5	M		520601	1	0.361597	0	F		1	0.135232	4
545133	1	0.36059	4	F		421111	0	0.390624	2	M		476977	0	0.323098	4	M		325837	1	0.361666	3.33	F		1	0.135316	3.33
499619	0	0.360619	4	M		564891	1	0.390772	2.75	F		600359	0	0.323215	3.25	M		460133	0	0.361716	2	M		1	0.135354	4
561191	0	0.360984	3.88	M		535353	0	0.390773	3.33	M		387829	1	0.323407	3.5	F		526453	0	0.36189	4	M		1	0.135469	2
600017	0	0.360984	1.5	M		621085	1	0.39082	3	F		440733	1	0.323467	3	F		634957	1	0.361917	3.33	F		1	0.135515	3.67
545115	1	0.361017	3	F		547117	1	0.391119	3.8	F		391493	0	0.32396	3.75	M		588085	0	0.361937	1.5	M		0	0.135589	2.67
552157	1	0.361272	2.75	F		410931	0	0.391188	2.5	M		510599	0	0.32396	2.25	M		601847	0	0.362057	2.75	M		1	0.135637	3.25
356635	0	0.361451	3.67	M		464513	0	0.391244	3.5	M		392465	0	0.324219	2	M		595295	1	0.362211	2	F		1	0.135641	2.29
567995	0	0.362412	4	M		506709	0	0.391273	2.25	M		622323	1	0.324243	2	F		523137	1	0.362527	0	F		1	0.135645	4
458333	0	0.362421	3.5	M		607565	0	0.391393	2	M		438195	1	0.324393	4	F		557423	1	0.363033	2	F		1	0.135647	4
525819	1	0.362527	4	F		457131	1	0.39144	4	F		543947	1	0.324447	3.08	F		576873	1	0.363053	4	F		0	0.135755	3.75
510367	1	0.362723	3.5	F		509339	0	0.391494	2.21	M		618493	0	0.324487	3.75	M		635061	1	0.363186	3.5	F		1	0.135755	0.75
576327	0	0.362723	3.5	M		456277	0	0.391838	3.67	M		503161	0	0.324682	4	M		625403	1	0.363201	3	F		1	0.135755	3.5
548665	0	0.36287	3.67	M		543987	1	0.391838	2.33	F		361339	1	0.324831	3	F		457005	1	0.363345	3.5	F		0	0.135755	4
600635	1	0.36306	3.25	F		453777	1	0.392006	2.75	F		397305	0	0.325326	3.5	M		413121	0	0.363782	2.6	M		0	0.135755	4
504467	1	0.363195	3	F		574899	1	0.392222	2	F		584127	1	0.325341	2.67	F		544035	0	0.363896	3.25	M		0	0.135755	3
482625	0	0.363404	4	M		564689	0	0.39223	4	M		622209	0	0.325404	4	M		583501	0	0.363993	2.75	M		1	0.135755	3
573337	1	0.363446	2	F		345527	0	0.392259	3	M		479427	1	0.325983	3.67	F		539575	1	0.364043	4	F		1	0.135755	3.5
351725	1	0.363478	3.25	F		600731	1	0.392618	4	F		593417	0	0.326302	3.25	M		501833	0	0.36407	3	M		1	0.135778	4
496167	0	0.363865	4	M		539161	0	0.392722	4	M		536377	1	0.326388	2.43	F		462075	1	0.364255	4	F		0	0.135864	3.75
500231	1	0.36407	4	F		405871	0	0.392822	2.86	M		403367	1	0.32655	4	F		635133	0	0.364673	4	M		0	0.135886	4
605629	1	0.36407	4	F		592437	1	0.392832	3.67	F		545841	1	0.326629	4	F		526131	1	0.364822	4	F		1	0.136024	4
413881	1	0.364742	4	F		417815	1	0.392885	3.67	F		486953	0	0.326855	2	M		486301	1	0.364935	4	F		1	0.136168	3.5
598847	1	0.364897	3.5	F		612163	0	0.393024	4	M		590863	0	0.327203	4	M		640747	0	0.36544	2.75	M		1	0.136198	4
277763	0	0.365115	4	M		545173	0	0.393061	4	M		465133	1	0.327382	3.5	F		448307	0	0.365467	3.7	M		0	0.136221	3.25
490479	1	0.36512	2	F		605841	1	0.393427	4	F		597595	0	0.327658	2	M		597021	0	0.365612	4	M		1	0.136302	3.5
545325	1	0.36522	4	F		501165	0	0.393482	3.25	M		618409	1	0.327709	4	F		578773	1	0.365759	3.5	F		0	0.13634	3.75
524839	1	0.365416	3.5	F		583219	0	0.393662	2.8	M		473015	0	0.327746	3.25	M		639685	1	0.365767	3.33	F		1	0.136365	2.25
347615	0	0.365464	4	M		513219	0	0.393802	4	M		268051	0	0.327772	2.71	M		629885	1	0.365823	3	F		1	0.136459	2.5
575185	1	0.365557	4	F		357937	1	0.393998	3.5	F		547811	1	0.327811	2.33	F		635817	1	0.365862	4	F		0	0.136472	1.75
612755	1	0.365612	4	F		393799	1	0.394084	2	F		613541	1	0.327872	4	F		628617	1	0.365884	3	F		0	0.136472	4
459549	1	0.365715	3.5	F		393211	1	0.394092	2.55	F		128523	0	0.327967	4	M		502145	1	0.366417	3.7	F		0	0.136555	3
539189	1	0.365856	2	F		553119	0	0.394412	4	M		612657	0	0.327997	4	M		430203	1	0.367155	4	F		1	0.136611	4
473191	0	0.366508	3	M		410615	1	0.394635	3	F		623977	1	0.328068	3.67	F		640377	0	0.367155	2.67	M		0	0.136663	2.67
391915	1	0.366661	2	F		604903	0	0.394676	3.33	M		489099	1	0.328184	3.33	F		566765	1	0.367155	4	F		0	0.136663	2.93
465303	1	0.367273	3.8	F		616421	0	0.394683	0.29	M		358949	1	0.328391	3	F		630841	1	0.367155	4	F		0	0.136669	4
445923	0	0.367611	4	M		510417	0	0.394687	2	M		420361	1	0.328432	2.5	F		599331	1	0.367455	3.2	F		1	0.136981	2.08
553971	1	0.367685	4	F		579849	0	0.394816	3.25	M		631131	1	0.328509	3.8	F		615979	1	0.367936	4	F		1	0.136999	3.5
492401	0	0.367846	4	M		578511	1	0.394886	2.29	F		493603	0	0.328588	2.5	M		642769	0	0.36798	3.5	M		1	0.137121	4
497629	1	0.368076	2.5	F		420819	0	0.394923	4	M		442581	1	0.328588	3.75	F		495309	1	0.368197	1.5	F		1	0.137121	2.67
315477	1	0.368272	3.5	F		565889	1	0.395394	4	F		627715	1	0.32892	4	F		451241	0	0.368198	3.82	M		0	0.137254	2.5
467705	1	0.368416	2.73	F		528309	0	0.395487	3.5	M		623719	1	0.32901	1	F		532765	0	0.368529	3.25	M		1	0.137266	4
591285	1	0.368419	3.56	F		492239	0	0.395515	2.75	M		627635	0	0.329072	4	M		600913	1	0.368662	2.79	F		1	0.137266	2
547665	0	0.368722	4	M		497433	0	0.3957	3.25	M		517307	1	0.329378	3.75	F		619267	0	0.368933	3.75	M		1	0.137297	3.25
581815	0	0.369109	2.5	M		436393	0	0.395719	4	M		606799	1	0.329838	1.33	F		381679	1	0.369049	4	F		1	0.137297	4
541359	1	0.369206	3.38	F		334197	0	0.395868	0	M		494013	1	0.330057	3.71	F		543947	1	0.369289	4	F		0	0.137297	3.27
566233	0	0.369376	2.5	M		592613	1	0.395872	4	F		632725	0	0.330131	3.75	M		414747	1	0.369746	2.67	F		1	0.137297	3.5
410615	1	0.36957	3	F		524367	0	0.39591	3.23	M		599711	0	0.330311	2	M		560559	0	0.369813	3.5	M		0	0.137297	3.69
544923	0	0.369719	4	M		508505	0	0.395958	3.75	M		598383	1	0.330439	2	F		467363	0	0.369895	3.83	M		1	0.137297	0
588269	1	0.369787	3	F		516861	1	0.396282	3.79	F		634521	1	0.330466	4	F		643927	0	0.369904	2.67	M		1	0.137297	1.8
391137	0	0.369801	4	M		592493	0	0.396396	4	M		596827	1	0.330496	1.83	F		539097	1	0.369933	1	F		0	0.137297	3.5
549225	1	0.369813	2.4	F		371019	1	0.396466	4	F		558165	0	0.3305	2.8	M		582933	1	0.370046	3.57	F		0	0.137297	4
584459	1	0.369979	4	F		544565	1	0.396466	3	F		632315	0	0.330665	4	M		589955	1	0.37018	2.33	F		1	0.137297	4
459671	0	0.370024	4	M		482803	1	0.396757	2.63	F		544921	1	0.330676	2	F		520089	0	0.37024	2.25	M		1	0.137297	4
588291	0	0.370083	3	M		566405	0	0.396964	3	M		507925	1	0.33081	3.25	F		640039	0	0.37024	4	M		0	0.137297	3.5
583813	0	0.37024	2	M		544541	0	0.397397	2.75	M		601755	1	0.330897	4	F		454423	1	0.370288	1.4	F		1	0.137297	4
488121	1	0.37024	2.5	F		470295	1	0.397421	2.75	F		525771	0	0.331038	3.08	M		553045	0	0.370335	2.31	M		1	0.137311	4
540857	1	0.37024	4	F		502723	1	0.397476	3.83	F		507311	0	0.331048	4	N		635681	0	0.370397	2	M		1	0.137335	4
575425	1	0.37024	2.67	F		584469	0	0.397909	4	M		633929	0	0.331521	3.33	M		635271	0	0.370478	4	M		0	0.137404	2.75
600541	0	0.37024	4	M		521513	0	0.397936	4	M		628933	0	0.331591	2.75	M		639837	1	0.370632	3	F		1	0.137453	2.62
476053	1	0.370247	4	F		469001	0	0.397942	3.5	M		309809	0	0.33172	3.5	M		597543	1	0.370828	3.5	F		1	0.137456	3.43
484331	0	0.370478	2.54	M		574499	0	0.398008	4	M		361649	1	0.331766	3.5	F		302689	1	0.370881	3	F		0	0.137512	3
578363	1	0.371019	3	F		618665	1	0.398122	4	F		546671	1	0.332369	3	F		545323	0	0.371	1.5	M		1	0.137572	4
563411	0	0.37164	4	M		602843	1	0.398321	3.33	F		607637	1	0.332575	2.67	F		627953	0	0.371	2.5	M		1	0.137599	4
382469	1	0.371783	4	F		584787	1	0.398536	3.75	F		631877	0	0.332682	3.75	N		540589	1	0.371077	0.5	F		1	0.137675	3
566089	0	0.371783	4	M		534023	1	0.39888	3.5	F		447463	1	0.332751	4	F		613867	0	0.371125	3	M		1	0.137825	2.69
615561	0	0.371783	3	M		584901	1	0.398974	4	F		498551	1	0.332875	2.5	F		641331	0	0.371313	3.5	M		0	0.137987	3.64
523631	0	0.372033	2.58	M		468297	1	0.398981	3.3	F		421735	1	0.33305	2.25	F		358949	1	0.371416	3	F		1	0.138066	4
345171	0	0.372059	3.5	M		581959	0	0.399526	3	M		584535	1	0.333073	4	F		575449	1	0.371483	2.08	F		0	0.138068	3.25
502481	1	0.372172	3.5	F		378441	0	0.399544	4	M		391187	1	0.333079	3.6	F		23891	1	0.371485	4	F		1	0.138092	4
600837	1	0.372323	3.25	F		323099	1	0.399551	3.67	F		542083	1	0.33314	3	F		636295	1	0.371545	4	F		1	0.138098	4
547581	0	0.373081	3.25	M		605821	0	0.399551	3.23	M		561963	1	0.333203	2.75	F		625655	0	0.371575	2	M		0	0.138114	2.75
437399	0	0.373166	2	M		472587	1	0.399582	3	F		467689	1	0.333216	3	F		604207	1	0.371611	3.33	F		0	0.138118	4
501449	0	0.373326	4	M		608291	0	0.399614	3.5	M		568627	0	0.333551	2.75	M		530507	1	0.371679	3.6	F		0	0.138157	3.25
338367	1	0.373326	2.5	F		569907	1	0.3997	4	F		407637	0	0.333808	3.75	M		616983	1	0.371743	2.67	F		1	0.138261	3.67
580259	0	0.373326	4	M		544469	1	0.399943	4	F		480693	0	0.333946	3.75	M		632485	1	0.371761	3.58	F		1	0.138364	3.75
557421	0	0.373333	4	M		586681	0	0.399947	3.25	M		449377	1	0.334004	3	F		602803	1	0.371901	2.94	F		0	0.138442	4
453801	0	0.3734	3	M		575093	1	0.400165	3.2	F		564233	1	0.33406	2.75	F		526773	0	0.372229	3.5	M		0	0.138485	3.33
577765	0	0.373604	3	M		567183	0	0.400391	3.77	M		501477	0	0.334472	3.77	M		589259	0	0.372253	2.6	M		1	0.138543	3.33
510393	0	0.373694	3.8	M		270945	1	0.400732	4	F		509339	0	0.334654	2.29	M		632585	1	0.372262	3	F		0	0.138548	3
453657	1	0.373799	0	F		547665	0	0.40089	4	M		613677	0	0.334759	2.75	M		318939	1	0.372495	4	F		0	0.13865	3.67
351751	1	0.373939	3	F		565431	1	0.401094	4	F		565757	0	0.33502	4	M		617311	1	0.372621	3.5	F		1	0.138737	3
615171	1	0.374166	4	F		599535	1	0.401109	3.5	F		567245	1	0.335061	4	F		631807	1	0.37269	3.54	F		0	0.138742	4
494251	1	0.374279	4	F		601555	0	0.401193	4	M		539643	0	0.335144	3.67	M		442573	1	0.372834	3	F		0	0.13884	2.67
559251	1	0.374539	3.2	F		270659	1	0.401242	3.25	F		629927	0	0.335312	0	M		620567	1	0.373446	4	F		0	0.13884	3.5
573347	1	0.374634	4	F		331627	0	0.401242	3	M		627775	0	0.33539	3.5	M		385695	0	0.373474	2.9	M		0	0.13884	3.67
493675	0	0.374868	4	M		593845	1	0.401342	4	F		443031	1	0.335419	3.25	F		555481	1	0.373518	1.7	F		1	0.13884	0
617471	1	0.374918	3	F		290205	0	0.401351	4	M		457157	0	0.33585	4	M		406385	0	0.373549	3	M		0	0.13884	2.62
597671	1	0.375189	4	F		561997	1	0.401492	3.5	F		604635	0	0.335879	2.4	M		435803	0	0.374088	2.33	M		0	0.13884	0
575981	0	0.375373	4	M		392837	1	0.401903	3.5	F		596591	1	0.335916	3.25	F		355733	0	0.374668	3	M		1	0.13884	4
500567	0	0.375476	3	M		361087	1	0.402029	3.33	F		602885	1	0.336257	3	F		511807	0	0.374868	2.6	M		1	0.13884	3.33
270659	1	0.375713	4	F		619885	1	0.402048	4	F		584629	1	0.336293	2	F		507073	1	0.374881	3.6	F		1	0.13884	3.67
595213	0	0.375788	4	M		585089	1	0.402314	3.6	F		636443	0	0.336302	2	M		624651	0	0.375002	3.75	M		1	0.13884	1.67
478417	1	0.376211	4	F		580093	0	0.402594	3.5	M		511397	0	0.336302	3.17	M		563623	1	0.375134	3	F		0	0.13884	3
378905	0	0.376235	2.75	M		554321	1	0.402951	2.63	F		557041	0	0.336302	4	M		549899	1	0.375248	1	F		0	0.13884	3
492677	1	0.376411	2.5	F		593815	1	0.403025	3.75	F		614189	0	0.336512	3.5	M		461231	0	0.375303	1.33	M		1	0.138892	3.5
600885	0	0.376649	3.5	M		484293	1	0.403161	4	F		520391	1	0.336671	4	F		550215	1	0.375322	4	F		0	0.138895	4
500947	1	0.376768	3.33	F		553461	1	0.403188	3.75	F		564689	0	0.336879	4	M		364521	1	0.375913	2	F		1	0.138903	3.75
536097	1	0.376784	2.5	F		585317	1	0.403583	2.85	F		486675	0	0.336932	3.75	M		642675	1	0.376143	2.92	F		1	0.139006	4
594647	1	0.37735	4	F		564079	1	0.40364	2.6	F		571483	1	0.337016	2	F		599357	1	0.376178	4	F		1	0.139016	4
488783	0	0.377778	4	M		538277	1	0.403935	3.31	F		591309	1	0.337457	3	F		455941	1	0.376411	3	F		0	0.139051	4
527593	1	0.377954	1.5	F		446625	0	0.404179	3.73	M		522067	1	0.337676	3.5	F		611487	1	0.376411	1.31	F		1	0.139059	4
615099	1	0.377954	0	F		483439	1	0.404179	3.27	F		333831	0	0.337729	3.67	M		366377	0	0.376843	3.08	M		1	0.139158	3.75
594923	1	0.3782	4	F		599327	0	0.404179	1.25	M		359465	0	0.337832	4	M		570755	1	0.376883	3	F		1	0.139187	4
547381	0	0.378231	3	M		526123	0	0.404237	3	M		631001	1	0.337844	4	F		566223	0	0.377222	2.33	M		1	0.139188	3.5
546179	0	0.378248	3.33	M		591763	0	0.404244	2.5	M		540663	0	0.337853	3.54	M		350227	0	0.377682	4	M		0	0.139271	3
357525	0	0.378267	4	M		301665	0	0.404362	3	M		591965	1	0.338138	2.25	F		621681	0	0.377916	3.33	M		1	0.139427	3
604581	0	0.37831	3.2	M		543023	0	0.404651	3	M		586237	0	0.338223	3	M		434995	1	0.377954	3.5	F		0	0.13951	2
542483	1	0.378493	4	F		513695	1	0.404672	4	F		549899	1	0.338322	4	F		631835	1	0.377954	4	F		0	0.139513	2.5
554829	0	0.378609	3	M		307997	0	0.404683	3.5	M		538847	0	0.33834	4	M		336213	1	0.377954	2	F		1	0.139568	2.8
303861	1	0.378686	3.5	F		496237	1	0.404805	2.5	F		530979	1	0.338438	1.75	F		563083	1	0.37799	3.5	F		1	0.139666	2.75
463157	1	0.378795	3.67	F		559605	1	0.404922	2.8	F		619855	1	0.338613	3.67	F		630151	1	0.378044	4	F		1	0.139681	3
485969	1	0.378811	4	F		501477	0	0.405084	4	M		299897	0	0.338831	4	M		595367	1	0.378139	3.4	F		1	0.13972	4
581007	1	0.378923	2.75	F		570699	0	0.40518	4	M		479777	1	0.339094	4	F		500513	1	0.378389	4	F		1	0.139754	4
415967	0	0.379459	3.5	M		586353	0	0.405382	4	M		366067	1	0.339387	4	F		586157	1	0.378462	2.33	F		1	0.139774	3
613591	1	0.379496	2.75	F		547661	1	0.405658	3.2	F		621475	0	0.339387	2	M		89841	1	0.378719	4	F		1	0.139785	3.25
611293	1	0.379517	3	F		492089	0	0.405722	3	M		546719	0	0.339449	2	M		569339	0	0.378744	3.38	M		1	0.139881	3.69
473953	1	0.379839	4	F		334965	1	0.405722	2	F		624581	0	0.339501	4	M		622433	0	0.378787	4	M		1	0.139992	4
564017	1	0.380087	4	F		464535	1	0.405797	4	F		347473	0	0.339533	2.2	M		480241	1	0.378955	3.82	F		1	0.14005	1
481975	1	0.380494	4	F		564207	1	0.406119	3.44	F		510417	0	0.339681	3	M		387823	1	0.378957	3.5	F		0	0.140057	2.33
417149	1	0.380625	3.33	F		572959	1	0.406463	3.67	F		586901	1	0.339964	2.38	F		541495	1	0.379034	3	F		0	0.140086	2.75
482505	1	0.380747	2.69	F		344147	1	0.406999	4	F		543539	1	0.340556	4	F		581755	1	0.379259	3.67	F		1	0.140225	2
562703	1	0.380863	4	F		620305	0	0.407243	3.5	M		615703	1	0.340691	4	F		596339	0	0.379333	3	M		0	0.140254	4
474021	1	0.380923	4	F		363375	1	0.407264	4	F		125145	1	0.340767	3.33	F		600585	1	0.379392	1.25	F		1	0.140311	2.75
465409	0	0.381039	3	M		497939	0	0.407784	4	M		606793	0	0.340981	4	M		102581	1	0.379496	4	F		0	0.14038	4
512909	1	0.381118	4	F		543037	0	0.408188	4	M		401669	1	0.341036	3.5	F		636617	0	0.379578	2	M		0	0.140383	3
494099	0	0.381221	2.67	M		530035	1	0.408538	3.4	F		486813	1	0.341193	2.67	F		488135	0	0.379578	2	M		1	0.140383	3.5
567859	0	0.381332	4	M		492793	1	0.40864	3.5	F		455349	1	0.341409	2	F		613357	0	0.379662	2.6	M		1	0.140383	4
589695	1	0.381566	2.5	F		420489	1	0.408737	3.25	F		359201	1	0.34163	4	F		562953	1	0.37993	3.75	F		0	0.140395	2.33
604463	0	0.381976	3.5	M		369647	1	0.408933	3.67	F		635383	0	0.341704	3.6	M		619855	1	0.379941	3	F		1	0.140442	4
574929	0	0.382326	3	M		578957	0	0.409297	2.33	M		581747	1	0.341848	2	F		640049	0	0.379955	3	M		1	0.140448	4
414773	0	0.382442	3	M		576095	0	0.409304	4	M		621801	1	0.342062	4	F		307997	0	0.379994	3.75	M		0	0.140496	4
514521	1	0.38272	3.5	F		566283	1	0.409463	3.25	F		636047	1	0.342113	4	F		480005	1	0.380031	3.67	F		1	0.140616	4
440677	1	0.38276	3	F		567145	0	0.409796	3.75	M		625569	0	0.342183	3.67	N		607637	1	0.380125	2.5	F		1	0.140617	3
486939	1	0.382768	3.75	F		503585	0	0.409812	3.5	M		594723	0	0.342261	2.33	M		564343	1	0.380132	1.5	F		0	0.140649	3
571763	1	0.382874	2.5	F		503593	1	0.409828	3.08	F		609885	0	0.342447	4	M		622949	0	0.380519	3.75	M		1	0.140661	4
581903	1	0.382994	3.5	F		614671	1	0.409945	4	F		530249	0	0.342472	3	M		498109	1	0.380693	3	F		0	0.140765	3.75
521671	1	0.383372	4	F		523137	1	0.409984	0	F		631605	0	0.342472	3	M		535351	0	0.38084	4	M		0	0.141006	2
501489	1	0.383669	3	F		399005	1	0.410212	2.67	F		453785	1	0.342472	3.63	F		565743	1	0.381192	2.75	F		1	0.141012	4
467363	0	0.383729	4	M		565591	1	0.410289	3	F		596347	0	0.342488	4	M		167593	1	0.381679	4	F		0	0.141066	2.56
575029	1	0.383754	4	F		444365	1	0.410425	3	F		635631	1	0.342731	3.5	F		602855	1	0.381708	3.33	F		1	0.141073	2.4
604545	1	0.384124	3.25	F		597329	0	0.41061	3	M		552223	1	0.342785	3.7	F		502197	1	0.381777	2.17	F		1	0.141111	3.25
389099	0	0.384124	3.67	M		544613	1	0.410689	3.8	F		355733	0	0.343082	3	M		626389	1	0.38214	3	F		0	0.141134	2
490443	1	0.384124	0	F		497561	1	0.410852	3.75	F		538145	1	0.34341	3.5	F		584069	1	0.382269	3.5	F		1	0.141141	4
473719	0	0.384127	4	M		429637	1	0.411083	3.5	F		635739	0	0.343761	3.4	N		584059	1	0.382296	0	F		1	0.141147	4
586901	1	0.384226	2.33	F		483879	1	0.411263	3.46	F		628963	1	0.343864	2.75	F		469563	1	0.382349	4	F		1	0.141291	4
544729	0	0.384548	2	M		567041	0	0.411325	3.38	M		489455	1	0.343988	2.93	F		565797	0	0.382368	2.75	M		1	0.141323	4
542615	1	0.38455	3	F		483869	1	0.411361	3.44	F		506655	0	0.344015	3.5	M		619529	1	0.382434	3.25	F		0	0.141334	2.5
584525	1	0.384569	3	F		525797	0	0.411459	3.25	M		506759	0	0.344015	3.75	M		563371	1	0.382582	4	F		1	0.141393	3.25
484305	0	0.384701	0	M		579981	0	0.411553	3.67	M		453031	0	0.344189	4	M		606775	1	0.382582	3.67	F		1	0.141435	3.5
614145	1	0.384705	4	F		468107	0	0.411581	3	M		389155	1	0.344483	4	F		350269	0	0.382608	3	M		1	0.141438	3.5
562531	0	0.384793	4	M		459341	0	0.41166	1	M		369937	1	0.344749	4	F		371019	1	0.382615	4	F		1	0.141455	4
122229	0	0.384794	3.4	M		579735	0	0.411892	2	M		622317	0	0.345261	1	M		609623	1	0.382913	3.33	F		1	0.141579	3.77
391425	1	0.385385	3.5	F		579629	1	0.411905	3.75	F		495927	1	0.345298	4	F		493675	0	0.383585	4	M		1	0.141612	3.5
498779	0	0.385393	2.33	M		580845	1	0.411951	3.8	F		483985	1	0.345371	3.73	F		582093	1	0.383794	3.64	F		1	0.141679	4
583559	0	0.385509	3.08	M		550901	1	0.412055	3.33	F		527259	1	0.345558	1.67	F		455575	1	0.383833	2.75	F		1	0.141688	2.75
580675	1	0.385603	4	F		445213	0	0.412092	2	M		570545	1	0.345847	4	F		573759	0	0.384026	0.67	M		1	0.141708	0
420489	1	0.385667	3.75	F		504339	1	0.412104	3.8	F		582603	0	0.346131	3.75	M		632745	1	0.384124	2.33	F		0	0.141741	3
462275	1	0.386035	3.67	F		578551	0	0.412376	4	M		584925	0	0.346344	2.83	M		530675	1	0.384222	2.5	F		0	0.141878	4
514153	1	0.38675	3.69	F		501429	1	0.412498	2.67	F		620621	0	0.346632	4	M		313201	0	0.384361	2	M		1	0.141881	3
599367	0	0.3872	3.5	M		310317	1	0.412519	2.33	F		455565	1	0.34668	3	F		385389	0	0.384531	3.33	M		0	0.141914	2.6
516663	1	0.38721	4	F		563367	1	0.412675	2.75	F		537943	1	0.346897	2	F		579893	0	0.384561	1	M		0	0.141925	3.67
564055	1	0.387498	3	F		558133	1	0.412748	4	F		542065	1	0.346914	3	F		519905	1	0.384922	4	F		0	0.141925	2
420543	0	0.387819	3	M		364565	1	0.412826	3.33	F		605681	0	0.346969	3.33	M		585317	1	0.385231	3	F		0	0.141925	3.5
507039	0	0.388127	2.86	M		587743	1	0.412956	2.88	F		549101	0	0.347067	4	M		623069	1	0.385349	4	F		1	0.141925	4
324911	1	0.388169	3.75	F		426459	1	0.413034	4	F		458343	1	0.3471	3	F		605915	0	0.385667	3.5	M		1	0.141925	4
579109	0	0.388174	3.67	M		595703	0	0.413216	2.67	M		522339	1	0.347172	3.25	F		619463	1	0.385693	3	F		0	0.141925	2.75
536827	0	0.388346	3.08	M		596587	1	0.41322	3.5	F		576347	1	0.347307	2.75	F		548401	1	0.385801	4	F		1	0.141925	4
487907	0	0.388349	3.33	M		539669	0	0.413263	2.5	M		220847	1	0.347528	3.5	F		627849	1	0.385866	3	F		1	0.141953	3.8
378011	1	0.388703	3.5	F		612241	1	0.413326	3.5	F		579387	1	0.347551	3.5	F		563427	0	0.386262	2	M		1	0.141971	4
462705	0	0.388714	3	M		594443	0	0.413435	2.75	M		503605	1	0.347574	3.42	F		612989	1	0.386499	4	F		0	0.141975	4
369241	0	0.389137	3.2	M		535475	0	0.413435	2.77	M		588057	0	0.347578	0	M		634173	1	0.386866	2.5	F		1	0.141989	3.25
267997	0	0.389431	4	M		568393	0	0.413435	3.67	M		634253	0	0.347585	3.33	M		407237	0	0.38721	4	M		1	0.142002	2.67
464807	1	0.389574	4	F		545607	1	0.41352	3	F		309543	1	0.347765	2	F		439947	1	0.387319	3.5	F		0	0.142106	3.5
460509	1	0.389592	4	F		574321	1	0.413625	3.25	F		576095	0	0.347873	3.75	M		492645	0	0.387782	2	M		1	0.14213	2
489313	1	0.389602	2.08	F		396979	1	0.413846	3	F		620871	0	0.347875	3.75	M		556065	0	0.388068	2.8	M		1	0.142272	4
575755	1	0.389751	2.5	F		358675	1	0.414066	4	F		542095	1	0.347935	3	F		576983	0	0.388232	2	M		1	0.142316	4
478567	1	0.389787	3.33	F		484291	1	0.414179	3.75	F		619361	1	0.347995	3.8	F		638337	1	0.388259	3.5	F		1	0.14235	3.25
307461	1	0.390123	3	F		496247	1	0.41422	3	F		488859	1	0.348225	4	F		625759	1	0.38839	4	F		0	0.142428	3.5
510245	1	0.390282	1.5	F		471049	0	0.414223	3.33	M		602769	1	0.348358	2.33	F		632271	1	0.388486	2.5	F		0	0.142472	3
581943	1	0.390295	2.33	F		544729	0	0.4144	2.5	M		623595	1	0.348643	3.33	F		478399	1	0.388611	3	F		1	0.142539	4
500671	1	0.390413	2.25	F		480037	1	0.414525	4	F		406385	0	0.348659	3	M		610791	1	0.388693	4	F		1	0.1426	4
580581	0	0.390497	4	M		549135	1	0.414558	3.33	F		489473	1	0.348672	3.25	F		535865	0	0.388752	1.33	M		1	0.14275	3.43
490215	0	0.39056	3.33	M		591965	1	0.414578	3	F		429837	1	0.348675	3.25	F		632807	0	0.388775	2	M		1	0.142858	3.5
352015	1	0.390582	4	F		595073	0	0.414618	4	M		634205	1	0.348952	4	F		629071	0	0.38895	2	M		1	0.142959	4
613305	1	0.390586	4	F		576231	0	0.414855	3.73	M		594071	1	0.349112	3.5	F		489651	1	0.389061	4	F		1	0.143197	3
584837	1	0.390891	3.73	F		596579	0	0.414978	2	M		576309	0	0.34915	3.5	M		292413	0	0.389358	4	M		1	0.143297	3
273221	0	0.391084	3.75	M		619129	1	0.415014	3.5	F		520189	0	0.349327	2.08	M		624529	1	0.389416	3	F		0	0.143319	4
440897	1	0.39167	4	F		583853	0	0.415103	3.33	M		487127	0	0.349341	2.5	M		620533	1	0.389453	4	F		1	0.143322	4
264943	0	0.391838	3.67	M		478531	1	0.415171	3.14	F		631837	1	0.349636	3.67	F		629067	0	0.390326	1.5	M		1	0.143454	1.67
600205	1	0.391878	3	F		563413	1	0.415273	3	F		579355	1	0.349643	4	F		605887	1	0.390349	2.67	F		1	0.143468	3
614641	1	0.392276	3.75	F		369879	0	0.415696	4	M		627843	0	0.349803	3.33	M		394563	0	0.390762	4	M		1	0.143468	0
315827	0	0.392446	4	M		599331	1	0.415759	3.67	F		538283	0	0.350093	4	M		280129	1	0.390943	4	F		0	0.143468	2.67
504137	1	0.392734	2.69	F		565043	0	0.415834	3.75	M		622535	0	0.350138	3.33	M		510393	0	0.39108	3.27	M		0	0.143468	3
492793	1	0.393254	3.5	F		621681	0	0.416011	3.75	M		440251	1	0.350186	4	F		516483	0	0.391368	3.25	M		0	0.143468	2
543947	1	0.393294	4	F		604547	0	0.416204	3	M		528143	1	0.350186	4	F		581043	1	0.391688	3	F		1	0.143508	3.8
583061	1	0.39338	3.5	F		570543	0	0.416251	3.07	M		600559	1	0.350186	4	F		519607	1	0.391695	3	F		1	0.143543	3
411083	1	0.393406	3.5	F		583065	0	0.416376	4	M		521453	1	0.350424	1	F		599501	1	0.391838	3.5	F		1	0.143543	3
594445	1	0.393409	3.75	F		503415	1	0.416398	2.25	F		455153	0	0.350582	2.67	M		635057	1	0.391838	2.5	F		1	0.143574	4
446067	0	0.393534	4	M		612131	1	0.416457	2	F		551639	1	0.350637	2.5	F		524725	1	0.391838	2.5	F		1	0.143614	1.5
533983	0	0.393567	2.11	M		540743	1	0.416559	4	F		596339	0	0.350791	2.67	M		592831	1	0.39192	3.46	F		1	0.143631	3.67
610949	1	0.393603	3.25	F		572963	0	0.416652	3	M		540827	1	0.351003	3.5	F		568143	1	0.39216	4	F		1	0.143751	4
[truncated: 21,344 more rows]
